# Supplementary material for: Comprehensive analysis of the prognosis, tumor microenvironment, and immunotherapy response of SDHs in colon adenocarcinoma
Source: Front Immunol. 2023 Mar 6;14:1093974. doi: 10.3389/fimmu.2023.1093974 (PMC10025334; doi:10.3389/fimmu.2023.1093974)
Supplement: Supplementary file 1 [file Table_1.xlsx]

## Sheet: Table S1
Supplementary Table 1. Gene expression in COAD (FPKM)
official_name	gene_name	TCGA-A6-2683-11A-01R-A32Z-07	TCGA-CM-4746-01A-01R-1410-07	TCGA-DM-A0XD-01A-12R-A155-07	TCGA-A6-2678-11A-01R-A32Z-07	TCGA-AA-3511-01A-21R-1839-07	TCGA-AA-3655-11A-01R-1723-07	TCGA-AA-A01K-01A-01R-A00A-07	TCGA-A6-6650-01B-02R-A277-07	TCGA-F4-6461-01A-11R-1774-07	TCGA-AA-3979-01A-01R-1022-07	TCGA-AA-3527-11A-01R-A32Z-07	TCGA-G4-6317-01A-11R-1723-07	TCGA-AA-3517-11A-01R-A32Z-07	TCGA-AA-3673-01A-01R-0905-07	TCGA-AA-3968-01A-01R-1022-07	TCGA-CM-5349-01A-21R-1723-07	TCGA-F4-6809-01A-11R-1839-07	TCGA-AA-3506-01A-01R-1410-07	TCGA-A6-A567-01A-31R-A28H-07	TCGA-AD-6548-01A-11R-1839-07	TCGA-A6-A56B-01A-31R-A28H-07	TCGA-AA-3693-01A-01R-0905-07	TCGA-G4-6321-01A-11R-1723-07	TCGA-AA-3675-01A-02R-0905-07	TCGA-D5-6536-01A-11R-1723-07	TCGA-AA-3554-01A-01R-0826-07	TCGA-AA-3514-01A-02R-0821-07	TCGA-5M-AAT4-01A-11R-A41B-07	TCGA-CM-5863-01A-21R-1839-07	TCGA-CM-4744-01A-01R-A32Z-07	TCGA-A6-2671-01A-01R-1410-07	TCGA-DM-A28K-01A-21R-A32Y-07	TCGA-AA-3660-01A-01R-1723-07	TCGA-AA-3679-01A-02R-0905-07	TCGA-AZ-5403-01A-01R-1653-07	TCGA-AA-3521-01A-01R-0821-07	TCGA-A6-2684-11A-01R-A32Z-07	TCGA-F4-6459-01A-11R-1774-07	TCGA-AD-6895-01A-11R-1928-07	TCGA-4N-A93T-01A-11R-A37K-07	TCGA-AA-A022-01A-21R-A16W-07	TCGA-AA-3973-01A-01R-1022-07	TCGA-AA-3496-11A-01R-1839-07	TCGA-AA-3492-01A-01R-1410-07	TCGA-CA-5254-01A-21R-1839-07	TCGA-A6-2677-01A-01R-0821-07	TCGA-AA-3534-11A-01R-A32Z-07	TCGA-A6-2682-01A-01R-1410-07
COX17	ENSG00000138495	11.3466	11.0688	15.4356	9.64847	16.2708	14.1373	15.2115	7.83578	11.5187	14.6634	11.5137	24.0913	11.5947	7.68684	7.98893	12.0031	15.6959	9.46974	14.7858	15.5661	8.0476	12.7395	11.3769	11.4337	10.8232	8.41775	3.75612	23.1413	10.7653	17.3751	5.32809	14.3523	16.3481	9.90819	13.513	14.5661	10.5448	11.0035	19.4974	25.2654	6.51695	11.3086	13.0381	3.83805	19.6287	7.34357	10.4611	12.5464
ACOX2	ENSG00000168306	6.50188	2.00586	2.52047	4.70437	7.14364	4.05949	2.21286	7.22602	2.36392	0.362391	6.23983	8.91741	3.48443	3.01569	4.07821	5.92457	9.49671	10.9837	5.86042	4.63071	14.1754	5.03485	3.46739	6.15763	2.42799	2.89111	7.60149	6.58734	3.13842	2.60011	6.00779	0.853145	3.08327	6.58616	5.87124	4.28951	4.55978	10.9162	1.12644	3.44581	0.14627	9.15124	5.30473	4.86047	1.05706	2.87242	4.0438	10.922
BTLA	ENSG00000186265	0.629978	0	0.0192741	0.46139	0.0412256	0.700193	0.0549959	0.484584	0.407907	0.15863	0.384517	0.213558	1.6963	0.105247	0.20466	0.234145	0.443782	0.0519953	0.104345	0.15509	0.235614	0.0362447	0.277343	0.0399841	0.0194454	0.332356	0.0241173	0.00558569	0.0831458	0.077791	0.115547	0.0435923	0.341439	0.0690931	0.0611628	0.0305629	0.392994	0.089942	0.154711	0.0888832	0.28187	0.0827034	0.478745	0.0501082	0.0325892	0.0692675	1.06684	0.196562
PPARA	ENSG00000186951	7.35741	1.64303	2.3974	7.50135	6.05741	4.19674	4.06824	10.736	5.02329	4.21803	6.31518	3.71951	5.88952	5.51767	3.40374	2.26112	5.31525	2.61751	4.06001	4.25937	3.17175	6.05159	6.13931	5.21663	2.05932	3.83702	1.81777	4.42719	5.62118	2.33394	2.22976	3.16808	4.84884	3.2705	2.56584	5.32945	5.33826	6.0512	3.81454	4.24082	3.65581	3.98991	4.42349	3.55953	4.22645	6.81627	6.87543	2.43256
NDUFA3	ENSG00000170906	17.1052	62.8632	24.7886	14.4661	19.2592	23.0911	21.7285	4.21716	13.7144	26.7755	22.5762	33.2199	20.0081	13.22	12.8193	25.3467	28.6201	58.7165	18.3919	15.1199	17.1046	22.3057	10.6573	22.2031	19.3158	21.2085	38.0783	16.053	16.3445	29.0046	35.4608	22.6416	18.8424	34.9097	19.1128	28.3962	29.4493	18.9853	10.122	25.8101	24.315	19.9924	19.5646	7.01704	20.2716	13.8055	16.187	33.0681
CPT2	ENSG00000157184	30.9378	7.41703	7.83589	31.1317	15.259	28.654	3.85596	6.6761	10.8817	6.56582	27.4888	10.2944	22.7252	12.6472	7.74201	7.33626	9.36204	9.80634	12.3209	13.9703	9.69843	9.80054	18.315	16.1741	5.47468	11.7055	10.7749	6.74581	9.50821	7.70448	6.45144	12.3069	8.97647	8.09272	8.5368	5.7974	32.6628	8.60987	8.12624	4.43803	9.25589	5.81362	21.2681	12.8547	4.66099	11.1976	34.5766	10.9773
GCK	ENSG00000106633	0.100182	0.033139	0.181512	0.0802302	0.0277312	0.151586	0.221965	0.00944828	0.0479803	0.0656649	0.0703819	0.0396287	0.0856645	0.0772325	0.0244744	0.0555891	0.0694231	0.116586	0.0233966	0.0602763	0.0140881	0.0650153	0.0186561	0.0403443	0.0639484	0.0953883	0.118969	0.0651271	0.0348007	0.0465135	0.0565273	0.0446831	0.0453681	0.263369	0.0658279	0.0274117	0.122387	0.0352925	0.0166511	0.0212584	0.0105336	0.0247254	0.0891173	0.0449418	0.0250535	0.00887509	0.0780039	0
ALDH3A1	ENSG00000108602	2.14168	1.91755	4.38759	1.98136	1.17673	3.1611	0.363256	0.43737	0.776107	0.748409	2.82858	1.50091	2.54513	3.28627	0.746713	1.68952	2.34695	3.26265	0.479988	0.414635	2.22324	1.12006	1.77956	3.09848	8.97244	4.12709	2.6398	0.964525	1.67372	1.69643	3.65744	1.78049	1.93308	2.47744	3.28963	1.42753	4.65593	0.880513	5.08024	38.5353	2.03911	2.57527	2.04562	0.851072	1.39258	1.26052	3.12395	15.8813
CD96	ENSG00000153283	1.65695	0.252874	0.132941	1.4832	0.294268	2.21917	0.705727	1.05442	0.454793	0.0782919	1.66909	0.137022	2.50522	0.564781	0.822896	0.181161	0.98334	0.550459	0.217586	0.918793	0.0806263	0.511615	1.50811	0.275786	0.074859	0.597087	0.154741	0.12902	0.259626	0.790274	0.188712	0.111878	0.373236	0.277071	0.204064	0.205902	1.19072	0.414779	1.1475	0.243324	1.71056	0.459887	1.30403	0.683194	0.418196	0.241263	2.07212	0.331059
BPGM	ENSG00000172331	5.41924	1.79335	3.83083	4.44226	5.3725	7.24226	5.44535	4.14154	4.82948	6.0232	5.70174	4.99677	4.7619	3.44112	4.74816	7.06938	4.19268	2.91482	3.64644	4.1401	5.46632	5.48864	2.79656	4.62124	3.46376	4.83939	1.0535	3.76569	6.05337	3.83231	2.86018	4.37971	4.05097	5.75966	8.20226	3.76044	5.31699	3.44597	4.62258	2.44175	3.62543	3.39192	7.48388	5.94638	4.68426	5.30232	4.34788	3.3272
PC	ENSG00000173599	5.6797	2.40456	1.94161	5.89099	3.81863	3.35092	2.67571	1.30104	2.10638	1.91042	5.47238	2.48501	5.27847	5.23396	3.09782	1.66238	4.39036	1.54054	2.7336	4.41448	2.78255	1.35082	9.59687	3.77223	0.917774	5.12468	5.48328	2.56779	1.68726	0.541835	5.39893	1.17698	4.92602	3.69559	2.14407	3.25991	5.78103	3.98323	1.98407	2.57618	1.61899	1.43583	3.96094	1.31272	0.723086	9.28311	6.93298	4.1533
GALM	ENSG00000143891	36.0553	27.4504	15.7645	35.6349	14.5924	34.2733	11.0405	15.1177	10.6685	20.7773	35.4532	29.0984	32.2582	22.7576	21.2072	19.0994	17.9697	14.7098	7.84661	15.0637	5.07862	13.2316	19.8085	14.8086	8.57178	21.0688	10.8656	11.7981	21.5283	14.3568	11.191	21.1498	25.3449	15.9305	18.2111	12.2306	39.1938	23.7767	12.6119	28.2746	26.5498	7.52514	24.0107	38.8593	52.8568	24.8346	32.9599	13.8371
TNFRSF14	ENSG00000157873	12.4011	18.736	12.3773	15.1695	12.1863	19.0431	13.3225	8.37282	14.4777	8.56682	14.2701	13.3695	14.5014	11.1993	12.945	6.69758	18.2001	18.7621	9.99454	12.3573	14.4174	14.0482	14.8014	11.0646	4.78956	15.7112	18.5377	10.5958	11.5792	25.3855	11.9082	10.436	15.6854	10.443	9.96246	13.3177	19.4912	8.79544	19.2697	19.9165	35.4186	6.80929	9.79986	20.8812	8.00116	4.29421	16.8513	13.9928
ADH4	ENSG00000198099	0.114474	1.03948	0.406681	0.368976	0.0931987	0.163751	0.870305	1.14313	0.0100782	0	0.0827884	0.210874	0.046064	0	0.411266	0.11417	0.178876	5.17202	0.235892	0.101288	0.165714	1.18811	0.156748	0.0301307	0.253992	0.520941	0.27261	0.202041	1.19464	5.66667	0.0633254	0.0281569	0.0857658	0.41653	0.184361	0.115156	0.633426	0.677774	0	0.794823	0.0885033	0.0623225	0.217821	0.245439	0.056133	1.19309	0.375754	0.296245
CYC1	ENSG00000179091	104.669	462.915	95.6549	111.723	125.739	206.038	149.376	48.5294	58.9444	699.564	108.701	269.079	93.793	169.322	99.6576	129.065	97.1164	237.388	73.5879	168.4	62.7756	92.8138	48.3337	177.189	60.2052	197.566	609.594	148.222	122.79	195.79	337.337	125.665	199.778	179.647	183.895	100.977	161.77	87.096	97.1443	108.913	120.52	72.5296	112.764	284.136	97.728	60.0889	114.123	230.149
ALDH1B1	ENSG00000137124	44.9691	43.7509	42.0659	35.5722	33.169	30.0599	120.294	98.1394	17.1182	29.0152	31.5946	60.5323	28.2994	53.9471	54.4396	85.1899	29.0518	64.2637	28.4981	48.5348	27.9749	56.8917	8.04286	67.0403	59.9783	36.4528	39.7825	109.488	25.9266	31.4545	76.5919	47.8256	67.9549	34.8456	57.5327	48.0931	31.822	62.4823	11.305	74.8659	31.1415	39.6404	46.868	37.7781	39.6724	121.717	35.1035	57.5948
ACOX3	ENSG00000087008	6.83309	6.28654	4.49752	6.80661	5.65696	6.61462	4.51998	4.92139	4.07531	7.20194	8.28629	9.59879	5.77681	8.24071	4.99696	5.46135	5.58038	7.24724	3.42282	6.19681	2.88392	3.09209	7.12485	6.7838	4.43001	5.26503	7.98652	6.5398	5.24305	6.11927	4.28126	4.56149	5.03865	3.30421	6.03219	4.05429	7.58685	6.36003	3.53946	5.22891	3.82717	4.29296	6.13886	8.92292	3.62494	7.02936	6.8832	5.36137
TNFRSF13B	ENSG00000240505	1.27956	0.0128262	0.0150542	1.00022	0.0536658	0.842337	0.400912	0.197472	0.257664	0.0127076	0.760018	0	2.59411	0.0398563	0.113672	0.294043	0.951186	0.216594	0	0.215349	0	0	0.296048	0.00520498	0.00675019	0.221516	0.0627898	0.00581699	0.0577258	0.0315047	0.0109392	0	0.0460934	0.0719541	0.0127391	0.127314	0.687796	0.040979	0.128894	0.185127	0.13454	0	1.10061	0	0.063029	0	2.66283	0
PVR	ENSG00000073008	12.8144	16.1222	23.0231	11.0548	28.3794	7.60977	23.9778	18.2942	15.4766	12.781	8.3143	27.3255	7.34917	20.928	21.6158	18.3261	17.5758	37.473	27.7757	32.0601	31.057	11.3568	24.3514	14.9649	21.2189	21.2992	30.772	32.7213	20.1549	14.3066	23.6051	15.3683	23.6217	15.4249	18.93	34.0515	7.72989	32.9953	24.0684	16.2978	6.49013	17.8987	8.06635	20.5438	18.7378	18.6294	10.404	20.0051
ADH1A	ENSG00000187758	0.073153	0.0201652	0	0.192712	0.00843727	0.0592975	0	0.241471	0.0218971	0	0.102786	0	0.187658	0.0156654	0	0.0112754	0.109835	0	0	0	0.0257179	0	0.0340569	0.0081832	0	0.0217665	0	0	0.00907558	0	0.223581	0	0	0	0	0.0250202	0.0357469	0.0828344	0	0.0485092	0.134605	0	0.133106	0.0820416	0.00762257	0.0162016	0.0949312	0.0402286
NDUFB5	ENSG00000136521	17.4436	19.3424	14.3823	15.3038	15.4624	24.4708	14.7529	19.0716	13.6473	54.7012	14.4884	19.453	14.158	16.0866	13.0508	14.6141	14.6062	7.31778	13.6916	7.92355	9.1889	40.2435	8.45717	29.9369	8.18365	9.69414	3.57649	15.7507	10.262	20.582	8.42699	12.933	15.4327	20.9275	22.0072	15.8103	18.7527	8.72563	9.45774	17.4217	6.65606	11.2924	15.9494	10.7045	16.5991	21.1299	13.6368	13.6309
ALDH3A2	ENSG00000072210	19.3038	13.7791	6.67925	19.8372	8.35581	18.6799	8.2027	10.5191	9.1276	9.5226	22.0832	34.068	19.453	12.2656	12.8428	13.5165	11.7945	16.1504	8.50596	7.23405	11.3318	11.974	18.0589	17.4103	22.4268	17.2862	7.04234	7.16701	13.1106	19.9117	13.7006	10.358	7.50477	13.6085	16.5501	8.79326	20.3198	13.0223	27.1694	72.5939	15.2645	12.5721	18.629	26.9899	15.8523	9.97722	20.0478	15.5309
COX5B	ENSG00000135940	153.957	357.408	107.354	144.403	85.156	236.955	185.048	67.243	75.6238	355.322	154.469	190.253	143.616	153.346	112.68	106.468	129.478	205.166	91.187	70.6794	43.5231	204.482	82.2192	156.066	111.85	165.864	97.1434	178.43	73.054	171.782	183.257	87.4585	57.7017	289.162	125.66	169.996	273.35	82.1194	81.5596	226.167	249.761	155.105	101.459	287.388	91.8877	210.562	161.249	203.357
NDUFS8	ENSG00000110717	14.6737	43.3888	23.1981	12.5146	15.8502	21.1167	22.0042	5.32136	14.4844	39.1674	14.4929	26.0812	14.8489	19.0822	16.7173	12.9635	21.1653	37.0174	19.6058	13.826	13.6094	15.7904	8.27434	21.5375	10.5644	29.8392	46.2465	18.2397	11.0868	24.5401	22.4523	24.1632	16.2076	26.2468	20.5922	16.6002	20.0408	10.2969	17.7444	25.2875	31.132	19.48	17.1367	30.2367	13.1666	15.8691	14.4688	32.6352
COX10	ENSG00000006695	10.8523	8.68458	3.24607	10.596	6.75687	10.602	4.10229	7.2563	6.04797	5.78831	8.67508	4.27427	8.3535	7.8841	8.28504	8.21905	4.7393	9.60528	4.78859	5.11547	8.43971	5.89298	4.1214	13.0485	8.51403	11.6519	3.31685	5.27325	5.81444	6.669	9.87997	8.1074	3.44154	7.81129	9.6735	7.15991	9.03354	7.78351	6.28224	5.28331	6.87159	9.84802	7.44327	12.644	5.74087	8.18853	9.62298	5.95647
TNFSF13	ENSG00000161955	12.2506	3.40097	3.23252	10.4312	5.5413	15.6778	7.1019	1.55715	3.07394	2.9731	11.5549	1.6268	12.7963	4.13404	7.95632	5.38057	3.63779	10.1772	2.52119	6.39873	2.01565	1.38353	16.477	12.5349	5.92763	11.7473	4.72055	4.14639	7.74327	7.4271	2.50819	9.7615	7.28187	8.92234	8.36521	6.97507	13.8576	6.62913	9.28815	7.60384	3.22405	5.12725	11.0924	7.28465	12.6593	2.23421	14.9841	8.90004
TMEM173	ENSG00000184584	9.82925	16.5575	16.6666	8.54011	16.592	15.4934	23.8967	3.63157	19.1932	17.1776	16.7814	5.74198	12.9797	27.1771	10.6386	14.8196	21.6096	10.1855	10.5834	20.3285	18.2057	7.32631	13.0364	15.8956	28.4757	19.1872	5.78971	7.64866	18.486	12.479	14.5149	16.6722	24.8331	19.191	12.1106	7.65992	11.5676	8.74473	25.3863	16.4329	15.8566	8.04756	12.742	14.4351	5.27977	5.64425	14.6819	14.4158
TNFSF4	ENSG00000117586	0.222083	0.16171	0.469981	0.516608	1.85584	0.503828	2.24364	1.5116	3.43046	0.171658	0.250225	0.37985	0.487294	1.31009	2.13693	1.00754	0.827561	0.39011	0.856272	0.989065	2.47487	0.637351	0.383657	0.768731	0.5775	0.760547	0.870807	0.366698	2.02743	0.928165	0.660045	0.216096	1.02588	0.404993	2.40918	1.34718	0.455592	3.36881	1.8282	0.277863	1.15654	1.43492	0.525234	1.03387	1.72904	0.26913	0.38064	1.98171
ALDH1A1	ENSG00000165092	54.2558	63.7367	3.7454	62.9331	7.70346	77.3097	5.20967	7.05372	27.3424	3.00851	45.5487	1.55762	35.5464	29.4129	7.15285	26.6394	79.0553	7.35441	4.19749	6.7084	1.03953	6.11427	27.127	14.5538	133.921	123.778	67.3328	7.17578	32.3394	0.919724	8.9282	115.212	6.02244	3.16046	11.8417	3.82719	37.2276	25.1809	53.9241	1.25335	1.84408	2.71877	92.4713	22.4329	42.5854	11.12	36.9346	21.1388
CD244	ENSG00000122223	0.537686	2.5181	0.105999	0.542215	0.12003	1.39814	0.320245	0.31353	0.173062	0.0473698	0.929138	0.0381168	0.865161	0.383811	0.300143	0.0534683	0.173614	0.941958	0.0675119	0.240826	0.0203259	0.304857	0.565246	0.174623	0.0922629	0.567697	0.0936243	0.0216839	0.638378	0.44739	0.20389	0.298162	0.278188	0.849371	0.229522	0.257068	0.798125	0.327337	0.616609	0.0536742	0.683894	0.0713463	0.73639	0.729458	0.132537	0.128047	1.01288	0.0635885
NDUFB7	ENSG00000099795	152.737	537.822	154.959	147.309	151.693	313.68	163.69	35.3519	104.474	295.988	174.287	222.157	198.406	142.689	101.548	153.478	149.925	408.889	66.11	131.482	110.783	233.422	98.2375	199.044	140.846	162.441	442.701	166.214	147.848	309.288	350.094	162.115	167.726	225.492	191.711	205.342	264.799	138.157	126.371	262.427	257.656	151.438	200.683	137.629	126.187	119.532	164.742	308.262
LAG3	ENSG00000089692	2.47553	0.521484	0.512971	2.14154	0.617174	2.03002	1.23083	0.242137	0.550094	0.487137	1.80847	0.454342	3.20756	0.740785	1.74962	0.449879	1.11743	1.19513	0.205126	1.45718	0.380046	0.208273	1.03171	0.296272	0.321496	1.6726	0.554342	0.554099	0.616926	2.04946	1.37242	0.429421	0.650181	0.814958	0.251572	0.258815	2.23846	0.680047	3.06196	0.573475	12.7446	0.516928	3.07065	1.45484	0.484363	0.143651	2.44095	0.980889
ALDH8A1	ENSG00000118514	0.0748721	0.0317525	0.217396	0.145655	0.152783	0.0311236	0.248124	0.203692	0.0775791	0.110106	0.0606934	0.0284779	0.0344737	0.320671	0.123114	0.754562	0.0931257	0	0.269012	0.0799674	0.0202479	0.0233606	0.0625642	0.103083	0.150397	0.188507	0.0155442	0.028801	0.107179	0.0445674	1.09678	0.0642203	0.0570542	0.0445323	0.165568	0.118192	0.0914675	0.108694	0.14359	0.0763834	0.408763	0.0177682	0.174658	0.016148	0.102022	0.127556	0.0672661	0.221706
ACLY	ENSG00000131473	25.4022	28.444	38.9096	22.9908	47.8092	19.886	40.0638	43.3577	36.0948	46.0198	25.5831	38.4655	23.3105	26.8158	44.5438	32.2872	19.8929	51.8058	49.8564	57.2561	56.112	33.0625	21.9435	41.3932	33.7331	51.683	30.575	58.1312	32.4261	25.7164	59.2303	40.203	38.5521	31.0789	38.7657	41.3348	15.5724	44.6079	39.4773	23.0111	22.5296	29.4502	22.7112	41.3501	54.9939	65.5439	24.4595	36.6862
TGFBR1	ENSG00000106799	5.57999	3.99845	5.20575	6.56402	4.09198	5.9278	10.1006	28.9704	10.2117	1.57535	5.65901	8.62811	4.87254	12.5282	9.0801	13.3697	6.08784	3.31426	8.20112	4.67473	10.5553	8.13005	3.19857	3.98226	11.5544	9.1777	2.05186	7.22942	8.05753	4.8908	6.51966	11.9118	5.55708	4.94527	11.8346	7.93283	3.89194	13.2667	5.11793	7.13154	6.18559	8.60735	8.1779	3.94509	12.9139	9.42374	5.64701	9.95429
GCDH	ENSG00000105607	5.93464	12.242	5.16419	4.95322	6.05258	6.98713	7.69332	3.83243	4.6742	4.57008	5.08542	8.2017	4.88342	7.99644	7.5248	5.06611	6.7297	6.78557	3.5559	4.986	14.1246	6.65771	2.42328	6.68788	2.79262	7.37945	9.00023	5.7717	5.21235	5.35413	12.7319	7.16963	7.42084	6.05243	9.80796	6.338	6.74264	5.7533	3.46277	7.49469	5.7424	7.05985	5.30472	5.91223	6.00498	6.03232	5.52471	8.01625
CYP2U1	ENSG00000155016	1.6041	1.23991	0.537695	1.90732	0.800057	2.14151	1.55091	3.02827	1.46806	0.370012	1.4658	3.13962	1.59177	1.31138	1.75421	1.96712	1.42393	0.599132	0.601172	0.517309	1.40034	1.96731	0.361627	1.39734	1.64315	1.01587	0.358343	1.62262	2.09095	0.230645	0.923715	0.271925	1.71408	1.00566	1.38357	0.78775	1.24464	1.65685	0.390317	0.819347	1.06128	2.45767	3.18827	0.509012	1.42584	2.27444	1.61047	1.14737
LHPP	ENSG00000107902	6.81609	9.48979	6.94767	6.04318	5.80354	11.652	4.72779	1.66746	9.47752	3.1525	6.539	9.53943	5.97088	5.57918	6.24316	5.03057	8.68907	9.31808	2.34932	3.37662	4.01525	3.68458	6.84989	6.91094	4.12162	5.74451	10.2676	4.11075	5.6728	5.07943	3.43049	4.22617	3.94584	6.23822	3.85582	4.47628	8.56024	4.52054	4.30663	4.08056	4.57274	2.40751	8.1679	9.75479	4.98057	3.0696	7.15746	6.45957
ICOS	ENSG00000163600	0.299758	0.103289	0.154905	0.329031	0.381747	0.607458	0.73026	1.92889	0.308439	0.136444	0.340021	0.0411719	1.24957	0.748907	0.93446	0.336897	0.367845	0.436053	0.0911538	0.903224	0.307371	0.113986	0.358578	0.489012	0.0543588	0.799017	0.151693	0.124917	0.123963	0.70071	0.4111	0.0957477	0.273971	0.241434	0.273565	0.192235	0.518783	0.30643	0.34599	0.1408	0.755125	0.134863	0.252512	0.31517	0.130146	0.193635	0.583498	0.309084
PDHB	ENSG00000168291	16.623	16.6224	9.37345	14.5054	16.4988	19.1507	8.77159	11.2701	11.6298	9.47759	14.2689	19.4389	12.7979	17.2101	15.078	16.4083	16.1655	9.94347	18.8915	14.3433	11.24	24.8634	7.74927	15.9393	11.7962	12.0554	9.22426	10.428	10.822	16.2552	17.1572	15.0574	11.3485	15.2981	19.146	12.6238	15.1782	16.0107	8.72559	14.4296	8.60662	18.6573	19.8301	23.2692	17.2081	18.1558	14.1509	15.7717
ACAT1	ENSG00000075239	27.4717	12.1171	8.80176	28.9638	8.99685	25.189	12.2706	10.6501	3.09909	13.8147	30.8558	13.4662	24.1384	17.1541	10.1986	8.38477	9.09459	5.76612	10.9843	11.1305	9.66118	10.6305	5.41681	18.1766	3.6434	9.1978	4.9339	19.5742	5.95623	3.55944	8.74884	3.71897	9.46089	7.55927	10.5406	6.24244	28.0318	10.9419	6.27277	11.0593	8.43667	9.70997	24.3164	19.5319	5.66225	11.1833	24.3414	21.0986
CS	ENSG00000062485	47.9258	27.0481	34.3148	47.5327	32.7194	34.0625	45.0975	35.1802	27.9463	39.1293	43.5806	23.9632	35.9993	35.6267	43.6421	32.4432	31.4739	36.4516	34.866	35.048	37.3806	31.066	18.3182	45.6804	24.8877	37.0958	22.3252	44.981	36.5104	21.2408	35.8195	26.2164	43.7979	31.6803	28.3125	26.3681	41.7704	28.1284	21.2026	27.3544	40.2049	26.9919	34.657	43.9542	36.0689	42.3775	44.093	28.4626
NDUFA11	ENSG00000174886	6.63585	20.5035	12.5092	6.89538	8.05913	15.6703	10.7773	3.04226	9.48208	10.982	7.14344	19.6465	8.26913	7.70461	8.06818	13.7059	11.9456	12.8906	5.02233	7.91109	11.7006	7.89193	7.19898	9.43167	10.7361	9.34427	13.3586	10.6431	7.99548	18.2127	14.2127	11.0333	11.3232	14.0018	12.4578	8.77964	11.351	6.54947	9.03986	17.3615	12.3467	8.81437	10.8693	8.81459	7.6971	6.37313	7.75203	14.9047
NDUFC1	ENSG00000109390	29.7085	34.7656	26.2576	26.3911	21.4561	33.7896	24.721	11.6376	17.8568	18.8024	27.1207	39.035	26.284	23.3083	15.0208	29.0014	24.4341	14.6077	9.51489	24.1832	10.9201	44.5102	17.8417	28.2163	24.7039	21.5485	11.2313	16.3947	18.4445	31.8807	17.4264	25.6799	20.1243	38.3616	22.9497	16.7071	32.8626	15.8035	19.0478	16.9633	17.2023	24.8888	26.616	20.0902	21.4948	28.1771	25.1682	21.621
ALDH2	ENSG00000111275	44.1396	28.1209	36.3118	36.6612	21.5719	34.8165	32.5793	14.9453	14.1337	13.8306	45.4542	22.4353	24.5215	33.2472	33.5292	50.5974	30.9459	39.0189	18.6085	26.7571	12.8091	19.5102	37.2608	33.9195	23.162	35.643	34.917	17.5039	28.7192	28.2103	26.0094	29.359	14.7543	28.2505	46.3846	23.5282	39.9846	16.4868	12.5197	27.6787	21.1783	11.1407	40.6096	27.1871	34.8999	33.0829	36.2594	43.9229
NDUFS1	ENSG00000023228	16.6001	8.90396	6.03048	15.1186	8.86413	14.3847	9.28098	21.5713	8.60671	13.0614	15.467	9.58908	11.6306	13.4189	12.631	8.79513	11.1389	6.07956	12.3263	9.55611	6.82577	10.1415	7.46772	15.9699	8.01638	10.5845	4.74225	10.5204	7.9161	5.55588	8.77158	8.2686	8.06001	10.52	11.387	9.62009	13.853	14.4788	7.09035	7.37487	7.13516	9.42086	12.6578	18.2336	8.85141	15.6316	14.3887	9.23319
ADPGK	ENSG00000159322	6.16046	5.88836	9.2149	6.57667	5.53456	7.26171	13.9352	12.4172	6.6025	8.02444	6.31981	5.51751	6.50135	6.63197	9.59337	10.912	6.80304	8.24848	6.98386	10.489	11.622	8.64166	5.41108	8.0316	8.41197	10.9717	3.38246	9.81508	6.02929	9.63601	4.53754	7.93052	9.91635	12.1452	8.24642	8.14428	5.5798	6.73119	11.0863	7.29117	9.26082	7.59532	5.65869	13.4775	10.3021	7.58679	7.09094	8.05595
NDUFA6	ENSG00000184983	58.3144	108.881	48.6868	60.8217	34.8199	96.6538	54.2761	18.8128	36.4892	72.7651	54.3247	55.8726	49.136	59.9534	27.2157	27.9051	42.062	78.4655	19.6491	56.7428	18.2497	45.7774	30.5393	48.7518	18.8693	58.1039	112.145	28.9046	32.3165	69.6078	46.6505	42.9892	42.5257	59.8906	65.0411	28.3276	66.5797	27.3134	36.4507	33.6491	54.0293	19.9734	61.3887	109.469	58.0046	60.2485	49.6376	108.285
NDUFA12	ENSG00000184752	33.4818	51.3031	51.9111	26.2285	27.0183	37.8936	27.4454	20.5994	21.5891	51.4995	26.9814	27.0599	24.6768	30.2079	18.7871	41.8018	32.006	44.0586	25.9566	30.1583	13.15	43.8903	18.5013	36.935	19.6459	27.9458	23.3589	24.7576	25.9122	40.8898	38.171	21.1837	35.8817	26.0715	36.6649	20.7929	32.2644	19.6945	15.328	34.0731	38.4677	22.349	29.6596	59.5556	44.0773	34.7691	26.8209	61.8087
ALDH4A1	ENSG00000159423	2.34627	6.87501	9.22817	1.68914	22.3152	2.29871	4.18875	5.80651	5.3344	5.30727	2.64241	9.26193	1.28647	14.0378	8.98353	17.2746	10.2602	8.3373	11.0976	10.999	5.05308	7.51892	3.0018	23.3313	4.46265	8.03381	12.5923	3.38667	4.92179	7.09866	11.1692	3.63849	17.166	20.1324	10.1321	9.75541	1.52068	11.2446	3.52885	2.24471	3.31915	1.04985	2.83343	5.29788	2.94872	2.09245	2.0221	6.25438
HADH	ENSG00000138796	98.8481	55.0272	30.2869	75.3431	20.124	71.9944	18.6016	36.5492	16.314	26.9194	76.3984	55.3944	65.6656	48.2131	42.3347	35.5271	32.1788	47.0028	20.3615	32.5565	20.6433	79.0382	16.8401	66.2233	18.849	40.0269	38.4664	25.6659	27.0597	39.2662	40.4105	43.6193	51.9397	53.0523	67.4952	27.8132	87.9757	29.2176	14.6483	18.0776	27.9279	29.608	61.925	66.7173	36.7504	63.1074	74.6207	40.854
ALDH9A1	ENSG00000143149	40.0116	40.4126	19.6666	37.8264	26.5786	36.8195	23.233	22.8401	26.8368	23.1287	31.0856	25.0769	33.7226	27.1817	36.1845	15.8931	34.0257	17.2876	30.2471	24.5143	19.0996	30.8459	18.9539	57.0138	37.6978	31.6763	12.978	24.9077	33.9603	13.6735	20.3093	26.7534	30.499	38.2036	33.5009	25.6519	35.1488	31.745	15.6581	21.622	16.0133	42.2862	37.776	65.1427	31.2236	26.6411	36.5336	23.6701
CD40LG	ENSG00000102245	1.5818	0.0250595	0.0588247	0.526866	0.188731	1.65801	0.335696	0.643024	0.639476	0.198621	1.37313	0.0599337	2.18434	0.506156	0.416415	0.21018	1.41742	0.899245	0.185769	0.504891	0.127839	0.258111	0.578411	0.315249	0.0131883	0.405741	0.171748	0.193206	0.349627	0.158279	0.106864	0.164721	0.295898	0.632618	0.0248893	0.590763	1.07726	0.217316	0.289603	0.265244	0.0238964	0.560914	0.56975	0.229396	0.596776	0.302007	1.80497	0.249962
ADH1B	ENSG00000196616	14.7532	0.0558345	0.00273055	25.519	0.502274	19.1448	0	0.495479	0.992815	0.117551	13.0205	0.00417304	17.8395	0.298205	1.0979	0.483908	25.0048	0.942866	0.258693	0.972602	0.400552	0.862639	2.00384	0.0991292	0.0110192	1.1903	0.560335	0.0253223	1.24702	0.0808176	7.42875	0.00352897	0.673617	0.460053	0.246083	0.519579	3.27865	11.8787	0.504984	0.0201472	0.0133108	0.531149	51.3769	0.454322	0.0369351	2.57944	16.0503	0.445549
ACSL5	ENSG00000197142	132.701	55.5512	46.7388	128.624	98.2926	80.4174	60.3096	77.2021	32.5481	95.1757	110.669	128.521	109.577	93.2328	138.679	136.615	105.606	64.5748	72.7631	128.155	67.0916	189.449	80.3073	121.287	46.2858	38.2191	52.1688	100.019	76.7507	65.6333	58.0772	21.4903	94.3646	75.9045	64.8624	94.4394	113.882	91.5429	62.5111	71.5486	19.0653	125.497	62.9028	140.949	64.1825	165.401	109.141	96.7547
PPARD	ENSG00000112033	30.1266	6.42591	23.1059	41.6808	14.5632	17.3288	12.3169	4.78849	11.5983	10.5365	17.7505	6.67031	22.4969	16.5315	17.327	9.69952	18.2899	11.192	20.9132	19.8841	18.1887	6.0805	42.6515	10.7707	14.0811	26.8074	10.6926	11.3051	19.4398	9.1197	11.9195	34.8366	10.4056	14.2132	9.90316	8.1378	35.9485	18.3809	19.4599	11.8258	12.7327	16.4985	15.8844	14.9526	8.24481	11.4173	28.5966	13.3289
KLRK1	ENSG00000213809	0.0708691	0.0150274	0.0881885	0.074678	0.0817385	0.154663	0.134205	0.244215	0.0815903	0.0297768	0.0813852	0.0628958	0.130522	0.0466964	0.0998846	0.302493	0.151109	0.158603	0.0477429	0.145076	0.114992	0.0110558	0.0676791	0.0914736	0.0553605	0.0324415	0	0.00681528	0.054106	0.0949153	0.0256332	0.303934	0.185156	0	0	0.0186454	0.0133196	0.0205765	0.143463	0.101219	0.114639	0.0336363	0.0991922	0	0.0511241	0	0.0990417	0.0599579
CTLA4	ENSG00000163599	0.124664	0.150345	0.201669	0.205256	0.602095	0.484207	2.15788	1.02876	2.92697	0.276629	0.280535	0.154103	0.752855	0.467184	0.856558	0.468364	1.01686	0.725384	0.363927	1.74895	0.301312	0.11061	0.48365	0.714702	1.53726	1.20554	1.45098	0.204555	0.270658	0.813943	0.56786	0.0651594	0.694662	0.301223	0.341311	0.532977	0.533034	0.372512	1.78065	0.444335	1.78185	0.408634	0.189027	0.349528	0.332869	0.172562	0.515664	0.428473
ACADM	ENSG00000117054	21.6429	3.56039	2.00376	22.2821	6.17387	20.6687	4.3359	12.0835	8.8333	9.55431	21.4811	5.49848	16.7024	8.77102	6.91821	9.65056	5.947	5.56626	14.7897	7.37637	2.85317	11.6053	8.33369	14.514	5.20046	4.15139	2.21832	4.11452	7.5364	5.92597	3.21521	7.5572	8.72382	4.88658	9.20455	6.28385	23.6682	6.62181	6.25658	2.93128	2.95032	3.72897	23.8504	6.87474	5.31503	13.7598	21.2069	6.28618
PPARGC1A	ENSG00000109819	4.23358	0.561309	0.019666	6.11042	2.52558	3.51056	0.402151	4.6864	2.79514	1.29069	3.2788	1.54283	3.81501	1.27237	0.849203	0.276381	1.7691	0.769261	1.3397	0.722642	0.0908195	0.622523	0.629635	1.24941	2.45805	0.334592	0.00410127	0.670613	1.61189	0.345418	0.153622	0.516799	0.636548	0.405363	0.917373	0.55612	3.78893	2.50649	0.597748	1.39462	0.123828	0.515685	2.66973	0.579439	0.642868	1.36303	3.68958	0.325907
CD48	ENSG00000117091	9.28819	0.792726	0.397199	6.3743	0.907762	14.5726	1.67674	2.12929	3.86609	0.978295	5.37429	0.249465	15.4617	1.87991	3.09676	4.74358	5.34915	3.49343	0.589131	2.983	0.869115	1.55524	2.25487	1.58025	0.856351	6.09481	1.21188	0.504589	1.02651	2.57181	1.60129	0.435988	2.1491	1.67743	1.93382	1.20791	8.22204	1.43457	1.88675	1.11073	1.90972	1.07397	7.01758	4.66803	0.841137	1.38556	12.1778	2.77447
CD28	ENSG00000178562	0.869009	0.046605	0.0802272	0.623542	0.350997	0.858821	0.749183	1.11615	0.703447	0.249339	0.63843	0.0557316	1.62495	0.304124	0.722809	0.208473	0.632661	0.216427	0.0987111	0.277783	0.095101	0.219442	0.32009	0.124824	0.264895	0.674098	0.0730084	0.0634094	0.629253	0.107933	0.333887	0.155529	0.349323	0.130725	0.148123	0.300693	0.582448	0.523278	0.196704	0.165926	0.186656	0.229498	0.601583	0.18013	0.169123	0.209688	1.15405	0.185949
MINPP1	ENSG00000107789	13.9986	5.73692	5.87109	9.77629	7.8391	11.328	8.69637	10.3563	5.8116	11.1134	9.28251	7.04092	11.4081	11.6227	16.3066	6.38183	6.07873	9.71969	4.47669	9.03014	6.31542	9.80761	7.70874	10.8195	5.43462	11.1139	9.16448	8.54496	7.15477	6.67491	3.77269	5.97712	10.4401	8.80818	10.0464	4.70172	9.48071	9.19214	11.6138	7.21267	4.69324	12.4525	8.23795	9.58189	6.8653	12.1782	10.9238	4.8189
NDUFB8	ENSG00000166136	14.7331	23.8029	21.7262	15.4553	12.6469	27.8527	17.7994	6.81893	11.2788	17.7152	15.4781	30.1803	15.5092	12.5281	13.7018	25.4343	14.7352	16.0109	6.60949	17.5538	7.72732	14.9649	10.6304	19.3835	9.81784	16.178	10.5263	18.5946	12.4248	26.1361	8.54781	15.387	15.5411	19.4229	18.3135	11.2765	19.1394	11.7374	13.9629	22.0273	19.288	14.1737	23.0706	29.4231	17.7542	12.6458	14.3153	14.9046
HAVCR2	ENSG00000135077	2.5489	0.323184	0.430835	2.92841	1.0918	3.04464	2.11123	1.45381	1.38427	1.16219	2.58922	0.236178	2.03474	1.65518	3.30179	2.97165	2.38719	1.44018	0.684516	4.08471	1.37392	1.44423	0.646901	0.898625	1.77645	4.71591	0.960995	0.390858	2.10637	2.15048	2.5522	0.871532	1.31505	1.19191	1.93188	2.13863	2.18554	2.89006	2.71849	0.259149	6.04954	1.08509	3.01114	3.8472	0.986374	0.778978	2.72169	2.22076
PPAN-P2RY11	ENSG00000243207	0.00620742	0.0171113	0.0334725	0.0196231	0	0	0	0	0.0185809	0	0.0109025	0.0204622	0	0.0132929	0	0.0191355	0	0	0	0.00718234	0.021823	0	0	0.00694388	0	0	0	0.00776036	0	0	0	0.008652	0.00878464	0	0	0	0.00758329	0	0	0	0	0	0	0.0174042	0.00646816	0.0137479	0	0
MDH2	ENSG00000146701	96.6805	149.23	77.7586	90.0642	151.213	98.7502	122.908	44.6791	80.6159	145.57	86.0463	226.922	82.7755	101.182	104.818	90.0428	88.9636	176.811	100.295	94.9207	73.7172	143.51	52.9214	117.514	87.2244	106.667	120.506	164.148	93.3736	121.382	146.996	81.4119	106.036	208.433	148.067	126.987	98.2133	88.5514	91.0243	84.8353	80.2686	90.7354	84.7112	158.322	66.8144	115.356	86.4424	147.643
NDUFB3	ENSG00000119013	57.2063	45.3679	39.262	39.5455	37.17	60.8774	42.1202	28.8474	25.0132	50.2242	47.6729	41.1459	46.0354	33.0314	30.2285	38.2243	46.6473	20.2161	48.2204	43.4573	22.5335	40.4541	31.5364	43.9075	25.7881	32.5728	10.1044	36.1708	28.333	42.2394	30.1027	36.2356	18.0565	34.2165	56.9705	26.9929	49.2495	29.2609	46.9395	41.6685	22.8711	19.0346	44.8088	31.0289	31.1622	37.8435	40.4028	54.93
PGM2	ENSG00000169299	7.75951	10.5965	7.95478	8.19065	12.586	9.47692	7.10851	19.4834	7.64215	11.6799	8.41206	10.371	6.61222	10.3424	9.2876	10.5922	8.07084	7.42128	7.77202	16.4291	7.66651	6.94583	6.53986	13.4492	7.12944	14.0918	3.20154	11.3956	10.1357	10.3266	4.91719	9.09979	12.0288	5.96526	19.4863	7.59579	6.65737	10.4136	11.0625	1.93399	4.18489	8.13089	9.49369	14.1663	11.1663	12.3656	8.44918	6.74405
NDUFA13	ENSG00000186010	10.1011	31.0896	16.7221	9.28134	11.179	20.4945	11.1496	3.66735	9.38481	13.5602	11.581	23.304	12.3197	9.31337	8.10272	16.782	14.0545	23.6734	6.05425	9.35849	11.344	11.8138	9.20079	16.5262	19.8572	11.5612	32.5301	9.92862	12.5998	21.2816	22.0271	12.0216	12.6634	14.5028	15.6814	11.3075	17.0718	8.57996	10.9662	18.8893	14.5106	11.3284	13.1334	29.6892	9.66732	8.41628	11.5726	31.0614
ADORA2A	ENSG00000128271	0.0827276	0.0108593	0	0.0788716	0.0590669	0.0691875	0.0242452	0.241496	0.0648558	0	0.0553521	0.0259718	0.158322	0.0253083	0.03609	0.0182159	0.0818971	0.0229223	0.0230004	0.0501394	0.0138495	0.103861	0.0122268	0.00881358	0.0114301	0.14066	0.0212644	0.00492495	0.0488735	0.0114315	0.0185234	0.00549081	0.0223	0.0913799	0.0107855	0.0404214	0.0866264	0.0594769	0.0327383	0.0313476	0.103553	0	0.0318576	0.0220904	0.0287342	0.00872481	0.173815	0
NDUFA8	ENSG00000119421	63.645	90.4187	86.5798	61.9718	64.9642	90.6903	76.8472	36.4079	52.4021	137.741	62.4399	133.286	58.7902	95.4722	72.5548	79.8183	83.6334	71.2879	51.5912	58.3104	40.5259	82.1999	32.6493	71.2179	50.283	70.8116	48.7008	78.662	50.0905	86.8535	67.5919	91.1644	84.2531	68.0207	74.5335	47.9945	77.2019	55.0335	52.019	102.759	110.916	81.3896	76.6021	108.812	73.6191	117.812	58.2618	102.137
PFKM	ENSG00000152556	5.40847	8.34522	12.0521	6.76969	6.9311	6.61442	12.1841	7.79558	5.539	10.1012	5.04633	13.1041	4.2951	8.58089	9.23796	7.25975	8.74253	9.72482	6.36186	8.67449	5.81189	6.19486	1.33728	8.97502	9.84978	9.52747	9.49269	15.1929	4.00344	4.00093	13.0407	5.27531	9.29068	5.35668	5.92305	7.27524	3.99206	16.7251	6.46091	7.10676	5.50794	9.79444	10.7419	10.3001	12.3701	15.0471	5.04398	7.74428
PKLR	ENSG00000143627	1.11676	0.139138	0.918602	1.21667	4.57727	0.741582	1.59208	3.71904	0.0472152	0.86157	0.720299	0.436763	0.361472	0.297248	3.1213	2.9661	0.932741	11.8949	0.110513	0.445319	0.0887259	1.97054	0.117495	1.5104	0.0457662	0.0375468	6.38571	0.0709904	1.21328	0.0366174	0.0741678	0.0175882	1.43756	12.2694	1.50285	1.40268	0.801616	2.46878	0	0.0753097	0.0829253	0.116789	0.39543	1.71593	0.111765	2.124	0.573141	1.28378
NDUFB9	ENSG00000147684	60.059	113.547	64.1551	53.4817	51.364	77.4299	63.5713	19.0655	27.0633	207.096	57.4932	125.81	57.2174	54.0342	35.5721	74.9365	38.554	53.6685	41.5256	79.6476	29.3779	44.2026	30.1088	65.6664	45.2466	47.6719	39.9684	82.7583	59.2175	81.7892	73.503	65.0493	79.3839	86.595	105.68	38.7454	80.9545	34.2128	49.2295	58.4124	38.3989	35.3748	59.3585	62.9068	50.6402	67.6419	51.2201	84.8934
ATP12A	ENSG00000075673	0	0.0102506	0.0280726	0.0117553	0.00857783	0.0854043	0	0.0263029	0.0166964	0	0.104499	0.0183869	0.0953919	0.0238896	0.0340669	0.00573161	0.00858958	0	0	0.055934	0	0.113122	0.0057707	0.00415976	0.0539469	0.0110646	0.531918	0.074382	0.0738142	0.00359689	0	0.0362811	0.631498	0.0287525	0.2138	0.050874	0.131741	0.159072	0.00515052	0.00493173	0	0.0458884	0.0451077	0.010426	0.00387478	0.189422	0.00482563	0.940672
CD276	ENSG00000103855	7.77017	20.236	17.1166	7.89884	14.7165	9.65588	21.1134	4.04778	22.487	7.92021	7.27903	10.3358	7.78344	14.2715	14.8267	23.172	10.685	21.4356	11.7375	20.8952	19.5317	8.1602	22.4698	12.8897	21.8877	28.2371	35.7965	11.0853	17.8747	10.8486	19.9287	14.515	13.295	19.3583	14.6312	19.4707	6.19356	19.076	22.0488	6.94518	32.0203	10.0594	8.32758	14.5405	13.6526	9.40652	7.99865	22.5861
OXCT1	ENSG00000083720	7.59731	2.80103	3.99691	6.29577	3.91112	11.9985	2.2785	2.83225	5.4407	0.311932	6.30518	4.56345	4.21643	6.81473	3.89679	6.81114	5.14009	1.10001	7.27789	1.64053	5.19233	6.32602	5.20737	9.46353	3.17681	10.418	2.47671	1.52637	3.65487	0.339053	5.84273	5.16013	2.97634	1.14198	9.85024	2.02059	3.18517	6.36747	10.0755	0.971544	7.25732	5.49201	11.681	11.7382	3.30364	1.4218	5.9083	2.53406
GAPDH	ENSG00000111640	746.034	1519.77	1684.11	699.528	874.1	778.075	850.826	278.291	1285.13	1155.41	692.474	794.18	587.353	847.967	697.453	1672.18	1069.75	2288.12	630.569	1458.66	1337.47	690.154	514.561	1688.31	1069.51	1462.82	2518.64	1426.52	1060.19	1834.24	1141.53	1373.11	968.741	936.017	814.491	1342.87	764.424	1118.64	1176.23	829.899	1250.43	656.69	702.297	1793.65	1192.14	1004.14	659.279	1642.79
PPAT	ENSG00000128059	1.75839	3.99325	4.54932	1.29927	2.99484	2.09248	5.7568	10.5975	6.44068	4.89354	1.31216	8.70957	1.33479	5.35238	5.47171	6.23974	4.53524	2.19122	4.56582	6.058	8.93647	10.7414	1.06983	5.0721	4.71421	3.38864	1.68848	6.39746	3.92974	5.8105	3.02735	4.54195	5.29064	3.55752	6.96774	5.78563	1.13529	4.44378	5.81324	1.9615	1.29325	4.48785	1.82354	2.9717	6.93344	9.96132	1.89565	3.02286
PPARG	ENSG00000132170	33.9626	17.0046	10.2984	26.0441	8.48506	18.361	5.62823	22.4088	18.1473	12.2647	33.8335	15.8868	34.0996	17.354	15.7584	10.6911	14.4566	12.614	11.9776	23.3919	6.15731	33.3998	19.9252	35.3478	5.43703	6.81475	14.3791	17.935	14.197	24.1754	9.49261	10.8799	10.3649	8.23889	18.0347	16.6024	39.291	17.7825	9.7825	20.8293	5.38722	17.847	15.2942	24.9762	33.628	31.3208	28.6671	22.5856
CD80	ENSG00000121594	0.134166	0.0568985	0.0834774	0.114189	0.148792	0.132458	0.190553	2.06835	0.216249	0.0563722	0.117822	0.0170102	0.163262	0.110505	0.346679	0.445407	0.250314	0.450391	0.105449	0.632895	0.344689	0.0837217	0.0560557	0.196264	0.19464	0.429918	0.0278543	0.0774145	0.0960293	0.104819	0.376089	0.107886	0.160659	0.199498	0.134216	0.28239	0.18912	0.227235	0.285893	0.0342186	0.257724	0.159197	0.260815	0.303831	0.129048	0.0685719	0.241074	0.397284
ATP4A	ENSG00000105675	0	0	0	0	0.00489878	0	0.0522808	0.0901292	0.00635687	0	0.00745987	0	0.0108956	0.00909553	0	0.0130932	0.00981099	0	0	0.00491443	0	0	0.00659127	0	0.0123236	0	0.0687798	0	0	0	0.00998567	0.00592002	0.0180323	0.0164205	0	0	0.00518877	0	0.0117658	0.005633	0.0111647	0.0131034	0	0.0238172	0.00885151	0	0	0.0233572
LTA	ENSG00000226979	0.342341	0.0262136	0.133324	0.18037	0.296135	0.69375	0.351157	0	0.939345	0.207769	0.375796	0	2.16297	0.549832	0.406554	0.337119	0.680946	0.331998	0	0.374102	0.167159	0.134999	0.22136	0.223392	0.0413872	0.367838	0.410646	0.0832195	0.0471909	0.239155	0.201214	0.106036	0.296068	0.220585	0.143196	0.325248	0.464689	0.227324	0.19757	0.290072	1.17486	0.352049	0.326834	0.319948	0.188269	0.0842444	0.678728	0.261474
PDCD1	ENSG00000188389	0.562579	0.409237	0.219095	0.419911	0.252336	0.781153	1.2984	0.294765	0.853688	0.213396	0.542077	0.528014	1.56344	0.786427	0.88285	0.0602171	1.38975	0.818373	0.11405	1.46461	0.0549395	0.0792317	0.95792	0.454512	0.0226709	0.836971	0.50612	0.166062	0.184182	1.61739	0.495991	0.196033	0.751922	0.392701	0.192533	0.454317	0.630001	0.707815	2.4134	0.310881	4.04621	0.192844	0.505502	1.33636	0.22797	0.138441	1.30803	0.171876
LGALS9	ENSG00000168961	44.5788	69.7977	18.712	52.7624	27.3234	43.694	18.1294	6.36601	33.6518	16.0741	49.78	21.6551	43.9304	23.5363	10.8581	23.0716	39.1465	20.454	11.7639	28.4141	17.6937	13.9531	31.416	36.286	25.7917	24.0583	15.6665	12.0924	28.2464	22.2968	43.0412	27.5438	25.6873	32.589	16.2367	18.4594	65.199	12.3588	24.9807	45.232	35.2586	22.6524	27.5912	18.277	42.7041	12.5166	52.9322	19.6648
COX7B	ENSG00000131174	50.8375	115.835	126.454	44.2741	34.644	80.385	45.0141	28.1791	25.7601	64.3261	50.8564	71.6994	45.7687	35.0684	29.5578	34.3842	45.1765	64.0756	34.6982	56.0284	19.0882	46.0946	26.1082	54.2843	27.9491	68.8798	43.4751	67.6598	27.3981	102.923	44.7416	35.844	43.7139	35.1395	59.745	29.6116	54.5584	17.3529	30.1568	60.345	81.5842	34.6973	52.7645	44.6585	42.1187	42.0633	41.1839	118.412
ACSL1	ENSG00000151726	2.6864	3.72438	6.48042	5.29318	3.31974	4.24722	5.41949	16.9939	6.81779	13.1445	4.61902	9.449	3.11078	7.2445	4.51921	4.17307	16.4636	1.54479	5.97767	10.1492	1.74657	3.11322	7.50158	12.0146	8.49237	13.8671	1.86581	12.8489	7.2233	1.82555	8.86811	3.12517	7.16455	5.05062	11.8745	4.18053	2.80337	14.244	8.86892	3.97069	4.13192	10.4043	6.9032	12.0424	3.39908	19.9915	2.58222	6.37473
NT5E	ENSG00000135318	20.9016	3.12393	9.15659	15.9005	29.5794	16.7429	22.1799	23.9964	19.4317	20.4511	10.1889	2.04202	16.9193	25.1814	9.99265	20.6914	14.2208	5.72482	5.04223	7.62296	2.03691	2.97819	43.9326	3.75831	13.4539	11.6231	4.22893	21.4794	23.3407	1.43807	3.63241	27.6093	7.37427	9.4669	21.9884	8.64945	23.5579	7.95896	23.7063	28.2956	16.5518	37.2553	16.0233	35.2375	8.5812	19.2479	12.6163	19.5179
PDC	ENSG00000116703	0.0246721	0	0.013304	0	0.0284561	0.0166659	0	1.51246	0	0.0336907	0	0	0.0105484	0	0	0.019014	0	0	0.0720244	0	0.216845	0	0.0191437	0	0	0.0367056	0	0.0154222	0.0306089	0.035797	0	0.120359	0.0349155	0	0.0168871	0	0	0	0.0341727	0	4.28036	0	0.0498801	0	0.115688	0.0273212	0.0160086	0
CPT1C	ENSG00000169169	0.174644	0.139767	0.209613	0.231522	0.419104	0.243554	0.450743	0.139472	0.354133	0.146167	0.239948	0.315705	0.308308	0.217157	0.232252	0.525347	0.650664	0.426151	0.304255	0.462813	0.534761	0.0914029	0.0830552	0.211119	0.997104	0.687279	0.577786	0.267637	0.429843	0.111711	0.437084	0.188455	0.330867	0.250471	0.404885	0.260126	0.137648	0.645015	0.394055	0.0896593	0.318391	0.330226	0.723248	0.197444	0.296451	0.205874	0.197393	0.604129
TGFB1	ENSG00000105329	9.87097	4.55612	6.45334	12.4227	11.379	12.3639	30.5796	3.74063	21.0571	4.2214	10.5097	1.96746	16.7329	14.9552	21.7002	13.0759	16.2612	22.9152	5.61429	10.3411	12.1235	8.47307	3.44366	5.95759	10.5829	31.2075	17.1687	5.79714	16.1384	6.43438	19.3931	3.69733	6.59118	14.6139	15.1677	11.0269	11.9903	20.2624	20.8154	3.49777	47.3889	12.8263	12.376	22.8416	6.38398	7.94254	17.6157	21.2082
NDUFAB1	ENSG00000004779	43.979	85.2891	46.8176	34.6591	39.8412	61.8841	71.4161	26.6779	31.5049	109.96	42.8735	74.6983	41.4815	57.4803	48.1088	40.9744	41.6962	35.622	35.8338	43.1697	23.5188	69.6573	24.9926	52.696	31.886	58.8557	22.2068	51.6129	27.7035	74.964	47.5477	30.1025	39.929	96.667	75.34	37.6402	51.0532	24.1464	44.3559	50.2486	38.6435	42.2323	42.787	59.772	42.9864	74.3323	41.3704	59.7816
TNFSF14	ENSG00000125735	0.549676	0.0667081	0.115579	0.287788	0.183416	0.509084	0.31915	0.15487	0.253531	0.0377663	0.59808	0.0170939	0.606006	0.214693	0.43284	0.543512	0.646829	0.321853	0.060553	0.476005	0.133692	0.119189	0.305799	0.158557	0.351072	0.658335	1.12898	0.099405	0.210159	0.163854	0.28447	0.0337298	0.239728	0.160383	0.137243	0.212834	0.481461	0.165284	0.292088	0.105453	0.499808	0.15998	0.426345	0.261707	0.277377	0.0382829	0.641538	0.665397
IDH3A	ENSG00000166411	8.27831	5.57167	3.75994	7.59972	4.48956	9.45279	4.96991	6.72089	3.358	4.96547	10.219	2.36305	6.83684	2.91492	4.9984	4.88178	2.93757	6.40099	3.44431	5.79913	2.63496	2.48596	3.63941	6.27732	2.87264	7.9133	2.11419	4.79987	3.12549	3.11035	3.4105	3.289	6.84992	4.39313	6.00711	3.78732	8.725	4.54459	5.39817	1.85335	4.18817	2.41668	6.98004	11.3476	8.59077	3.86072	7.8626	5.54431
ACSL4	ENSG00000068366	4.44427	4.10259	9.74984	4.51219	11.0566	4.68228	11.9488	21.7222	9.83094	8.1363	5.02217	10.716	3.74521	3.09888	7.46208	9.23141	7.81239	3.94042	8.30608	7.0669	6.05605	6.75727	3.93992	10.0929	10.9637	12.9097	0.938177	12.2775	7.15247	2.24904	4.31021	3.18697	7.72882	11.5474	14.1064	10.8059	2.52279	9.80312	11.3591	4.7126	4.86653	13.8539	8.56341	6.37473	14.0538	5.87383	4.73819	6.04631
ECHS1	ENSG00000127884	173.464	161.576	141.653	145.306	70.3852	160.018	134.038	40.9931	65.558	147.973	176.832	154.308	153.857	118.849	112.675	111.255	120.34	126.427	45.7154	79.2738	37.2775	102.818	112.362	163.054	70.3039	108.936	125.857	133.952	95.9112	167.175	85.3297	101.475	111.112	126.376	110.696	74.0347	208.056	88.8225	91.0333	124.314	197.255	77.778	121.415	377.717	111.233	121.763	143.314	151.057
ACO2	ENSG00000100412	69.1211	33.5103	15.9229	73.4262	36.0095	53.1246	31.7231	12.6832	29.8975	28.9805	64.9581	27.5618	57.9515	26.8467	15.7155	12.1912	26.2675	45.0242	20.7153	32.1422	14.2699	25.2342	32.2052	44.244	13.1409	36.5849	58.6247	22.6586	27.9828	20.7259	29.9065	16.0494	29.1953	20.1802	21.8509	30.2121	70.5745	33.4028	29.7631	18.6974	36.9406	11.236	50.8647	53.8307	33.052	40.3673	65.4044	33.673
IDH3G	ENSG00000067829	29.1511	42.6003	58.5891	28.008	28.1178	30.5783	28.9976	16.3266	22.3834	27.1966	28.7018	60.1012	28.8466	30.1128	35.1811	24.757	34.0754	70.1129	29.3014	40.3347	21.8221	19.8258	20.1143	25.5029	15.2846	61.6666	123.422	37.2952	22.152	36.5416	52.8415	25.6159	33.7433	61.3679	35.9194	29.0899	38.3158	29.9839	20.3272	28.8569	55.5011	28.4335	27.3967	25.5852	24.8643	21.651	32.7409	87.259
COX15	ENSG00000014919	14.9915	12.645	15.4642	15.093	9.61918	14.2698	11.8039	17.8179	10.8606	12.9601	14.3772	14.3392	12.3897	18.6728	19.7806	11.6846	10.8473	10.2165	8.71591	13.0999	7.42398	16.12	8.78178	16.3632	5.62794	18.0734	8.17546	15.6867	9.29701	9.63923	6.54521	13.1623	10.2917	9.57048	11.4927	11.3478	15.1549	10.6424	12.8168	10.8511	8.25359	14.9083	11.9764	29.4927	15.6542	19.706	13.5838	9.13364
CSF1R	ENSG00000182578	16.6558	0.892805	0.854218	23.7855	5.08924	14.2489	4.06561	3.24359	4.09871	1.09473	15.604	0.121563	12.8685	5.14347	7.6872	7.72048	6.34804	9.31093	1.60079	7.07942	3.23557	3.02409	1.65217	2.53615	6.3967	14.7799	15.9075	1.31896	6.85476	1.46095	14.6411	2.3242	4.32484	4.16554	3.187	5.50588	13.6408	9.71129	3.61989	0.935641	8.53895	3.54171	21.751	6.49148	2.81015	2.07382	22.6339	7.70636
ICOSLG	ENSG00000160223	0.39309	0.0224577	0.00878623	0.23179	0.0164438	0.0192613	0.0501405	0.172879	0.265204	0.0389374	0.0250407	0.597538	0.571244	0.196272	0.0373182	0.0784828	0.0752748	0.0711073	0.0178374	0.93558	0.107406	0	0.0252858	0.293911	0.156603	0.0969644	0.214384	0.168054	0.0227415	0.23247	0.00957689	0.298078	0.112412	0.0944897	0.0278815	0.0696617	0.500124	0.0230629	0.617807	0.353857	0.00535385	0.012567	0.127649	0.365475	0.125215	0.338315	0.0185016	0.0336016
TMIGD2	ENSG00000167664	0.70679	0.1804	0.0282315	1.51714	0.150962	2.47559	0.483328	0.123442	0.293841	0.0714926	0.908044	0.0862913	2.07053	0.588607	0.279788	0.403483	0.559324	1.44703	0.152838	0.393754	0.0460151	0.106178	1.3812	0.878495	0.0569648	0.272616	3.63853	0.0490895	0.211097	0.898887	0.061544	0.164189	0.388981	0.556618	0.107505	0.626734	1.58299	0.115274	0.924571	0.13887	0.75692	0.242278	1.00555	0.587163	0.72284	0.347859	1.8514	0.503846
NDUFA1	ENSG00000125356	182.28	212.388	363.584	151.766	141.144	207.221	109.623	39.5051	82.46	141.343	166.399	210.264	162.338	70.5603	69.0117	103.003	171.622	125.349	101.162	164.55	61.4826	103.646	96.6107	133.252	76.6134	183.891	56.6281	199.224	100.644	244.625	125.273	98.7343	135.312	122.05	145.59	90.9387	227.345	70.5673	109.525	228.391	232.29	168.644	164.968	80.412	168.141	93.7502	143.584	248.673
KDR	ENSG00000128052	3.61289	0.712932	1.24662	2.94498	3.70435	1.11239	2.93984	4.561	4.02881	1.13879	3.14727	0.561114	2.12125	2.73531	4.54532	2.63181	4.61468	1.6431	1.23267	4.30246	3.50709	1.8572	0.991101	1.45838	3.70608	3.11744	1.42453	2.10825	1.60104	0.709653	2.17159	2.08196	2.95794	2.08137	2.66617	1.85942	1.18644	4.29989	2.28823	1.03951	1.0822	1.85631	4.0923	1.56126	1.68845	2.52499	2.91103	2.22047
ACSBG1	ENSG00000103740	0.0401408	0.038728	0.0844167	0.0401833	0.0254635	0.113883	0.0741142	0.21768	0.0390503	0.0274069	0.0564013	0.0463121	0.0326079	0.025788	0.0674191	0.0309354	0.055633	0.0233568	0.0175773	0.044123	0.0564482	0.0244222	0.0778659	0.0404129	0.0291169	0.0477753	0.0487518	0.0451647	0.01245	0.00194136	0.00943725	0.0531515	0.051126	0.00775933	0.0192325	0.0274584	0.049038	0.0479784	0.0389186	0.0798545	0.0685852	0.0495349	0.0770959	0.0168818	0.0648317	0.0177804	0.0677183	0.0772605
MDH1	ENSG00000014641	36.5844	32.0374	26.357	32.7151	22.0751	44.7923	24.7936	15.6564	21.3926	46.2961	34.0986	35.0923	28.1808	26.0154	24.1999	28.7609	25.248	19.8005	25.3954	27.2359	18.073	46.4356	14.7225	39.3993	18.1333	24.1607	13.5618	30.9589	22.7965	27.232	21.8608	20.1301	19.3472	24.3408	30.2972	21.217	33.7263	22.6356	23.5709	20.2429	15.149	19.005	45.3338	48.4007	24.8208	39.4277	30.2674	26.2315
IDO-1	ENSG00000131203	0.617967	1.88499	0.344154	1.07818	1.54234	2.02558	3.36684	2.79464	1.30394	0.733188	3.00256	0.350643	2.26094	1.72469	3.15551	1.03838	2.28157	2.47578	0.63584	16.8148	0.267116	0.61636	0.628849	1.03126	0.220453	1.97439	0.46481	0.487603	1.81612	30.2645	1.85776	1.04489	0.910378	1.89952	0.644865	1.23005	2.04205	0.904961	11.2534	0.382915	33.5135	1.06262	1.2596	3.62149	1.54647	0.617011	1.27522	1.33706
PDCD1LG2	ENSG00000197646	0.761292	0.173276	0.28623	0.949403	0.314166	1.62296	0.730748	1.61382	0.355409	0.228897	1.27577	0.0460463	1.17653	0.49357	1.17306	0.936576	0.725992	0.365759	0.183502	1.2526	0.466533	0.127481	0.173419	0.304706	1.13483	2.28599	0.226203	0.157169	0.632543	0.243208	0.837441	0.204432	0.444785	0.351024	0.583224	0.406099	0.784981	0.562394	0.619125	0.0370516	0.991401	0.323208	1.22847	0.567891	0.327497	0.170154	1.43205	0.883397
NDUFS6	ENSG00000145494	45.8655	68.6291	58.0707	38.3981	51.1931	56.7503	79.2401	7.94484	38.9995	104.774	43.6671	65.5011	45.4102	42.3202	64.3819	61.465	50.8557	88.3634	43.6343	47.2603	30.7765	49.66	29.4317	54.0068	50.9321	59.6154	71.2801	57.4537	30.4636	67.1359	102.88	79.7633	48.8784	60.2504	63.8774	50.0323	62.6652	46.4055	42.3357	84.7131	48.2973	51.0293	38.458	61.8883	61.8604	47.9791	42.2948	101.729
PFKFB4	ENSG00000114268	1.04945	3.8025	1.26889	1.85828	1.07626	2.20708	2.51362	2.61467	1.37231	0.642661	1.47741	2.38056	1.20729	1.88244	1.77583	1.93023	1.58693	2.21909	1.20018	4.54099	2.32969	3.24734	2.29597	1.9576	3.15481	3.00993	2.68638	3.04666	2.44288	1.88631	4.44492	5.19497	2.04783	2.09135	3.61746	0.795582	1.51996	3.23627	1.30746	0.699495	6.20688	8.07735	1.30145	15.2049	1.37536	1.9888	2.01122	3.59954
ACADS	ENSG00000122971	103.437	25.3114	14.558	102.909	12.0582	93.5521	17.276	10.2659	17.4304	29.8133	86.4317	18.8868	88.736	28.4129	12.439	17.1046	17.0098	50.1256	5.18988	12.1689	4.32024	14.9785	51.8381	15.8958	9.03144	30.0313	53.1333	10.7697	27.4345	19.483	8.06603	7.75547	27.2602	16.5677	16.3697	9.8782	147.396	12.8241	10.0569	32.7857	31.1874	11.7198	57.4192	60.5665	24.4852	15.2522	116.333	29.364
NDUFA10	ENSG00000130414	19.9475	9.26736	13.8945	17.1753	8.48173	19.9521	14.239	16.0825	10.4166	15.7894	17.5892	22.7394	13.4803	17.6398	13.1868	10.9228	14.026	15.7546	15.7323	13.2683	11.6667	15.7235	8.85064	19.6426	9.22572	13.9953	16.9292	17.6386	12.5213	11.6175	20.6433	13.4722	12.1608	15.7216	12.9204	12.6265	21.5552	12.2877	11.2698	19.0755	13.614	10.2272	13.6147	19.144	8.51636	19.7965	16.8002	14.9087
NDUFC2	ENSG00000151366	14.2383	6.90207	24.706	11.8007	11.0486	20.1615	18.0167	18.6065	11.6991	22.2497	13.5321	24.9356	13.0858	19.3402	26.7805	12.4419	15.3368	7.90072	15.4552	11.9343	11.1237	26.3117	13.039	12.7504	8.4576	9.78528	4.80773	11.5477	12.7113	26.6652	4.56874	25.3409	16.0776	14.6404	33.0652	11.1202	14.6854	10.6811	13.9152	17.2809	7.71142	14.9495	14.67	8.29503	14.778	18.8709	11.5826	16.578
PFKFB2	ENSG00000123836	12.8181	7.16687	6.29965	15.0075	8.65037	6.5763	8.43427	35.2678	3.51542	9.21967	8.08576	4.2745	9.28189	5.92837	7.95433	6.71887	5.82408	5.57056	6.39344	2.8658	6.45804	3.58086	6.48567	16.0495	6.77277	5.09948	2.77619	7.09	7.66088	2.15758	1.93086	2.88098	7.92952	7.27083	7.36433	8.41589	9.77987	8.47431	1.94974	11.1994	4.16441	2.51372	7.52912	13.2211	26.8245	8.23362	11.4398	3.60779
CPT1B	ENSG00000205560	0.177179	0.133202	0.720901	0.216405	0.264731	0.184966	0.49566	0.43674	0.705133	0.318928	0.205103	0.477863	0.196267	0.198334	0.405797	0.403434	0.572045	0.632633	0.164575	0.596383	1.79791	0.0898319	0.349945	0.472978	0.332984	0.467285	0.565139	1.06725	0.144877	0.225912	0.397621	1.37509	0.752224	0.0622714	0.0606365	0.110182	0.383709	0.339446	1.44455	2.38187	1.01616	0.372689	0.162822	0.361287	0.541277	0.392408	0.386695	0.376454
ADH6	ENSG00000172955	7.75792	1.90368	0.663829	6.07875	0.489162	4.70043	4.04237	2.16808	1.04482	0.28701	4.50564	1.36094	5.23767	2.44336	4.11465	2.20987	1.11838	5.69998	0.109567	0.382158	0.237509	4.11794	1.84053	4.73173	1.41024	0.703562	5.11549	0.112612	1.57385	4.20764	0.0441198	0.151708	1.09417	1.33494	3.39615	1.181	6.89603	1.63387	0.0883745	1.06024	0.11839	0.0926318	3.49047	14.985	3.03875	4.72979	4.72447	2.16719
NDUFA9	ENSG00000139180	7.35844	15.074	9.37764	6.60148	5.17582	9.47303	6.39838	8.16697	4.84635	8.2357	7.4825	6.16235	6.337	4.96665	5.26699	14.9461	6.76551	12.5796	4.68235	6.27939	4.30881	6.55411	4.46014	8.34705	6.69936	5.95972	11.2878	5.08159	4.91264	16.8877	6.42815	7.43356	13.509	5.40201	7.92754	5.54571	8.79718	7.81209	6.62953	7.74358	8.61207	2.98663	6.52082	15.7198	4.79034	5.53095	6.91067	9.07401
PVRL2	ENSG00000130202	31.3122	67.9411	49.5438	25.1122	28.966	27.8305	36.7625	19.977	34.9946	30.7247	37.838	18.0773	32.0597	44.3879	27.7988	31.3033	46.6728	64.563	55.5557	46.5997	22.9061	14.7157	79.6916	32.7736	33.7288	51.8902	43.974	29.7878	55.5878	50.529	47.5919	56.9706	18.3476	29.8419	41.1564	32.6429	29.8783	22.6846	67.1093	34.3013	101.707	32.7487	21.256	35.6706	46.2931	27.8059	34.2269	35.3939
EHHADH	ENSG00000113790	15.685	3.33263	2.99049	10.6953	4.8277	7.53984	7.05131	6.28105	4.53409	3.52256	12.2373	4.21117	9.48737	5.54671	3.3914	8.79176	3.42583	2.90385	3.13945	3.68419	2.59466	5.00349	7.39553	4.56438	2.99795	6.7658	1.48919	3.58085	5.64202	3.75979	2.67709	6.37785	4.66524	3.34242	3.01652	3.61812	10.7808	4.42617	2.1759	5.28559	3.70453	3.28523	8.40552	4.90715	5.7751	9.10686	11.7439	4.98633
HHLA2	ENSG00000114455	62.7791	1.80776	9.06175	71.864	7.64786	48.5013	10.5948	16.4288	2.36517	11.8905	63.67	4.03082	64.5702	17.7789	14.2828	7.25819	3.00337	11.5272	2.91157	12.6414	0.512345	14.6484	73.3172	0.947573	0.270883	18.6324	0.491655	4.1107	8.8988	18.528	0.299796	0.914063	12.7288	9.89493	8.27918	10.4518	93.2624	8.52031	2.57991	15.8064	1.85554	1.19424	39.7845	6.18011	14.7489	27.1221	47.6225	7.91405
NDUFS2	ENSG00000158864	52.2722	61.0427	29.7453	48.0251	39.4516	43.4661	44.9382	13.1913	29.5473	31.9532	46.4675	25.0517	43.0025	29.6769	28.1029	29.1138	30.379	40.726	33.2191	31.5106	33.3059	23.6087	31.3236	80.1895	48.2539	47.8724	37.2197	30.49	28.2516	28.7095	40.5647	39.7773	34.5974	29.9395	31.5009	45.9162	55.865	39.0817	40.0344	40.8012	44.9746	38.6303	39.4839	69.1522	42.4507	30.5826	45.2207	36.4537
ECI2	ENSG00000198721	17.4486	14.4684	6.15848	18.8312	4.60578	17.9929	12.1663	2.62814	6.43017	2.32505	17.7876	4.51866	14.2046	7.17647	2.65483	5.93265	4.94956	4.78573	3.59099	3.33493	2.91687	4.9455	9.39912	11.8638	3.95113	7.64227	4.29354	8.05448	8.78513	0.847894	4.24048	27.166	7.59118	3.82124	5.45668	2.31954	15.2699	7.73831	1.32405	13.5344	4.86445	3.67252	16.1176	3.76245	17.6854	10.3781	16.9134	7.14153
NDUFS5	ENSG00000168653	188.268	675.102	437.745	174.025	247.946	252.11	240.608	91.3947	228.452	289.028	167.319	193.158	161.992	180.413	162.739	421.759	379.6	303.95	246.557	251.563	262.168	230.154	138.645	317.054	570	219.376	489.087	123.902	184.808	339.024	599.664	363.83	155.441	151.957	405.281	127.115	200.834	189.695	284.772	214.111	368.592	128.142	231.082	408.615	179.185	273.439	151.222	711.772
IL10RB	ENSG00000243646	42.3106	25.6381	11.1084	34.9824	21.6864	46.1044	8.42839	11.217	34.9117	16.8217	36.9226	16.8912	50.6424	24.9067	15.9551	21.3082	24.8944	15.6349	15.7071	22.7394	18.9159	31.2746	65.7103	22.7105	25.9593	16.4537	13.1903	16.5527	30.3002	11.9532	16.9986	42.6264	40.3591	24.0633	27.4541	13.852	52.1645	17.7527	18.6085	31.1515	12.9491	27.3117	29.7469	18.1974	15.0409	16.9907	35.1137	28.7678
DLD	ENSG00000091140	16.7767	15.0889	17.1619	28.4227	22.981	29.1337	22.6764	49.6616	14.682	23.0369	30.2378	26.3515	23.4455	16.2544	34.0498	17.8156	16.0065	14.7462	23.9145	21.0382	15.6493	28.9159	14.6961	25.7934	13.5983	17.4372	6.79775	28.6509	16.6177	17.3644	17.1636	13.017	16.8603	26.2596	36.9198	16.0137	24.1738	17.9898	12.2834	19.3684	12.3483	14.2424	30.4642	23.5714	12.5117	29.0787	26.1602	21.6162
PPAN	ENSG00000130810	1.48361	2.30926	3.77247	1.71833	3.12728	2.11666	4.44738	1.20622	3.89539	3.9296	1.35903	7.42018	1.94121	2.47868	3.43699	2.81901	4.22467	2.56749	1.94151	4.15837	7.73382	2.95695	1.14125	3.10465	3.97995	2.77806	1.77771	6.24386	2.75298	3.76703	4.57051	3.93075	3.69237	2.76897	2.8801	2.69027	1.92963	2.80797	4.96899	5.60602	2.72319	2.32798	1.08601	1.70332	3.53831	1.91201	2.07467	2.56719
SDHD	ENSG00000204370	67.2568	20.4527	32.497	59.4597	26.8192	94.2077	35.0482	53.6145	15.8046	75.2463	62.5671	33.475	53.9135	35.302	31.4231	25.0844	33.7372	10.6878	36.4007	31.0869	22.7285	40.7758	30.5068	53.6361	12.1392	22.8212	4.79745	34.0166	28.1539	45.2194	5.2006	24.0415	32.7859	25.1212	77.4698	16.5726	68.1056	25.9674	24.3923	42.2855	18.0843	24.596	64.5001	28.7584	34.156	51.5576	51.1751	18.8624
OXCT2	ENSG00000198754	0.13569	0.0498719	0.273162	0.13345	0.114767	0.0733263	0.111347	0.127971	0.10831	0.0247053	0.142992	0.313101	0.100557	0.0581147	0.0828725	0.195201	0.0835815	0.105272	0.0792229	0.251201	0.699651	0.0917282	0.0982663	0.0404768	0.262467	0.0269161	0.195316	0.226181	0.0897817	0.0524997	0.0212674	0.113476	0.179224	0.0349722	0.198133	0.0618791	0.121561	0.170719	0.250587	0.179957	0.380457	0.0837225	0.146308	0.152177	0.0659816	0.140242	0.258259	0.198984
ALDH1A3	ENSG00000184254	0.623859	0.51276	0.410477	1.35699	3.22144	1.40343	2.28964	3.67732	5.02404	0.140681	1.31939	0.811276	1.29204	1.72818	2.92758	3.12734	3.77451	1.81503	1.90475	0.721841	0.905474	1.69469	0.626181	1.09803	0.801264	1.43053	2.18579	0.719112	1.00475	0.600675	2.96707	0.247302	1.21902	3.24164	3.45133	1.88906	0.566358	8.18039	1.80746	0.6528	0.947831	2.66626	3.25153	0.954814	1.92037	0.963381	1.16239	2.34487
RAET1E	ENSG00000164520	0.0824797	0.0606299	0.925099	0.0521476	0.196602	0.312003	0.101525	0.674162	0.0164593	3.61916	0.178666	0.0815659	0.131652	0.400355	0.151124	0.0762777	0.114312	0.0959854	0.304989	1.35516	0.0193312	0.0111515	0.375457	0.147625	0.0398855	0.589	0.0445214	0.158108	0.0955051	0.393584	0.0775651	0.0306564	0.466896	0.10629	0.0978544	0.0564204	0.0537394	0.0207546	0.65498	0.495892	0.173448	0.0169637	0.166751	0.447091	0.0572962	0.219206	0.078492	0.0302384
ACSL6	ENSG00000164398	0.0800364	0.38532	0.00729438	0.0736474	8.27947	0.118789	0.0208135	6.89718	0.0371174	2.14891	0.057417	1.6666	0.0896449	4.71215	3.00867	0.439591	5.21821	0.741201	7.56888	2.44169	0.261564	8.68056	0.0507316	1.85243	1.63047	0.036896	0.21297	0.955498	0.454522	1.16344	0.442594	0.0125697	0.53283	2.7151	2.43973	0.489657	0.0454454	6.87162	0.021859	1.70883	0.0207424	13.6466	0.0592549	1.53922	0.00587312	4.53638	0.0994753	2.02093
ATP4B	ENSG00000186009	0.0111008	0.0306002	0	0	0.0256067	0.104979	0	0.314079	0	0	0.0194969	0	0.0284765	0	0	0.0171101	0.0512835	0	0	0	0	0.0675386	0	0.0496712	0	0.0330301	0	0.0138779	0	0	0.0260983	0	0.0157096	0.0429162	0.0303923	0	0.0135612	0.0139666	0	0	0.0583598	0.0342467	0.0224427	0	0	0	0.0144056	0
HMGCL	ENSG00000117305	18.7834	11.8701	6.84794	16.6459	9.85903	22.4773	4.33016	6.44967	8.2581	9.60759	14.7211	21.0851	13.1108	13.0224	6.32973	6.18271	6.20405	11.3474	9.95429	8.77243	3.58197	12.5045	15.834	12.596	4.57833	10.8843	18.0356	6.51481	9.55817	9.98799	8.76482	12.9153	10.8245	9.43555	15.1505	5.0225	21.7591	10.1928	8.3217	5.76514	15.233	5.10671	14.5489	21.8302	7.27652	7.73948	18.147	10.9652
ACADSB	ENSG00000196177	7.18814	2.4823	4.32323	7.59396	4.81842	10.5103	5.26584	10.672	4.38709	3.85848	8.02395	5.97163	7.63687	4.86902	7.22555	4.46106	3.99849	1.87463	2.69047	4.47327	1.92178	4.42371	2.65555	8.33932	3.6893	4.81666	1.41119	8.35587	5.26159	2.11755	0.987154	3.36787	3.80443	3.66515	4.46815	3.28767	7.6071	6.65829	1.30212	5.55111	2.42262	5.78432	7.37299	3.96858	8.72008	6.9774	8.04986	2.6866
ALDH5A1	ENSG00000112294	7.36356	6.13975	6.74839	7.70577	8.05502	4.92358	11.1688	4.17302	6.59995	4.98067	4.50531	6.3418	5.58072	11.268	15.1097	11.6124	3.57724	3.37484	8.79749	2.05478	11.7929	5.71759	2.2641	8.46127	6.1632	3.57608	3.66329	7.7705	8.73859	1.08444	4.63903	6.30475	6.13063	8.93452	9.93695	2.18825	5.0877	12.4844	2.37275	8.19174	7.28508	10.0258	4.96236	7.58603	3.08721	10.1837	7.13869	4.19244
NDUFA5	ENSG00000128609	7.6394	2.78717	5.888	7.36443	5.56204	12.8942	4.14854	15.7626	5.03171	8.53145	7.14316	10.419	6.76754	4.65002	6.93824	7.25983	6.35012	1.79524	6.15298	5.10642	4.62753	7.68192	3.74445	6.72444	3.98941	3.11327	0.687877	5.81085	6.07437	7.01799	1.87647	6.04379	5.10184	5.06933	15.9116	3.09691	7.51366	4.9155	3.74614	7.005	2.37572	2.60718	9.95298	2.41647	6.67784	6.63257	6.49962	3.72529
NDUFB2	ENSG00000090266	22.6764	28.2393	23.218	20.5291	22.3158	32.7835	24.8949	18.3651	14.7486	23.4841	23.9326	39.0466	24.8217	16.0596	23.0714	22.1163	20.2272	26.5625	16.5361	17.8959	8.31825	28.2939	12.8715	21.5607	17.4861	15.1304	15.3882	27.2025	17.866	43.8867	15.2385	14.0768	27.1239	32.5399	33.0814	15.5499	29.8898	16.1884	16.1339	25.5718	18.3365	12.3645	24.4809	17.4648	17.4208	20.5168	21.9368	22.7959
TNFRSF13C	ENSG00000159958	0.904634	0.138539	0.171637	1.08565	0.246354	1.15426	0.180431	0.65173	5.29038	0.0686285	0.691449	0.407269	8.17953	0.914806	0.665053	1.25879	2.71361	0.365543	0.305656	0.455514	0.485889	0.135899	1.36487	0.0890152	0.121517	0.660468	0.0678207	0.282738	0.810562	0.332187	0.118157	0.402785	0.219298	0.518128	0.0515991	0.100271	0.961886	0.200234	0.516277	0.411029	1.17797	0.310096	0.618107	0.223108	0.240022	0.445231	3.94578	0.414567
NDUFB6	ENSG00000165264	29.9893	42.351	23.4997	24.5661	23.6632	43.5862	40.2099	17.116	19.7704	77.3856	27.8932	45.5841	27.0887	43.3492	39.0306	31.678	28.8224	22.6434	24.7355	26.1072	19.9985	46.7009	12.7983	33.1347	20.5966	29.1423	16.1236	32.1954	21.8805	51.1438	26.2719	37.1221	39.3922	31.5616	42.0307	18.9268	32.4494	23.7618	25.8785	38.8103	31.6889	25.039	33.7075	14.7813	28.1241	40.6684	26.2692	28.8608
CD70	ENSG00000125726	0.129383	0.297213	1.03489	0.363566	0.858057	0.422424	2.1898	0.177951	0.790712	0.382803	0.378739	0.159937	0.497856	0.323247	0.79021	0.448704	0.336222	0.752846	0.283279	0.773471	1.02345	0.0874651	0.184052	0.554813	0.297194	3.91394	3.52107	0.121314	0.147141	42.0189	0.760462	0.240449	0.366203	0.666938	1.88924	0.700664	0.381981	0.217047	0.94083	0.214492	7.28385	3.75873	0.34877	0.755752	4.4827	0.071638	0.251853	3.14251
PFKL	ENSG00000141959	47.7292	41.4623	24.6835	48.8125	32.1244	32.2334	23.2909	9.9088	32.5904	46.436	44.0453	37.8513	52.7409	46.2466	22.9548	27.619	40.1041	61.4303	16.6281	38.627	35.8471	20.4688	32.4999	41.2694	19.81	46.1534	173.114	35.1814	31.003	21.1988	65.8521	56.4586	24.1223	39.3701	28.4815	23.3362	65.52	31.4946	42.0996	45.5094	28.2817	28.5225	28.7967	59.5379	20.2565	41.3866	52.592	49.1326
NDUFA7	ENSG00000267855	1.54308	1.28898	4.29908	1.4166	2.69658	2.82696	1.79865	2.01206	1.83708	2.13906	1.43723	4.64345	1.10956	2.15289	2.1419	3.22527	3.06482	1.56448	0.989661	2.55641	1.97269	2.03887	1.19732	2.31461	3.03568	0.869583	1.23047	2.68907	1.84187	4.76043	1.15431	2.60699	3.09363	1.76257	3.37658	2.19905	1.62804	1.98556	2.02394	3.90694	1.50571	1.91142	1.86708	1.80268	2.60674	2.01945	1.48668	2.37859
TNFSF9	ENSG00000125657	0.208334	0.246125	9.74692	0.397248	6.59074	0.643334	8.85327	0.982417	9.39876	17.3132	0.383334	1.32445	0.220561	2.71933	1.42388	0.626938	5.98104	2.42448	0.724029	5.0392	2.75532	0.744425	2.92514	1.72014	4.51918	22.3457	8.24677	1.36428	5.1447	35.8124	3.59188	4.78435	1.26356	7.24889	1.45314	3.63065	0.509023	0.399418	23.0985	3.18404	22.2184	12.4261	0.340967	5.28491	12.8287	0.59324	0.231735	6.16486
PDHX	ENSG00000110435	10.6093	8.87652	7.36726	9.35095	7.2304	10.2616	6.70523	13.7243	13.7548	16.485	8.87704	8.76845	6.78045	12.6814	11.3628	9.76411	8.0166	5.80259	10.234	9.74927	14.4097	10.2012	4.96989	10.0546	12.1855	9.96048	3.53326	9.16083	5.58098	6.03402	14.3046	9.28267	7.31741	7.72765	11.5525	7.42256	9.28992	7.97573	7.63026	7.81885	7.50606	9.81233	8.34867	10.2109	9.94254	14.0397	8.93334	7.85154
ALDH1L2	ENSG00000136010	1.01162	0.0481718	4.93568	0.982102	1.2474	0.626947	1.09941	2.38976	0.639333	0.800739	0.758792	0.153614	0.725561	0.727658	1.58316	0.718274	1.09437	1.60434	0.396782	0.941345	0.853284	0.61824	0.156687	0.933984	3.34364	0.993722	0.230581	1.03167	0.602229	0.0450755	0.584317	0.205683	2.56649	0.848254	0.497052	0.650825	0.291764	2.36478	0.626627	0.430049	0.30624	0.47922	1.48386	0.310311	5.71163	2.51141	0.9827	0.83287
PPARGC1B	ENSG00000155846	3.48711	0.628822	0.743578	5.26804	1.23274	2.52434	1.58536	7.31537	0.794076	1.10601	3.75557	0.923057	2.35826	1.32005	1.17015	0.993582	1.43277	1.648	0.912853	1.34196	1.07681	0.935658	0.873077	1.65724	0.446207	1.89518	0.594918	1.46278	0.561247	0.542952	1.46129	0.875262	1.24597	0.743184	0.415782	1.53413	2.82123	0.60465	1.43956	3.24463	1.54962	0.727478	2.63758	1.25761	2.18869	1.80233	3.96811	0.591997
ACSBG2	ENSG00000130377	0.0383358	0	0.031008	0.0252476	0.0663233	0.0194218	0	0.135582	0.0573759	0.0916109	0.0168329	0.0789814	0	0.0307855	0.117068	0.0517025	0.0498106	0	0.0559563	0.0332676	0.219009	0.0777468	0	0.010721	0.0486633	0.0142584	0	0.0179724	0.0178352	0	0.0450644	0	0.0610338	0	0.0327994	0	0.0234165	0.0180872	0.00663725	0.0953296	0.0251927	0.0443508	0.0290641	0.0134356	0.00998652	0.0318391	0.0435301	0.184466
TNFRSF8	ENSG00000120949	0.136987	0.121811	0.0905478	0.242134	0.188577	0.185068	0.59832	0.0729322	0.178569	0.0724106	0.174627	0.0291331	0.540338	0.236574	0.337358	0.177088	0.505262	0.231413	0.0387001	0.255648	0.0776767	0.0627325	0.102863	0.192785	0.192321	0.841499	0.26238	0.0718176	0.153503	0.094035	0.207781	0.0677509	0.287665	0.102503	0.169377	0.19648	0.0971708	0.311344	0.257063	0.10549	0.360088	0.0681635	0.402023	0.0867275	0.0828817	0.00978682	0.263786	0.097203
OGDH	ENSG00000105953	48.9293	29.8193	25.6236	49.6547	63.7069	34.4757	32.5858	30.0802	26.0552	22.6425	52.6549	33.4276	43.5415	29.4047	24.7852	22.7574	30.2713	58.0001	41.6861	46.3279	46.7132	27.9567	74.6273	37.0511	24.4921	51.4223	53.6766	33.3417	33.0518	25.3154	59.9285	15.5372	34.346	37.2124	30.8841	37.1179	38.1971	53.7306	36.2062	43.7462	43.5114	16.9407	51.3484	33.0143	30.1123	29.3367	53.3089	33.0916
ALDH3B1	ENSG00000006534	4.66421	3.99943	9.56573	4.17412	7.13348	4.57023	5.55401	2.81543	3.60791	5.90961	3.24003	9.479	3.16978	7.48983	3.15166	3.72329	11.4073	7.29626	7.39389	3.54785	3.05868	6.33986	25.0377	5.66935	4.34708	12.2019	5.32197	6.72242	12.9896	4.76959	3.62203	3.3982	4.47339	6.40906	5.32024	4.76623	3.41699	3.39052	17.4576	20.7562	7.81764	8.45216	5.22139	7.91212	11.5412	4.1519	5.34431	5.36024
COX11	ENSG00000166260	6.68814	7.07418	5.24977	7.15491	5.79058	7.80084	9.276	14.1605	10.3224	10.2837	5.39046	13.5789	4.49986	4.03447	11.6075	10.7404	6.73063	9.80688	5.15797	9.16727	6.27433	9.01503	3.97856	7.13133	9.2115	5.44667	3.47686	7.35556	5.95386	6.02354	5.03385	6.38029	5.70347	5.85639	9.75155	7.06195	6.22356	5.29806	5.00381	5.69954	3.88823	6.91183	8.11705	5.3108	5.05901	14.4179	7.44691	5.47426
SDHC	ENSG00000143252	9.33334	6.45373	5.17564	7.41587	6.76619	9.26509	7.40911	7.01905	6.16301	8.59546	6.95373	4.37213	6.27617	6.46248	7.82987	7.74223	5.95901	3.58389	7.57359	6.05085	6.80367	6.74714	4.38991	15.7674	9.79851	6.10889	2.64462	6.04197	5.97558	6.75429	4.19608	8.37347	7.76391	8.17182	8.85792	6.01263	7.67263	9.20083	5.36096	7.19705	4.71607	9.48285	7.95247	6.44319	9.75941	8.84867	7.00286	4.36861
CD27	ENSG00000139193	9.81705	0.419808	0.429559	9.08554	1.162	9.48019	2.81187	0.773392	4.40084	0.191965	8.03473	0.521328	15.096	2.35817	3.32701	1.13757	5.2091	2.45396	0.410386	1.64013	0.247111	0.427649	2.65425	0.615922	0.356899	3.72973	1.83382	0.219684	1.46791	2.37961	0.661009	0.163283	1.92313	2.17393	0.593362	1.48251	9.15932	1.23809	1.6875	1.91101	5.66612	0.6144	6.15789	0.886835	2.2949	0.492964	20.128	1.86826
AHR	ENSG00000106546	8.52307	5.53697	5.56005	8.51864	10.0133	8.47934	10.6834	29.9417	18.6425	13.6196	7.66554	6.6458	7.38979	9.7605	10.7911	10.3085	13.693	5.78614	8.22374	9.4772	17.0525	11.049	17.3635	11.8339	11.1919	11.8057	2.30902	8.00777	17.8346	12.449	6.77457	8.57529	12.8829	6.73969	15.8565	6.49687	6.34366	8.31164	17.1529	8.49499	3.71554	6.47986	8.83874	5.39536	10.0284	6.50818	8.36372	5.40026
PFKFB1	ENSG00000158571	0.0642097	0	0.328929	0.109949	0.101829	0.0867469	0	0.283862	0.252264	0.0438404	0.0916299	0.264576	0.0823578	0.15469	0.171571	0.136083	0.760132	0.0934047	0.0468614	0.0928679	0.395041	0	0.161922	0.0538708	0.0465757	0.119409	0.129973	0.280957	0.0398302	0.00776356	0.358528	0.0894965	0.102227	0.0930893	0.0769112	0.0549034	0.117663	0.716977	0.222338	0.0745128	0.274274	0.198092	0.0324535	0.0225036	0.0585434	0.142208	0.135404	0.176552
MDH1B	ENSG00000138400	0.0584236	0.322099	0.211936	0.0615636	0.0918876	0.344421	0.130752	0.0751366	0.0238475	0.0435162	0.0699633	0.21885	0.0317912	0.170607	0.194631	0.0327457	0.0920135	0.0618093	0.480653	0.0675995	0.112034	0.107714	0.0247268	0.273303	0.184925	0.0474104	0.0573386	0.179279	0.0593035	0.035962	0.19979	0.185072	0.0300655	0.0410671	0.10179	0.0363316	0.0519077	0.133648	0	0.0633957	0.111691	0.131084	0.193281	0.10424	0.188167	0.529338	0.0896016	0.116831
PFKFB3	ENSG00000170525	5.37037	6.17242	9.23693	7.8375	9.25977	4.75953	15.5801	15.945	9.79222	4.07414	6.05794	4.64924	6.69754	7.72503	9.16621	7.29281	19.3907	12.5205	10.962	13.955	14.3986	4.98728	7.6559	7.70662	13.9643	28.8562	5.3601	17.8811	9.87805	6.12161	22.0847	7.15766	9.89031	9.35578	6.91847	8.25634	4.88923	17.893	13.9459	5.03204	10.4806	6.68483	6.3609	7.63003	37.5732	6.04713	5.79982	14.7831
ALDH18A1	ENSG00000059573	77.3484	43.1633	44.2987	69.8078	44.841	28.7745	85.6254	64.5098	56.7828	55.5812	52.8962	39.3048	73.776	53.6881	62.2418	36.7903	50.029	42.6207	27.6825	52.7083	26.152	54.1092	36.8507	38.2752	38.9481	41.8796	46.9957	61.9564	42.2314	47.5122	29.2752	51.3218	36.7088	41.8833	29.4267	38.5238	69.9358	111.389	24.7862	50.5088	29.4922	94.4624	31.435	69.3089	99.2396	83.7643	65.4277	29.1612
AKR1A1	ENSG00000117448	44.4148	75.9225	50.6968	36.3897	40.6604	52.9898	24.788	19.2296	47.2337	76.1452	43.8146	44.1391	40.418	58.7313	27.2977	73.9729	52.2017	86.4435	28.1195	36.8956	56.8803	41.7317	52.5153	67.5344	28.5931	58.7549	102.389	32.269	39.0877	60.6998	64.8275	65.8969	61.7391	44.8509	52.1646	31.5152	46.5394	23.5323	44.0125	28.3995	48.7202	21.0792	35.845	84.8493	52.8044	37.3568	44.1003	86.4705
SDHAF2	ENSG00000167985	5.28282	9.20893	6.62667	5.00799	4.73226	7.19079	5.75203	6.0638	4.71223	8.74358	5.18061	6.67513	5.50918	8.23277	7.14524	3.42257	6.85166	6.28671	5.35997	5.33792	4.00812	6.99019	6.93297	6.75488	3.48101	6.11402	9.49936	6.56302	4.53108	8.86066	3.67772	5.90356	5.33744	7.99522	10.2352	4.9649	5.87883	4.3616	6.92234	8.78204	6.27251	5.80753	5.06549	6.52315	5.11795	5.72529	4.92018	7.36313
KLRC1	ENSG00000134545	0.183669	0.135013	0.0066027	0.135478	0.0564903	0.479728	0.226078	0.101045	0.0183261	0.0668819	0.107529	0.0100908	0.261756	0.0524426	0.0560879	0.00943655	0.0424258	0.0712479	0	0.120425	0.0215237	0.111747	0.180517	0	0.0177637	0.182168	0	0.0153079	0.0075955	0.414536	0.129544	0.0938668	0.0693134	0.142015	0.016762	0.0209398	0.194462	0.00770283	0.356153	0.0324785	0.128746	0.113326	0.148531	0.0858274	0.0127589	0.0135593	0.365467	0.067336
ALDH1A2	ENSG00000128918	0.1456	6.55376	0.0433885	0.0948816	0.320395	0.219999	1.00221	0.112926	0.0544787	0.0941792	0.0874852	0.00947283	0.0393163	0.0656414	0.386123	0.100398	0.0774427	0.289834	0.0279636	0.0975339	0.0202057	0.0271972	0.0475685	0.0300032	4.57752	0.108308	0.139606	0.00239507	4.03341	0.0148248	0.0360327	6.4647	0.138271	0.0518459	0.270126	0.216232	0.00468085	9.1088	0.0132676	0.0025408	0.0201437	0.0531932	0.422178	0.0859429	0.0638804	0.029701	0.111876	0.358204
GPI	ENSG00000105220	39.1993	84.505	77.6981	36.6338	53.6102	33.6008	62.511	22.9948	55.3067	68.2618	36.9122	53.6043	36.1418	47.3173	55.2634	53.1968	56.9393	83.1183	49.7974	66.5802	51.2519	36.2123	18.5359	68.6809	40.3182	99.6299	55.7309	77.552	54.1846	53.8273	89.849	61.9917	59.3121	45.0351	43.1566	60.5319	37.5458	74.8521	45.1446	50.3793	68.4556	41.8544	34.5858	34.3379	70.8512	59.03	36.0959	65.4157
DLAT	ENSG00000150768	15.5401	10.5845	9.46938	15.298	13.3095	15.0172	16.4348	28.2319	6.13569	27.1549	15.1993	10.0706	12.3175	18.8761	12.1432	7.62582	12.0325	7.30151	16.2298	16.8453	14.064	13.2305	8.3464	18.3094	5.53569	15.0671	4.54021	15.6448	9.37886	15.0414	7.03374	10.5941	11.8404	10.4692	20.3418	8.73571	12.6187	12.5915	12.5688	9.38666	5.0511	11.8774	13.362	12.3474	12.2132	22.0438	14.4693	8.85611
NDUFV3	ENSG00000160194	6.91957	7.81489	7.71522	6.66876	7.32029	8.96143	4.82264	4.29048	6.99381	15.1581	6.17036	8.45281	5.41156	9.18737	5.62849	8.04121	8.19925	7.43762	3.60988	8.01538	6.53471	8.4157	3.47839	9.5053	7.88198	8.41998	8.48756	8.0681	5.81675	4.94053	6.23674	13.9553	3.72836	7.39741	7.41613	4.79033	8.695	6.875	6.86538	10.9378	5.80298	6.72226	6.70526	4.41593	4.975	8.5966	6.77354	9.69206
UQCRFS1	ENSG00000169021	46.6258	46.7123	21.0027	41.7787	21.4965	55.0666	31.361	22.5157	17.0954	36.5308	42.5529	20.6518	37.5241	24.4096	23.8201	20.5876	20.5103	34.4625	22.0912	25.6406	21.3735	23.9748	20.4773	40.4329	16.2467	30.6349	12.5211	25.5648	21.336	31.3663	17.9141	18.4118	22.979	19.7734	34.3245	18.6314	46.5252	23.2103	20.9232	25.0021	22.7782	18.3013	39.6124	49.4311	20.2331	26.4767	39.2624	22.6633
ECI1	ENSG00000167969	21.8452	41.7457	9.07229	24.0149	9.17222	37.8138	16.6918	4.64845	16.336	38.4999	20.6238	30.5249	22.1998	21.8863	17.4534	16.0915	25.5015	37.5062	9.67687	11.5477	8.74478	16.9671	14.9568	20.6203	12.8041	27.1428	55.4434	18.6708	15.7845	36.416	18.5405	14.9927	18.4825	38.3669	19.1858	14.4296	36.6082	6.24624	17.4808	22.679	25.3483	12.3852	19.6093	39.6964	17.4353	18.6875	24.7827	28.9305
NDUFB4	ENSG00000065518	50.2009	65.6601	45.4264	46.532	54.31	76.8702	55.6466	24.452	44.8108	165.76	47.971	65.6338	41.8198	54.1355	36.3693	63.3193	54.5157	32.5127	52.5855	39.3576	32.0636	85.8671	36.2315	61.8303	38.7039	51.1522	24.5678	49.5105	39.7161	62.5732	54.8079	37.1488	63.4949	61.5943	60.857	60.5331	59.1166	31.4649	32.1197	63.0297	31.0535	58.8633	54.3614	32.583	59.6535	49.0745	45.1291	54.3382
NDUFV1	ENSG00000167792	56.1387	78.0112	54.2485	56.5539	33.3605	57.4544	41.1143	21.6105	28.8342	53.9952	54.8347	58.0282	56.6811	52.6415	41.1767	20.4708	44.2309	75.4978	44.4129	45.6273	43.0431	32.1927	22.1038	61.7227	17.7445	60.3416	150.506	58.829	30.7242	37.3319	52.1187	44.2225	41.9011	43.4594	51.0972	31.7295	72.915	26.8058	31.4539	67.5397	63.9798	35.6493	48.9023	58.03	32.3601	43.3027	60.5188	60.0691
TNFRSF25	ENSG00000215788	1.91824	1.12729	2.21426	3.55844	4.42003	4.45401	9.13331	8.63806	2.3157	6.14847	2.31025	5.92027	2.75422	5.33567	8.09797	3.35955	6.43219	4.61187	3.72914	4.32683	5.39507	2.75312	1.17111	2.32032	3.19876	3.46224	8.85244	7.09426	0.957161	2.61804	6.55167	3.02625	5.79924	2.34705	1.34471	4.36911	2.07045	3.39475	3.33427	10.5173	9.32005	3.55075	0.860864	3.16788	2.51719	2.67977	4.96222	4.82234
ALDH7A1	ENSG00000164904	12.787	13.9215	11.1483	10.311	7.89511	9.39317	10.1498	5.51136	4.79342	8.02887	10.4086	8.34356	7.05912	13.5686	7.32066	12.4812	6.47325	8.30266	12.9709	8.48172	11.4529	7.46957	3.45686	15.6302	7.44797	5.85291	9.2503	10.5418	6.70141	11.8414	7.27124	5.4934	11.5341	7.78028	11.0556	4.47976	8.28364	8.06811	10.0373	12.0073	5.81777	10.1977	10.7224	12.8865	8.56977	12.122	11.2	13.262
HADHA	ENSG00000084754	146.169	57.2419	47.9545	141.324	43.0918	96.2483	57.192	33.5296	54.6592	57.0201	137.159	81.4818	121.378	90.3665	55.4978	59.8315	71.5142	58.1573	79.296	63.3798	47.1608	73.7491	70.4365	65.1737	54.9563	77.805	40.2292	97.3128	65.5593	52.066	71.1062	54.1713	57.7621	76.2256	46.2562	73.2768	145.14	59.6201	64.9378	70.6408	59.9171	58.7279	106.371	74.7732	62.5648	100.188	135.863	53.2242
ACADVL	ENSG00000072778	83.5404	47.7231	35.7893	93.3612	39.5125	61.5893	70.044	17.7878	63.6061	23.4136	84.005	45.5408	76.3209	52.2044	74.4443	60.2191	51.6131	95.3034	52.3337	36.8416	61.7475	30.1802	74.1184	67.3514	73.1308	82.9014	52.324	62.5664	47.8724	60.1591	36.1682	60.792	34.533	49.3023	42.0958	47.7048	109.05	42.3334	75.3889	68.1293	57.414	50.4668	74.1685	66.0274	48.6104	37.1847	102.586	100.004
ALDH3B2	ENSG00000132746	0.0663781	0.760057	6.95493	0.0215218	0.111894	0.0344909	1.09988	0.0481556	0.947608	0.237064	0.107616	0.446034	0.0261967	0.656059	0.0467775	0	0.283066	0.534789	1.0136	1.23476	0	0.0207104	0.0475428	0.365555	0.511116	1.58005	0.771723	2.27888	0.272391	0.355602	0.0960353	1.27391	2.73863	0.0394802	0.132806	0.22703	0.0623775	0.35333	0.0777943	0.460482	0.0134219	0.173277	0.0412917	0.558327	4.42132	0.757672	0.0927655	1.71283
C10orf54	ENSG00000107738	17.9932	6.02904	3.64411	28.0739	7.99132	18.6384	6.66102	3.24295	7.17358	3.51007	22.3158	1.26356	24.8526	6.6151	7.81021	5.34219	9.94052	9.69006	4.67346	5.78808	2.20824	5.48085	32.3018	6.26612	7.21513	18.2966	12.9969	2.95982	9.22729	2.48946	7.52755	3.41663	5.62518	11.8802	4.91659	4.58311	27.5574	7.11248	19.6619	5.13493	19.6439	8.2083	20.8717	8.11913	5.71936	3.76675	25.302	6.9438
GAPDHS	ENSG00000105679	0.0108742	0.0299757	0	0	0	0	0	0.153835	0	0	0.019099	0.0179229	0	0	0	0.0502827	0.0125592	0	0	0.0125821	0.0382298	0	0	0	0.0157756	0.032356	0	0.0135947	0	0	0	0	0.015389	0	0	0	0	0	0	0.0432655	0.0857532	0	0	0	0	0	0	0.1794
POR	ENSG00000127948	21.6257	33.7996	14.8033	22.8108	28.9698	14.7542	25.2653	7.4935	17.9266	20.4376	18.8157	41.991	20.0172	22.7792	26.0297	15.4583	21.6369	51.186	33.5065	18.5681	13.3396	21.3316	25.6754	12.5069	20.0229	28.965	53.1001	24.1776	25.7265	24.2824	29.1448	12.3967	31.4841	37.3418	26.3522	22.6925	24.2731	22.2035	19.5883	23.1146	20.0333	16.6334	14.2386	22.4667	18.3635	17.8367	21.1584	29.2483
PPA2	ENSG00000138777	18.5374	29.0868	15.4486	16.1341	9.30053	22.1574	20.0524	25.0378	14.9585	20.53	17.4948	29.752	13.9332	21.2889	13.7539	15.3886	10.9283	15.3236	14.0289	17.0712	7.16218	45.4837	12.4477	26.8986	12.8569	18.8506	7.93143	15.4323	15.6183	24.7488	12.4413	18.9566	11.8989	17.4536	27.7669	11.69	18.3537	9.58287	9.86621	7.99262	7.97676	16.3476	16.8122	27.3755	13.1474	26.0421	16.6454	17.8003
CPT1A	ENSG00000110090	63.2739	11.2914	13.9175	57.0637	18.7728	39.7331	17.0337	25.3548	13.79	21.1438	54.7108	15.5387	57.6937	33.6753	23.8878	10.087	21.6492	17.7733	27.8525	33.8314	14.5509	22.9417	22.3497	15.4942	5.95703	26.2252	22.742	29.9201	14.0031	19.8811	14.1377	5.5164	17.4581	17.8592	20.411	31.746	61.2136	21.121	22.9135	29.6217	23.8428	10.316	27.0667	27.463	52.5215	52.9717	64.5121	22.5949
ALDH6A1	ENSG00000119711	11.0779	3.21731	2.80278	9.32561	2.31868	7.46639	1.33923	7.2178	4.40774	0.763119	7.37012	5.50611	7.03047	6.47613	4.28151	4.41354	3.05582	2.35967	4.10017	2.60361	2.63406	4.13724	3.39989	5.41606	2.10216	6.23925	1.36145	2.6833	3.94208	1.47097	1.74987	4.25649	4.47222	1.30013	3.96047	2.9601	7.13822	5.35734	2.28786	3.17779	4.21847	8.23126	7.5438	6.75275	5.76646	9.10745	9.16462	3.50835
TNFRSF4	ENSG00000186827	0.892602	0.767262	0.662464	1.38558	1.29518	1.77643	6.37959	0.611004	2.52821	1.0485	0.851294	0.680227	1.98611	2.36365	3.54646	2.13028	2.23919	2.68068	0.588395	1.51032	1.38345	0.759132	0.521308	1.07366	1.85189	4.08383	4.81814	0.899926	0.821612	1.13262	1.69237	0.789283	1.50769	3.1169	3.29784	1.87115	1.74706	1.67852	1.63514	0.751016	3.40596	1.747	0.873191	1.48006	0.730075	0.61645	2.32913	4.48639
NDUFA4	ENSG00000189043	32.2044	74.9579	57.3798	31.855	69.9264	61.5249	44.4834	33.7107	36.8603	78.2353	33.8657	103.785	30.2149	37.929	36.2993	39.6073	43.2569	47.2458	46.8508	61.5074	47.4563	103.908	26.2246	66.901	53.3242	34.1112	14.4173	46.951	50.0215	119.655	41.0512	36.7422	56.7241	84.2418	76.1975	40.0839	29.8715	39.8755	42.0578	74.9425	30.9286	43.2493	49.491	31.9082	44.2588	49.2267	29.2598	63.5547
CD40	ENSG00000101017	3.44478	2.63072	2.92554	3.88477	2.20896	10.1114	3.1379	0.955536	4.73501	1.12467	4.65538	17.3024	7.80278	2.96754	3.03409	6.32717	5.65454	3.65132	1.77463	5.09004	1.7465	18.9303	1.2274	2.12782	2.85434	7.33245	3.56364	0.980624	1.93817	2.19397	5.88584	1.30284	2.71964	2.40073	3.5703	5.61155	4.70341	3.3143	3.33175	0.806224	3.8832	1.63343	7.67801	3.84868	1.02167	1.1292	5.25071	3.81031
PPA1	ENSG00000180817	29.0877	92.158	75.9174	18.3314	54.3872	29.7599	105.494	49.0005	58.7234	107.532	29.2443	78.8632	23.6708	83.6531	48.959	90.4707	74.3029	40.5011	62.5251	58.2828	44.9543	153.114	37.5753	85.4168	40.2013	45.8887	16.8978	87.4653	70.2521	120.16	30.8962	74.2514	64.8297	80.4323	111.56	77.4397	22.0367	39.2777	66.8218	60.1069	31.1772	66.3916	23.6365	53.0475	80.2439	63.7145	22.0697	54.579
ACSL3	ENSG00000123983	14.5034	6.27652	13.7542	10.1622	14.5385	10.5352	17.7203	32.2164	18.4321	17.5338	14.4035	14.2254	8.976	12.2045	16.087	13.1871	13.204	4.54016	11.7487	15.8362	13.1943	10.3644	13.7231	18.4981	14.2819	19.1164	3.10341	20.7188	12.607	8.94426	10.0089	12.3923	9.77011	15.2768	16.4748	13.3514	7.84589	17.2401	13.4744	15.1471	7.67041	18.8492	11.9234	9.0514	15.4597	20.8736	10.2855	11.0911
ALDH16A1	ENSG00000161618	9.49524	13.3961	9.92186	7.79003	6.68008	6.59905	17.6914	3.01132	6.64503	5.58675	8.47286	7.0481	7.41354	8.15175	9.56036	6.76113	11.7267	28.7326	6.09635	6.54088	12.3571	2.39537	8.60706	7.99519	11.979	12.4804	30.063	12.9604	7.07511	9.26022	8.6066	10.4627	12.4356	8.36236	5.10874	6.1813	9.72232	6.46339	12.585	11.4795	9.72571	5.77309	5.63891	10.2839	10.5428	4.34932	12.2297	9.13645
HADHB	ENSG00000138029	57.8977	23.7559	14.0806	56.2473	19.2784	45.9713	26.5551	18.9906	23.1796	20.6165	55.7352	24.496	42.6668	34.7279	26.0812	28.3211	25.3579	20.6374	28.6055	21.6575	15.4811	28.3725	25.2382	33.9074	19.1929	29.719	18.5614	30.5654	28.4886	18.0866	18.1287	22.8401	19.3343	19.7546	24.2127	25.0534	50.0707	24.3026	20.9168	27.9567	24.3069	21.729	48.6798	50.6191	28.4075	36.6771	48.4201	26.9113
COX6C	ENSG00000164919	48.7403	60.7256	45.3254	43.9628	52.7734	56.0948	65.2533	32.6708	24.8025	127.449	47.8651	104.122	45.1141	35.6494	25.5335	62.6447	41.627	24.4515	38.5794	52.7986	24.2058	32.5486	21.6371	33.5382	28.637	27.0912	25.402	70.7472	61.8122	54.5608	39.7716	56.0481	53.4841	40.615	51.0501	28.8927	52.2709	29.7228	36.4073	66.1418	46.6627	23.9837	55.3964	13.6702	48.733	51.0088	39.3613	46.3958
NDUFS7	ENSG00000115286	8.37848	14.8694	7.89372	8.1564	8.02216	13.4463	7.66532	1.78366	4.15149	10.1147	8.43808	8.8003	8.8875	5.47985	4.9819	8.16214	8.48394	20.1592	3.1558	7.31963	9.26609	4.06899	5.80862	11.3594	7.34515	10.2826	32.0641	7.0534	5.46525	7.994	11.9653	7.74462	10.6251	7.33284	5.6132	8.00973	13.4795	4.75897	6.67558	5.69407	10.2944	4.87064	7.97962	12.3205	5.1729	5.04092	8.78988	10.5029
ACADL	ENSG00000115361	0.041455	0.0103886	0	0.0476543	0.00434665	0.0865539	0.0231941	0.0355426	0.028202	0	0.043024	0	0.0257803	0.00807039	0	0	0.226335	0	0.0110017	0	0	0.0152859	0	0.0126473	0.0328038	0.0112135	0	0.00471146	0.0140265	0.00364531	0.0354408	0.0630335	0.00533332	0	0	0.0128897	0.0138119	0.0474155	0.00521985	0.0199925	0	0	0.0685723	0	0.00785388	0.0166932	0.00489059	0.0207247
SDHB	ENSG00000117118	57.6451	56.2967	34.7309	53.7018	45.3611	72.5666	30.8035	34.216	28.5777	92.0193	56.0138	47.1515	48.2133	35.3869	30.179	23.6915	39.8752	48.1738	54.5466	39.3035	16.8883	61.3108	26.4456	63.7712	13.7238	51.1251	22.2361	32.0826	30.6308	44.5381	32.3672	28.2784	36.3552	53.1728	52.3692	25.7236	63.3569	28.9533	32.9612	25.2524	38.2171	20.3257	49.6987	104.363	22.2592	31.2041	50.7677	28.889
DLST	ENSG00000119689	38.4051	34.1748	25.0689	35.259	18.0506	41.458	16.3996	18.7881	26.4986	16.6765	33.564	32.8434	29.9902	30.7546	18.2255	19.0753	16.4611	34.3473	21.1004	31.5079	24.5302	14.7985	30.2644	41.3534	21.9566	34.9767	27.0816	31.1252	26.2937	34.6833	18.0515	26.2361	31.1491	13.9087	31.4429	16.1913	33.7369	23.9247	39.7987	13.1922	37.5986	26.6891	35.6259	72.4816	28.3597	32.0323	35.8137	31.2237
PAAF1	ENSG00000175575	2.22681	4.96808	2.67088	2.375	3.18763	2.88751	1.79317	3.81754	2.40771	4.04114	1.77643	5.63226	1.82583	2.96813	3.64157	2.38335	3.25209	3.40278	4.25277	2.65601	3.57045	4.49919	0.716975	3.92508	1.80245	2.23544	4.67882	4.16545	1.97517	2.52031	1.64399	3.60849	2.19122	2.71947	6.44996	2.78314	1.58392	3.97735	1.80734	3.01125	3.0088	3.74954	2.63388	5.41489	1.78255	5.54024	2.01742	5.18443
TNFRSF18	ENSG00000186891	2.64046	0.897367	0.585134	3.29057	1.01515	2.24785	6.60418	0.568552	0.63158	0.921993	2.01174	0.556421	3.51563	1.83317	2.17231	1.24511	1.21149	2.3853	0.457565	2.48319	0.678202	0.537942	1.10392	0.822729	0.682164	4.08975	2.6358	0.331611	0.493619	2.95057	1.30392	0.554568	1.80865	1.35177	1.40293	1.03094	3.46138	1.57763	2.70535	0.863478	9.8249	0.892714	1.85255	0.811314	0.464843	0.427248	4.88165	1.19347
NDUFB10	ENSG00000140990	95.5108	160.259	98.1439	93.2263	80.7635	165.344	93.6791	16.7795	69.5909	156.5	93.1891	137.066	100.639	78.4807	68.5442	83.2084	107.672	142.463	51.6454	59.8552	63.444	78.9578	55.076	94.0462	88.3951	113.731	143.408	81.81	50.523	153.084	174.464	100.032	71.0235	148.726	125.401	66.5275	142.159	29.134	62.7344	134.901	142.92	91.3453	79.4919	105.999	74.0428	76.175	95.4178	127.68
TNFSF15	ENSG00000181634	0.561137	0.496367	1.23292	0.377282	1.93677	0.367731	5.41224	7.66673	2.18733	4.03141	0.509327	1.68063	0.55502	5.83788	2.90924	1.38449	1.73629	2.1077	2.42049	2.48079	1.05263	1.94906	15.1741	1.81755	1.68887	1.90639	1.1076	1.88991	2.32747	1.81262	0.817149	1.91445	2.2727	1.14945	1.21529	0.995423	0.672723	3.11114	2.37805	6.07024	1.20534	3.34603	0.618028	2.30124	2.36065	3.51966	0.586901	2.03803
NDUFA2	ENSG00000131495	43.8591	94.5239	50.3775	42.3095	39.7031	78.4197	43.0415	11.9612	26.6159	51.7816	44.4725	72.2887	48.1254	37.8685	24.9158	50.1154	42.2704	58.5852	31.3043	30.839	19.7083	61.4376	25.2717	47.2745	31.0008	36.2671	38.4989	30.8922	27.8331	78.2012	31.3702	47.5158	45.7465	45.4912	36.5164	33.6012	64.5515	22.1789	22.4788	61.5244	52.3196	48.2878	44.0774	53.1286	34.1344	45.8518	44.3115	66.7231
NDUFB11	ENSG00000147123	60.923	108.085	117.211	51.1124	45.5862	84.022	72.6962	27.3555	68.0287	76.162	63.3935	175.771	60.3523	82.8684	78.3306	79.7549	53.4653	121.463	54.4774	82.3658	44.27	58.3282	41.2341	80.2437	74.6949	117.257	55.5845	132.756	56.9979	111.785	71.0957	68.9877	115.544	88.5834	80.1781	67.4122	83.5911	56.1325	59.8103	63.2175	136.475	119.779	49.8094	81.2265	80.184	62.0984	60.7388	151.308
NDUFV2	ENSG00000178127	5.25211	4.58522	5.73652	4.30167	2.24878	7.52361	3.14992	9.28034	3.84826	3.4279	5.48446	4.98102	5.0433	2.12679	3.40496	3.11791	2.72334	1.7372	3.23722	2.45336	2.14205	2.10065	4.73713	3.93954	3.739	3.3902	0.904442	3.79338	3.53009	8.30401	1.00273	7.26103	2.3626	1.67245	4.76259	1.64631	5.3295	2.81338	7.77248	3.68479	3.76379	1.56016	4.38529	2.68206	2.90143	2.1456	3.75575	1.77585
ACO1	ENSG00000122729	14.1304	10.2457	6.38525	8.98278	8.02149	9.97779	14.8823	7.94897	4.57461	7.40419	11.0228	8.24495	8.67092	16.2793	14.5617	8.13501	10.8682	10.5464	7.23146	7.86751	4.91164	7.40928	8.15317	13.4321	10.2514	13.037	7.34653	11.3105	8.72057	4.4115	7.76685	10.7755	12.3114	8.52021	7.05144	7.01428	9.8612	12.7994	6.23521	8.83519	13.6782	7.48704	10.2903	21.823	11.8808	9.6748	10.6113	7.55065
TIGIT	ENSG00000181847	0.439321	0.209313	0.119911	0.488652	0.315907	0.769378	0.584157	0.581853	0.572284	0.0370315	0.545364	0.165379	1.0922	0.569119	0.637664	0.355292	0.889509	0.189355	0.0633333	1.13588	0.209746	0.153994	0.555511	0.115277	0.0472104	0.758494	0.190297	0.0610254	0.181679	1.06236	0.204022	0.0869362	0.326212	0.167747	0.167055	0.343185	0.520132	0.498146	1.09679	0.222988	2.53062	0.184058	0.509885	0.486619	0.206281	0.13814	0.83757	0.313177
CD274	ENSG00000120217	0.631285	0.365772	0.550727	0.559288	0.408111	0.9941	1.06411	1.74441	0.722158	2.36101	1.16173	0.0662729	0.893947	0.628577	0.982312	0.594971	0.543346	0.935866	0.399097	1.69349	0.353402	0.269102	0.58031	0.526263	1.11416	3.13461	0.0651131	0.266423	0.693398	0.719528	0.633373	0.39231	0.517821	0.559624	0.286226	0.550103	0.800681	0.303538	4.14911	0.223974	5.42218	0.570622	1.01615	1.43176	0.829584	0.320592	0.824441	0.309568
IL2RA	ENSG00000134460	1.02977	0.272395	0.38141	1.79209	0.98376	0.779923	1.85651	0.907428	0.74726	0.241468	1.14182	0.0428604	2.49934	0.701659	1.95351	0.737501	0.696784	1.54338	0.941329	2.78018	0.310834	0.232047	0.540756	0.733056	0.279168	3.24976	0.505324	0.208064	0.619426	0.764662	0.770327	0.253717	0.765459	0.643419	0.882832	1.22739	0.692546	1.37414	0.828413	0.158645	2.11903	0.369036	1.55618	1.18114	0.384772	0.218854	1.10687	1.54444
NDUFS3	ENSG00000213619	28.8231	41.8234	28.0802	28.1479	17.4369	40.8248	17.8667	8.99892	16.2275	44.3989	28.4383	27.262	26.0127	25.3294	23.3379	15.6227	21.7857	34.0456	17.0414	21.9244	19.5733	23.7871	16.1973	35.5657	26.3922	28.5518	25.8496	29.1468	15.8413	31.6718	35.4905	17.6342	19.0129	27.1619	36.5918	17.1642	38.6208	16.3993	21.6318	27.3267	25.271	19.5366	27.0069	62.7932	15.4765	30.4926	24.128	38.5621
IDH3B	ENSG00000101365	35.7835	41.5066	40.4235	37.3474	46.1032	41.5191	25.5437	14.2159	20.4844	59.5399	34.0746	19.1964	31.4401	44.6738	63.9217	20.4809	17.6134	70.6903	59.4724	53.6065	29.0242	16.6125	17.7946	62.6312	25.1581	31.6299	109.133	30.2314	26.6556	54.7601	92.7968	26.5926	29.1767	43.883	31.1035	29.2712	42.4965	48.6889	28.1549	43.2929	41.6437	47.5247	35.3201	77.4882	34.6917	51.091	37.0924	58.2456
IL6R	ENSG00000160712	14.1758	0.726779	0.692908	17.2223	3.28003	7.78782	1.37059	1.78645	2.31013	1.46807	13.1278	0.274232	11.3052	3.12449	1.57899	1.28226	2.11085	1.25113	2.78726	1.48976	0.809917	0.892895	4.69133	0.575548	1.24402	3.97578	0.462872	0.88323	2.51196	0.571948	1.34202	0.670745	3.7855	6.19493	2.16553	1.73348	12.5928	2.86951	4.47787	0.892837	0.894905	1.93475	11.5042	1.23443	0.466769	0.725653	13.8552	1.21059
COX5A	ENSG00000178741	190.079	199.913	137.589	194.596	72.0873	230.115	128.606	58.7637	51.9317	147.74	198.896	103.323	170.754	102.282	85.011	172.535	76.3369	118.388	65.8886	98.0128	46.959	87.3922	81.2786	222.793	82.4701	137.206	56.429	104.247	92.5292	151.587	82.8703	123.469	118.487	157.408	109.63	112.15	283.38	63.8343	69.3979	91.9587	107.211	74.5786	123.189	164.244	105.6	98.0303	193.375	136.737
ACAA2	ENSG00000167315	95.0759	29.7958	10.189	85.3711	18.0259	66.221	15.7942	13.9136	10.8938	15.0758	109.308	28.9748	91.5661	29.9746	23.9181	14.7729	15.0077	33.8633	17.1414	30.3	13.098	18.1101	49.3667	58.3803	9.31219	15.7466	28.8562	13.68	23.6926	37.3069	12.1357	5.55602	27.1275	18.5837	58.0187	16.6078	79.3002	22.8269	13.7308	15.4885	20.5028	13.001	65.3409	61.543	26.6524	22.6913	76.5075	37.9141
CXCL12	ENSG00000107562	14.1532	2.09046	0.307796	17.9299	2.24152	20.799	2.34201	4.42843	3.6857	0.72749	15.8138	0.752638	18.5962	2.2759	4.98026	4.31103	11.3674	2.45147	1.74568	4.39672	2.08318	2.05063	2.81348	3.35073	6.64045	7.27082	7.04255	2.22916	6.82527	0.607336	10.0904	7.84228	2.37337	3.03692	3.38602	1.34801	12.5119	4.99293	3.26407	0.868772	0.47871	2.22217	45.0611	1.88237	1.64839	8.33159	19.3297	2.51119
ACAT2	ENSG00000120437	9.73248	12.8264	8.73507	7.8101	7.93696	9.72254	6.45572	6.88505	7.18251	16.1496	16.0005	14.7745	11.703	11.0256	9.32803	8.5932	6.66979	7.89207	9.78091	17.8896	11.1712	8.6183	11.7703	17.0249	5.65774	15.8685	9.14637	14.5979	8.0512	9.12782	8.84363	11.2464	10.7228	12.5372	19.6033	6.2291	10.6129	7.30931	9.63786	8.69849	2.05029	5.26304	9.43814	24.3035	4.10776	14.0325	10.4061	13.9033
ACAA1	ENSG00000060971	15.5556	8.29796	5.39486	14.4321	6.91972	15.0613	4.50646	4.64215	5.74733	4.6153	13.4932	5.31012	14.2774	11.1852	6.40282	7.76048	10.1374	11.1181	11.5563	8.46952	8.93213	7.88687	11.4892	9.53267	5.15279	8.01625	12.2901	5.25993	4.79873	8.64974	12.6952	10.1766	10.0366	5.90424	9.23441	5.56529	20.6108	6.31714	11.5584	12.9603	5.89643	4.6183	8.87267	5.80698	8.6955	5.16879	14.229	10.4949
TNFSF13B	ENSG00000102524	1.31215	0.11908	0.623114	0.944541	0.996475	3.68401	1.72812	2.69909	1.60825	0.663626	1.62176	0.142399	1.88848	0.797876	2.57238	2.78818	1.72751	0.502718	0.55172	2.47415	0.854266	0.744669	0.586578	0.797337	0.509188	1.6067	0.145736	0.168767	0.904384	2.04222	1.12986	0.308579	1.65825	1.00204	1.53013	0.812621	1.43807	1.81394	1.80247	0.257811	3.17947	0.666349	2.17246	0.938664	1.17596	0.394653	1.8149	0.653284
CD86	ENSG00000114013	2.45387	0.344847	0.591554	3.55415	1.17649	3.31517	1.33257	1.80378	1.32503	0.551907	2.61973	0.0713732	2.90469	1.29826	2.65947	2.2916	1.83939	1.39985	0.589937	3.32362	0.947271	1.11241	0.686944	0.828885	2.17086	4.12317	0.558396	0.276701	1.22371	1.00993	1.80993	0.529803	1.01457	1.04169	1.89695	1.26716	2.15134	1.99166	1.55945	0.287155	2.32718	0.920321	3.68674	2.87345	0.962616	0.618066	3.37797	1.21715
ALDH1L1	ENSG00000144908	2.25387	4.70539	0.00909412	4.98231	0.86976	0.393844	0.155693	0.130653	0.944738	0.131598	4.84934	0.230316	1.6337	0.211533	0.353151	0.235808	1.00034	1.05842	0.411449	0.557533	0.00847011	0.00732916	16.8379	0.662997	0.228937	3.61662	1.11842	0.216864	2.09231	0.0407825	0.305871	0.54065	0.436424	0.493661	0.671167	0.325492	0.351722	0.421343	6.4588	9.0442	0.842302	0.0185819	1.7803	0.0472852	8.76153	0.957799	3.70337	1.63627
CYP4A11	ENSG00000187048	0.00849251	0	0.00457946	0	0.00489752	0	0	0.0800942	0.00635523	0	0.00745795	0	0.00363094	0.0272796	0	0.0392696	0	0	0	0	0	0.0172232	0.00658958	0.00475004	0.0061602	0	0	0	0.0421443	0	0	0	0	0	0.00581282	0	0	0.00534248	0	0.00563156	0.0111619	0	0	0.0119055	0.00442462	0	0	0
IDH1	ENSG00000138413	60.0503	41.7137	29.9794	53.7804	31.4079	47.3161	22.761	37.4939	30.1051	48.3034	53.8779	57.8003	40.4045	48.6344	33.9662	45.1546	50.0354	31.4338	40.519	34.9331	21.649	38.3668	39.7723	60.1415	23.6942	39.5814	26.2045	41.843	34.6001	32.1849	28.3052	54.9655	36.8588	47.0862	67.9554	31.9755	52.3392	62.5228	20.3732	36.8113	24.3908	20.919	34.1021	63.7348	52.554	48.2531	43.8971	44.966
CXCR4	ENSG00000121966	9.73697	30.096	4.46153	26.1555	9.79123	11.9003	14.9016	9.70143	124.943	2.6775	7.93118	1.79949	41.4332	6.02796	10.7733	19.5299	46.5957	13.7428	5.09523	20.5216	6.71055	4.47358	17.7152	5.69119	16.5717	59.9333	10.163	5.61755	11.435	6.93982	11.4896	32.6193	5.53917	5.82888	9.9537	5.84262	9.17316	15.0821	33.5567	6.245	11.0892	7.24059	9.73011	5.10187	16.2908	7.07318	15.4308	17.767
ADH1C	ENSG00000248144	313.974	30.845	0.0861972	275.469	11.7074	210.199	0.65587	6.21877	15.4046	3.05596	202.963	16.8911	256.585	10.897	49.2214	12.5109	3.94883	41.1841	7.36268	14.1698	1.06151	2.34134	15.573	33.4188	1.77791	18.0477	53.7846	0.499604	27.7532	0.06872	2.08786	0.284693	21.8804	13.0809	126.298	10.4486	389.783	3.18437	0.0492013	66.4976	3.12809	0.547947	121.065	15.5122	0.592233	44.1358	239.582	5.27436
NDUFB1	ENSG00000183648	24.5981	32.5351	20.6086	21.3053	11.8198	33.8432	8.84976	9.62029	11.1319	15.9675	20.749	26.2745	21.1273	17.3815	13.0618	17.8545	12.8729	13.1237	8.16102	18.7744	14.1393	14.4921	10.4663	26.7163	13.2788	17.1793	10.8546	17.5751	13.7463	29.9003	9.38681	23.8165	23.1177	11.9084	29.1966	10.8597	22.3638	11.2957	11.2523	16.9697	14.3325	18.33	24.6587	5.34139	19.8357	9.23065	18.8685	22.2374
SDHA	ENSG00000073578	40.1018	15.5724	15.5212	38.1709	18.3014	29.3433	18.3601	10.5739	20.4015	16.4508	40.823	15.5464	36.845	15.8866	16.9142	12.8802	16.2442	28.3536	15.3353	19.2627	10.5987	10.0461	23.7774	21.5018	8.56992	34.5208	51.1326	19.5467	17.6252	20.8185	19.6789	27.5188	14.977	11.1447	15.7579	10.6414	41.0323	22.7482	20.8699	17.0879	48.7857	12.954	27.965	54.6546	29.845	21.5493	40.0224	19.4502
PFKP	ENSG00000067057	19.9745	41.3903	25.9365	20.9869	17.6174	18.8963	46.5206	17.2744	30.7745	13.4328	25.589	36.1141	32.0076	20.0415	15.6874	18.0998	24.4701	26.4729	28.8365	19.1083	29.1316	11.4642	41.0104	36.0192	29.5179	68.4486	28.9093	34.793	27.9507	35.1628	57.5769	25.2082	22.5784	24.4952	12.0728	23.8319	24.8484	32.2649	65.1208	20.9781	64.3125	17.1866	23.6028	45.2112	91.3477	18.7833	31.3199	39.7268
COX7C	ENSG00000127184	171.76	185.765	143.737	146.119	145.662	215.61	165.982	88.5416	115.869	156.114	152.925	147.025	147.757	92.3448	58.5408	142.616	154.745	100.261	131.039	117.004	86.4219	153.999	77.0419	159.151	102.959	110.159	52.9243	129.445	126.719	213.623	72.8167	77.3863	104.799	90.3258	124.371	94.5656	183.323	64.6721	103.694	194.127	122.612	105.063	176.943	140.796	157.972	120.708	146.381	143.797
ENTPD1	ENSG00000138185	2.38818	1.20177	2.07243	2.07862	3.57597	3.13156	4.96905	7.27014	3.6099	1.84628	2.37469	1.45951	2.34615	2.88082	4.12193	4.44024	3.11658	1.93716	2.4892	3.1406	3.37988	2.58587	0.922573	3.09714	2.11918	2.56071	1.28972	2.55103	2.5442	1.58273	1.97273	1.62409	2.81562	2.15389	5.32783	2.11466	1.70292	4.81124	2.63338	1.45524	2.30687	2.71791	4.47567	3.07967	1.6	2.31983	3.07124	2.24179
MICB	ENSG00000204516	0.844198	1.35069	0.490237	1.49921	0.94644	2.61599	2.97931	3.47979	1.88197	0.870635	2.13594	1.02166	1.6709	0.73324	4.25456	1.91085	2.71366	1.54578	2.36104	10.2323	8.44708	3.053	0.687101	1.41984	0.822182	2.09032	1.13125	0.546148	1.35495	1.90724	4.60793	0.732325	3.75118	7.64577	0.897041	1.13072	1.36307	1.79746	5.54385	1.4641	6.81245	0.418892	1.65899	8.44152	0.313724	0.431466	2.35959	1.81802
ACOX1	ENSG00000161533	49.4251	6.55156	6.51627	41.4824	13.2496	17.4585	11.6755	32.4916	15.8947	10.82	49.2342	19.6603	46.9679	11.5528	18.5822	11.7081	6.83204	12.9671	15.8116	11.2142	7.1355	21.7041	20.9679	14.4362	7.21837	10.4714	6.05145	10.4787	13.7803	8.13014	6.66032	5.57367	12.364	13.1834	13.3931	24.5668	47.542	16.85	6.014	25.8552	4.97646	13.4616	19.1531	10.3536	8.3946	46.26	39.1567	12.8985
IL6	ENSG00000136244	0.0798354	0.682225	1.1193	0.151427	0.423568	0.269643	0.786157	0.997645	0.513794	1.89692	0.14022	0.0526339	0.300373	0.393218	2.94995	0.196886	4.53655	1.06844	0.955551	9.01572	0.589412	0.210483	0.136282	3.64374	19.1798	3.63449	0	0.519003	0.713133	0.27028	3.49114	0.656527	0.384138	2.40746	2.66665	0.846478	0.204815	4.09819	2.98561	0.0529404	0.461688	0.467966	0.451934	1.92502	0.0499133	0.318268	0.124324	14.6638
CYP4A22	ENSG00000162365	0	0	0.00923249	0.00451042	0	0	0	0.353227	0.00640629	0	0	0.0141098	0	0	0	0.013195	0	0	0	0.00495264	0	0	0	0	0	0	0	0	0	0	0	0.00596605	0.012115	0	0	0	0	0	0	0	0	0	0	0	0	0	0	0
NDUFS4	ENSG00000164258	26.0972	51.9216	27.2059	40.1693	33.5181	50.7605	35.2698	23.745	29.1155	52.1318	41.6299	29.9335	35.359	22.0777	18.2723	36.5227	30.498	31.1388	35.5092	27.7257	21.0853	50.4766	21.819	49.3052	23.6168	27.082	23.1623	23.8462	21.9216	41.2206	24.3705	20.752	23.8927	35.6222	29.5723	30.6498	47.1876	20.0754	24.7462	39.9761	27.285	28.2961	46.4856	64.1916	39.4729	38.0452	35.981	41.4788
TNFRSF9	ENSG00000049249	0.135671	0.158226	0.154758	0.096225	0.243747	0.165667	0.417495	0.332187	0.566209	0.0997576	0.316188	0.0989058	0.577825	0.620178	0.653329	0.83244	0.340508	0.425079	0.0685489	0.769802	0.266002	0.142865	0.210542	0.268511	0.0946264	1.42843	0.21125	0.0456649	0.0679744	0.842908	0.239225	0.0581847	0.221538	0.171475	0.982194	0.249862	0.152993	0.587588	0.534834	0.0934264	1.45395	0.18513	0.24264	0.358444	0.119621	0.0924546	0.38598	0.688697
SDHAF1	ENSG00000205138	11.0465	31.1842	10.7491	12.7933	10.3188	19.8583	21.0237	4.5675	8.67589	25.1205	10.1163	13.8927	11.8356	12.6986	19.0568	9.93776	12.1945	27.5347	12.0443	8.45249	9.30593	15.8649	9.1794	15.8971	10.3619	16.1043	12.7317	13.7546	10.2005	18.3232	15.6102	14.3662	12.3053	20.9244	16.9842	12.5939	15.6266	12.4842	10.7531	16.7684	14.3437	18.5223	10.2546	12.7701	8.44409	18.0459	13.011	17.3215
CD16	ENSG00000203747	3.39182	1.42143	3.76302	2.02252	7.75799	6.61806	10.4022	6.26807	12.0994	2.75396	7.75852	0.3494	2.53778	3.33726	12.8073	7.55051	6.67678	7.06765	1.35479	17.8991	2.88039	3.19537	0.986928	3.99933	12.0439	22.2474	2.21126	2.61442	14.6427	4.39476	12.8774	4.3203	8.72442	4.71801	5.81964	13.6389	4.73156	18.252	9.83232	0.334338	17.9974	4.2952	7.06582	12.4335	8.2029	2.18255	3.71756	7.1207
CCR4	ENSG00000183813	0.362914	0.073559	0.0115115	0.269943	0.23391	0.605659	1.44525	1.58552	0.567125	0.116606	0.529611	0.00879641	0.921849	1.04003	0.733402	0.123392	0.708856	0.403707	0.186961	0.555767	0.13134	0.270591	0.405829	0.250747	0.0232276	1.12748	0.316891	0.120099	0.0794546	0.144545	0.087832	0.0371938	0.61933	0.103165	0.23379	0.4746	0.658511	0.584185	0.369606	0.233578	0.210435	0.428089	0.334486	0.194527	0.177957	0.200941	1.10813	0.557638
CD4	ENSG00000010610	15.0402	0.765011	1.4926	17.1247	5.14632	16.234	5.72295	4.4359	5.83119	1.5454	15.8414	0.273259	17.6624	7.64873	10.6431	9.9606	8.92474	9.35339	2.70404	8.79504	4.29546	3.45736	3.04827	3.41089	4.10977	14.0057	6.10882	1.55902	7.38684	2.531	7.47367	2.66249	5.16178	5.62932	3.73	6.50877	14.9307	9.04206	4.54277	1.4579	7.63611	4.43654	15.9359	8.09433	3.13965	2.76189	21.7535	7.21457
CCR7	ENSG00000126353	1.2316	0.417568	0.163367	1.8183	0.615295	3.49683	1.49977	0.79196	2.37559	0.197859	1.46908	0.0325657	12.5982	1.43859	1.6291	0.903478	4.96714	0.919745	0.576799	1.18118	0.254698	0.267138	2.04414	0.515725	0.200649	2.4888	1.27983	0.139974	1.27466	0.726246	0.449041	0.0917981	0.6804	0.534707	0.522922	0.427997	2.51837	0.671196	1.55078	1.02197	0.657874	0.568921	1.3049	0.31392	0.219608	0.656396	5.22212	0.977902
CD56	ENSG00000149294	1.16457	0.0214492	0.064336	2.69757	0.504067	1.3368	0.367147	0.831692	0.217386	0.0495851	1.78574	0.0534366	1.1433	0.205509	0.320781	0.69961	1.27762	0.279202	0.204436	0.189066	0.278114	0.220926	0.126789	0.145071	0.61145	0.196796	0.161005	0.108626	0.761014	0.0413955	0.283551	0.238599	0.104611	0.145397	0.252091	0.1996	0.399242	0.509072	0.143699	0.147914	0.0647699	0.0560122	4.14779	0.116354	0.0581068	0.0976546	1.18983	0.0713168
CCR8	ENSG00000179934	0.0250652	0	0.094612	0.0396185	0.419188	0.11852	0.38566	0.236393	0.150057	0	0.0440234	0	0.0428661	0.509922	0.765429	0.328389	0.144746	0.145847	0.036586	0.594538	0.2203	0.203333	0.136141	0.154214	0.0545444	0.298324	0.270597	0.0313358	0.0310966	0.121225	0.294645	0.0349362	0.283775	0.0969033	0.291656	0.128594	0.0918625	0.599184	0.104151	0.083106	0.461211	0.231984	0.0506748	0.210831	0.104472	0.166539	0.195164	0
CD62L	ENSG00000188404	2.72773	0.26735	0.268028	2.17811	1.24446	3.62783	1.41764	1.00044	7.33037	0.860849	2.06008	0.0899171	21.5779	1.45384	3.16534	2.59737	7.34395	1.05813	1.1856	2.16021	0.149173	0.762182	1.46746	1.72232	3.03387	4.97801	0.474438	0.424373	1.88006	0.744635	1.18284	0.109834	1.25244	0.984253	1.49363	0.870758	1.84389	1.81511	1.56162	1.03705	0.812626	1.79526	3.08824	0.951743	0.574778	2.51047	8.18087	3.03343
[truncated: 473 more columns]

## Sheet: Table S2
Supplementary Table 2. Clinical characteristics of COAD patients.
id	sample	admin.disease_code	bcr_patient_barcode	ethnicity	history_of_colon_polyps	history_of_neoadjuvant_treatment	lymphatic_invasion	perineural_invasion_present	primary_lymph_node_presentation_assessment	residual_tumor.x	stage_event.pathologic_stage	stage_event.tnm_categories.pathologic_categories.pathologic_M	stage_event.tnm_categories.pathologic_categories.pathologic_N	stage_event.tnm_categories.pathologic_categories.pathologic_T	Primary.therapy.outcome	gender.x	race_list.race	age_at_initial_pathologic_diagnosis.x	weight	height	BMI	OS	OS.time.y	DSS	DSS.time	DFI	DFI.time	PFI	PFI.time
TCGA-3L-AA1B-01A-11R-A37K-07	TCGA-3L-AA1B	COAD	TCGA-3L-AA1B	NOT HISPANIC OR LATINO	YES	No	NO	NO	YES	R0	Stage I	M0	N0	T2	Complete Remission/Response	FEMALE	BLACK OR AFRICAN AMERICAN	61	63.3	173	21.1501	0	475	0	475	0	475	0	475
TCGA-4N-A93T-01A-11R-A37K-07	TCGA-4N-A93T	COAD	TCGA-4N-A93T	NOT HISPANIC OR LATINO	NO	No	NO	NO	YES	R0	Stage IIIB	M0	N1b	T4a	Stable Disease	MALE	BLACK OR AFRICAN AMERICAN	67	134	167.64	47.6815	0	146	0	146			0	146
TCGA-4T-AA8H-01A-11R-A41B-07	TCGA-4T-AA8H	COAD	TCGA-4T-AA8H	NOT HISPANIC OR LATINO	NO	No	NO	NO	YES	R0	Stage IIA	MX	N0	T3	Complete Remission/Response	FEMALE	BLACK OR AFRICAN AMERICAN	42	107.956	167.6	38.4325	0	385	0	385	0	385	0	385
TCGA-5M-AAT4-01A-11R-A41B-07	TCGA-5M-AAT4	COAD	TCGA-5M-AAT4	HISPANIC OR LATINO	NO	No	Unknown	Unknown	YES	R0	Stage IV	M1b	N0	T3	Progressive Disease	MALE	BLACK OR AFRICAN AMERICAN	74				1	49	1	49			1	49
TCGA-5M-AAT6-01A-11R-A41B-07	TCGA-5M-AAT6	COAD	TCGA-5M-AAT6	HISPANIC OR LATINO	NO	No	YES	YES	YES	R2	Stage IV	M1a	N2b	T4a	Progressive Disease	FEMALE	BLACK OR AFRICAN AMERICAN	40	99.1	162	37.761	1	290	1	290			1	219
TCGA-5M-AATE-01A-11R-A41B-07	TCGA-5M-AATE	COAD	TCGA-5M-AATE	HISPANIC OR LATINO	NO	No	NO	NO	YES	R0	Stage IIA	M0	N0	T3	Progressive Disease	MALE	BLACK OR AFRICAN AMERICAN	76	75.4	177	24.0672	0	1200	0	1200			1	810
TCGA-A6-2671-01A-01R-1410-07	TCGA-A6-2671	COAD	TCGA-A6-2671	NOT HISPANIC OR LATINO	YES	No	YES	Not Available	YES	R0	Stage IV	M1	N2	T3		MALE	WHITE	85	67.2	182.8	20.1102	1	1331	1	1331			1	535
TCGA-A6-2672-01A-01R-0826-07	TCGA-A6-2672	COAD	TCGA-A6-2672	NOT HISPANIC OR LATINO	YES	No	YES	Not Available	YES	R0	Stage IIIB	M0	N1	T3	Complete Remission/Response	FEMALE	WHITE	82	51.5	157	20.8933	0	1419	0	1419	0	1419	0	1419
TCGA-A6-2674-01A-02R-0821-07	TCGA-A6-2674	COAD	TCGA-A6-2674	NOT HISPANIC OR LATINO	NO	No	NO	Not Available	YES	R0	Stage IV	M1	N2	T3	Complete Remission/Response	MALE	WHITE	71	85.6	175.2	27.8872	0	1331	0	1331			1	735
TCGA-A6-2675-01A-02R-1723-07	TCGA-A6-2675	COAD	TCGA-A6-2675	NOT HISPANIC OR LATINO	NO	No	NO	Not Available	YES	R0	Stage IIA	MX	N0	T3	Complete Remission/Response	MALE	WHITE	78	71.3	160	27.8516	0	1321	0	1321	0	1321	0	1321
TCGA-A6-2676-01A-01R-0826-07	TCGA-A6-2676	COAD	TCGA-A6-2676	NOT HISPANIC OR LATINO	NO	No	NO	Not Available	YES	R0	Stage IIB	M0	N0	T4	Complete Remission/Response	FEMALE	WHITE	75	45.9	154.9	19.1298	1	1305	0	1305	0	1305	0	1305
TCGA-A6-2677-01A-01R-0821-07	TCGA-A6-2677	COAD	TCGA-A6-2677	NOT HISPANIC OR LATINO	NO	No	YES	Not Available	YES	R0	Stage IIIC	M0	N2	T3		FEMALE	WHITE	68	55.2	160	21.5625	1	740	0	740			0	740
TCGA-A6-2678-01A-01R-0821-07	TCGA-A6-2678	COAD	TCGA-A6-2678	NOT HISPANIC OR LATINO	NO	No	YES	Not Available	YES	R0	Stage IIIB	M0	N1	T3	Complete Remission/Response	FEMALE	WHITE	43	96.1	171	32.8648	0	1286	0	1286	0	1286	0	1286
TCGA-A6-2679-01A-02R-1410-07	TCGA-A6-2679	COAD	TCGA-A6-2679	NOT HISPANIC OR LATINO	YES	No	NO	Not Available	YES	R0	Stage IIB	Not Available	N0	T3	Complete Remission/Response	FEMALE	WHITE	73	65.9	165.1	24.1764	0	1366	0	1366	0	1366	0	1366
TCGA-A6-2680-01A-01R-1410-07	TCGA-A6-2680	COAD	TCGA-A6-2680	NOT HISPANIC OR LATINO	Not Available	No	NO	Not Available	YES	R0	Stage II	M0	N0	T3	Complete Remission/Response	FEMALE	BLACK OR AFRICAN AMERICAN	72	52.6	151	23.0692	0	1068	0	1068	0	1068	0	1068
TCGA-A6-2681-01A-01R-1410-07	TCGA-A6-2681	COAD	TCGA-A6-2681	NOT HISPANIC OR LATINO	NO	No	NO	Not Available	YES	R0	Stage IIA	M0	N0	T3	Complete Remission/Response	FEMALE	WHITE	73	79.6	170.1	27.5109	0	1387	0	1387	1	1150	1	1150
TCGA-A6-2682-01A-01R-1410-07	TCGA-A6-2682	COAD	TCGA-A6-2682	NOT HISPANIC OR LATINO	YES	No	YES	Not Available	YES	R0	Stage IV	M1	N1	T4b		MALE	WHITE	70	96.5	180	29.784	1	424	1	424			1	381
TCGA-A6-2683-01A-01R-0821-07	TCGA-A6-2683	COAD	TCGA-A6-2683	NOT HISPANIC OR LATINO	YES	No	NO	Not Available	YES	R0	Stage IV	M1	N0	T4		FEMALE	WHITE	57	57.5	166.3	20.7914	1	504	1	504			1	300
TCGA-A6-2684-01A-01R-1410-07	TCGA-A6-2684	COAD	TCGA-A6-2684	NOT HISPANIC OR LATINO	YES	No	NO	Not Available	YES	R0	Stage I	M0	N0	T2		FEMALE	WHITE	75	70.1	163	26.3841	0	1127	0	1127			1	976
TCGA-A6-2685-01A-01R-1410-07	TCGA-A6-2685	COAD	TCGA-A6-2685	NOT HISPANIC OR LATINO	Not Available	No	NO	Not Available	YES	R0	Stage IIA	M0	N0	T3		FEMALE	BLACK OR AFRICAN AMERICAN	48	77.3	171	26.4355	0	1133	0	1133			1	948
TCGA-A6-2686-01A-01R-A32Z-07	TCGA-A6-2686	COAD	TCGA-A6-2686	NOT HISPANIC OR LATINO	NO	No	NO	Not Available	YES	R0	Stage IIA	M0	N0	T3	Complete Remission/Response	FEMALE	WHITE	81	61.4	155	25.5567	1	1126	0	1126	0	1126	0	1126
TCGA-A6-3807-01A-01R-1022-07	TCGA-A6-3807	COAD	TCGA-A6-3807	NOT HISPANIC OR LATINO	NO	No	YES	Not Available	YES	R0	Stage IIIC	M0	N2	T3		FEMALE	WHITE	53	109.5	163	41.2134	0	1054	0	1054			0	1054
TCGA-A6-3808-01A-01R-1022-07	TCGA-A6-3808	COAD	TCGA-A6-3808	NOT HISPANIC OR LATINO	YES	No	NO	Not Available	YES	R0	Stage IIA	M0	N0	T3		MALE	WHITE	73	84.5	180.3	25.9935	0	1014	0	1014			0	1014
TCGA-A6-3809-01A-01R-1022-07	TCGA-A6-3809	COAD	TCGA-A6-3809	NOT HISPANIC OR LATINO	NO	No	NO	Not Available	YES	R0	Stage IIB	M0	N0	T4		FEMALE	WHITE	71	102.1	160	39.8828	0	996	0	996			0	996
TCGA-A6-3810-01A-01R-1022-07	TCGA-A6-3810	COAD	TCGA-A6-3810	NOT HISPANIC OR LATINO	YES	No	NO	Not Available	YES	R0	Stage IIA	M0	N0	T3	Complete Remission/Response	MALE	WHITE	62	122.7	175	40.0653	0	1111	0	1111	0	1111	0	1111
TCGA-A6-4105-01A-02R-1774-07	TCGA-A6-4105	COAD	TCGA-A6-4105	NOT HISPANIC OR LATINO	NO	No	NO	Not Available	YES	Not Available	Stage IIA	M0	N0	T3		MALE	WHITE	79	83.3	180.3	25.6244	1	442	0	442			1	364
TCGA-A6-4107-01A-02R-1410-07	TCGA-A6-4107	COAD	TCGA-A6-4107	NOT HISPANIC OR LATINO	NO	No	YES	Not Available	YES	R0	Stage IIIB	M0	N1b	T3	Complete Remission/Response	FEMALE	WHITE	57	91.8	154	38.708	0	987	0	987	0	987	0	987
TCGA-A6-5656-01A-21R-1839-07	TCGA-A6-5656	COAD	TCGA-A6-5656	NOT HISPANIC OR LATINO	YES	No	NO	Not Available	YES	Not Available	Stage I	M0	N0	T2	Complete Remission/Response	MALE	WHITE	74	76.6	179	23.9069	0	1001	0	1001	0	1001	0	1001
TCGA-A6-5657-01A-01R-A32Z-07	TCGA-A6-5657	COAD	TCGA-A6-5657	NOT HISPANIC OR LATINO	NO	No	YES	Not Available	YES	R0	Stage IIIB	M0	N1	T3	Complete Remission/Response	MALE	BLACK OR AFRICAN AMERICAN	65	99.6	172	33.6668	0	962	0	962	0	962	0	962
TCGA-A6-5659-01A-01R-1653-07	TCGA-A6-5659	COAD	TCGA-A6-5659	NOT HISPANIC OR LATINO	NO	No	NO	Not Available	YES	R0	Stage I	M0	N0	T2	Complete Remission/Response	MALE	WHITE	82	117.1	180	36.142	0	926	0	926	0	926	0	926
TCGA-A6-5660-01A-01R-1653-07	TCGA-A6-5660	COAD	TCGA-A6-5660	NOT HISPANIC OR LATINO	NO	No	YES	Not Available	YES	Not Available	Stage IIIC	M0	N2b	T3	Complete Remission/Response	MALE	BLACK OR AFRICAN AMERICAN	73	94.4	170	32.6644	0	888	0	888	0	888	0	888
TCGA-A6-5661-01A-01R-1653-07	TCGA-A6-5661	COAD	TCGA-A6-5661	NOT HISPANIC OR LATINO	YES	No	NO	Not Available	YES	R0	Stage IIA	M0	N0	T3	Complete Remission/Response	FEMALE	BLACK OR AFRICAN AMERICAN	80	69.1	170	23.91	0	1020	0	1020	0	1020	0	1020
TCGA-A6-5662-01A-01R-1653-07	TCGA-A6-5662	COAD	TCGA-A6-5662	NOT HISPANIC OR LATINO	NO	No	YES	Not Available	YES	Not Available	Stage IVA	M1	N2	T3		MALE	WHITE	46	84.4	180	26.0494	0	718	0	718			1	495
TCGA-A6-5664-01A-21R-1839-07	TCGA-A6-5664	COAD	TCGA-A6-5664	NOT HISPANIC OR LATINO	YES	No	YES	Not Available	YES	Not Available	Stage IIIC	MX	N2a	T4a		MALE	BLACK OR AFRICAN AMERICAN	80	70.3	180.3	21.6254	0	672	0	672			1	183
TCGA-A6-5665-01A-01R-1653-07	TCGA-A6-5665	COAD	TCGA-A6-5665	NOT HISPANIC OR LATINO	NO	No	YES	Not Available	YES	R0	Stage IIA	M0	N0	T3		FEMALE	WHITE	84	90.8	157	36.8372	0	671	0	671			1	529
TCGA-A6-5666-01A-01R-1653-07	TCGA-A6-5666	COAD	TCGA-A6-5666	NOT HISPANIC OR LATINO	NO	No	NO	Not Available	YES	Not Available	Stage IIC	M0	N0	T4b	Complete Remission/Response	MALE	WHITE	78	95.4	193	25.6114	0	995	0	995	1	509	1	509
TCGA-A6-5667-01A-21R-1723-07	TCGA-A6-5667	COAD	TCGA-A6-5667	NOT HISPANIC OR LATINO	Not Available	No	YES	Not Available	YES	R0	Stage IIIB	MX	N1a	T3	Complete Remission/Response	FEMALE	WHITE	40	76	175	24.8163	0	887	0	887	0	887	0	887
TCGA-A6-6137-01A-11R-1774-07	TCGA-A6-6137	COAD	TCGA-A6-6137	NOT HISPANIC OR LATINO	YES	No	NO	Not Available	YES	Not Available	Stage IIIB	M0	N1c	T3	Complete Remission/Response	MALE	WHITE	55	93	180.3	28.6083	0	824	0	824	0	824	0	824
TCGA-A6-6138-01A-11R-1774-07	TCGA-A6-6138	COAD	TCGA-A6-6138	NOT HISPANIC OR LATINO	NO	No	NO	Not Available	YES	Not Available	Stage I	M0	N0	T2		MALE	WHITE	61	90.7	185.4	26.3869	0	685	0	685			0	685
TCGA-A6-6140-01A-11R-1774-07	TCGA-A6-6140	COAD	TCGA-A6-6140	NOT HISPANIC OR LATINO	NO	No	NO	Not Available	YES	Not Available	Stage IIA	M0	N0	T3	Complete Remission/Response	MALE	WHITE	62	78.9	177.8	24.9582	0	734	0	734	0	734	0	734
TCGA-A6-6141-01A-11R-1774-07	TCGA-A6-6141	COAD	TCGA-A6-6141	NOT HISPANIC OR LATINO	YES	No	NO	Not Available	YES	Not Available	Stage IIA	M0	N0	T3		MALE	BLACK OR AFRICAN AMERICAN	31	96.8	177.8	30.6205	0	255	0	255			0	255
TCGA-A6-6142-01A-11R-1774-07	TCGA-A6-6142	COAD	TCGA-A6-6142	NOT HISPANIC OR LATINO	Not Available	No	YES	Not Available	YES	Not Available	Stage IVA	M1a	N1a	T3	Complete Remission/Response	FEMALE	WHITE	56	88	162.5	33.3254	0	763	0	763			1	654
TCGA-A6-6648-01A-11R-1774-07	TCGA-A6-6648	COAD	TCGA-A6-6648	NOT HISPANIC OR LATINO	Not Available	No	NO	Not Available	YES	Not Available	Stage IVA	M1a	N0	T3		MALE	WHITE	56	87	182.8	26.0356	0	766	0	766			1	686
TCGA-A6-6649-01A-11R-1774-07	TCGA-A6-6649	COAD	TCGA-A6-6649	NOT HISPANIC OR LATINO	YES	No	YES	YES	YES	Not Available	Stage IIIB	M0	N1b	T3	Complete Remission/Response	MALE	WHITE	66	106	190	29.3629	0	735	0	735	0	735	0	735
TCGA-A6-6650-01A-11R-1774-07	TCGA-A6-6650	COAD	TCGA-A6-6650	NOT HISPANIC OR LATINO	NO	No	NO	Not Available	YES	Not Available	Stage IIA	M0	N0	T3		FEMALE	BLACK OR AFRICAN AMERICAN	69	94.7	162.6	35.8186	0	627	0	627			0	627
TCGA-A6-6651-01A-21R-1839-07	TCGA-A6-6651	COAD	TCGA-A6-6651	NOT HISPANIC OR LATINO	YES	No	YES	Not Available	YES	Not Available	Stage IIIB	MX	N1b	T3		FEMALE	WHITE	55	88.5	162.6	33.4736	0	662	0	662			0	662
TCGA-A6-6652-01A-11R-1774-07	TCGA-A6-6652	COAD	TCGA-A6-6652	NOT HISPANIC OR LATINO	Not Available	No	NO	Not Available	YES	Not Available	Stage IVA	M1	N0	T3		MALE	BLACK OR AFRICAN AMERICAN	59	137.6	185	40.2045	0	751	0	751			0	751
TCGA-A6-6653-01A-11R-1774-07	TCGA-A6-6653	COAD	TCGA-A6-6653	NOT HISPANIC OR LATINO	YES	No	NO	Not Available	YES	Not Available	Stage I	M0	N0	T2	Complete Remission/Response	MALE	WHITE	82	98.3	182.8	29.4172	0	742	0	742	0	742	0	742
TCGA-A6-6654-01A-21R-1839-07	TCGA-A6-6654	COAD	TCGA-A6-6654	NOT HISPANIC OR LATINO	YES	No	YES	Not Available	YES	Not Available	Stage IIIB	M0	N1	T3	Complete Remission/Response	FEMALE	WHITE	65	97.4	173	32.5437	0	726	0	726	0	726	0	726
TCGA-A6-6780-01A-11R-1839-07	TCGA-A6-6780	COAD	TCGA-A6-6780	NOT HISPANIC OR LATINO	YES	No	NO	Not Available	YES	Not Available	Stage IIA	MX	N0	T3	Complete Remission/Response	MALE	WHITE	74	64.1	168	22.7112	0	612	0	612	0	612	0	612
TCGA-A6-6781-01A-22R-1928-07	TCGA-A6-6781	COAD	TCGA-A6-6781	NOT HISPANIC OR LATINO	Not Available	No	YES	Not Available	YES	R0	Stage IIIC	MX	N1b	T4b	Complete Remission/Response	MALE	WHITE	43	87.5	190.5	24.1112	0	598	0	598	0	598	0	598
TCGA-A6-6782-01A-11R-1839-07	TCGA-A6-6782	COAD	TCGA-A6-6782	NOT HISPANIC OR LATINO	NO	No	NO	YES	YES	Not Available	Stage IIB	MX	N0	T4a	Complete Remission/Response	MALE	WHITE	82	63.2	175	20.6367	0	617	0	617	0	617	0	617
TCGA-A6-A565-01A-31R-A28H-07	TCGA-A6-A565	COAD	TCGA-A6-A565	Unknown	NO	No	YES	Unknown	YES	RX	Stage IIIC	MX	N2	T3	Progressive Disease	FEMALE	BLACK OR AFRICAN AMERICAN	34	66.7	150	29.6444	1	494	1	494			1	301
TCGA-A6-A566-01A-11R-A28H-07	TCGA-A6-A566	COAD	TCGA-A6-A566	NOT HISPANIC OR LATINO	NO	No	YES	Unknown	YES	R0	Stage IIIB	M0	N1	T4	Progressive Disease	FEMALE	BLACK OR AFRICAN AMERICAN	55	66.1	160	25.8203	1	758	1	758			1	257
TCGA-A6-A567-01A-31R-A28H-07	TCGA-A6-A567	COAD	TCGA-A6-A567	Not Evaluated	NO	No	YES	Unknown	YES	Not Available	Stage IV	M1	N1	T3		MALE	BLACK OR AFRICAN AMERICAN	56	84	188	23.7664	1	1881	1	1881			1	612
TCGA-A6-A56B-01A-31R-A28H-07	TCGA-A6-A56B	COAD	TCGA-A6-A56B	NOT HISPANIC OR LATINO	NO	No	YES	Unknown	YES	R0	Stage IIIB	M0	N1	T3	Complete Remission/Response	MALE	BLACK OR AFRICAN AMERICAN	57	77.2	180	23.8272	1	1711	0	1711	1	1678	1	1678
TCGA-A6-A5ZU-01A-11R-A28H-07	TCGA-A6-A5ZU	COAD	TCGA-A6-A5ZU	NOT HISPANIC OR LATINO	NO	No	YES	Unknown	YES	RX	Stage IIIB	M0	N1	T3	Complete Remission/Response	MALE	BLACK OR AFRICAN AMERICAN	59	99.1	170	34.2907	0	293	0	293	0	293	0	293
TCGA-AA-3488-01A-01R-1410-07	TCGA-AA-3488	COAD	TCGA-AA-3488	Not Available	NO	No	Not Available	Not Available	YES	R2	Stage IV	M1	N2	T3		MALE	Not Available	58				1	153	1	153			1	153
TCGA-AA-3489-01A-21R-1839-07	TCGA-AA-3489	COAD	TCGA-AA-3489	Not Available	NO	No	Not Available	Not Available	YES	R0	Stage II	M0	N0	T3		MALE	Not Available	75				1	214	1	214			1	214
TCGA-AA-3492-01A-01R-1410-07	TCGA-AA-3492	COAD	TCGA-AA-3492	Not Available	NO	No	NO	Not Available	YES	R0	Stage II	M0	N0	T3		FEMALE	Not Available	90				1	92	0	92			0	92
TCGA-AA-3494-01A-01R-1410-07	TCGA-AA-3494	COAD	TCGA-AA-3494	Not Available	NO	No	Not Available	Not Available	YES	R2	Stage IV	M1	N0	T3		MALE	Not Available	55				0	31	0	31			0	31
TCGA-AA-3495-01A-01R-1410-07	TCGA-AA-3495	COAD	TCGA-AA-3495	Not Available	YES	No	Not Available	Not Available	YES	R0	Stage I	M0	N0	T2	Complete Remission/Response	MALE	Not Available	79				0	1127	0	1127	0	1127	0	1127
TCGA-AA-3496-01A-21R-1839-07	TCGA-AA-3496	COAD	TCGA-AA-3496	Not Available	NO	No	Not Available	Not Available	YES	R0	Stage II	M0	N0	T3		FEMALE	Not Available	83				0	31	0	31			0	31
TCGA-AA-3502-01A-01R-1410-07	TCGA-AA-3502	COAD	TCGA-AA-3502	Not Available	YES	No	Not Available	Not Available	YES	R0	Stage I	M0	N0	T2	Complete Remission/Response	MALE	Not Available	73				0	1065	0	1065	0	1065	0	1065
TCGA-AA-3506-01A-01R-1410-07	TCGA-AA-3506	COAD	TCGA-AA-3506	Not Available	Not Available	No	Not Available	Not Available	YES	R0	Stage I	M0	N0	T2		MALE	Not Available	77				0	1765	0	1765			0	1765
TCGA-AA-3509-01A-01R-1410-07	TCGA-AA-3509	COAD	TCGA-AA-3509	Not Available	NO	No	NO	Not Available	YES	R0	Stage II	M0	N0	T3	Complete Remission/Response	FEMALE	Not Available	54				0	1915	0	1915	0	1915	0	1915
TCGA-AA-3510-01A-01R-1410-07	TCGA-AA-3510	COAD	TCGA-AA-3510	Not Available	YES	No	NO	Not Available	YES	R0	Stage II	M0	N0	T3	Complete Remission/Response	MALE	Not Available	70				0	1946	0	1946	0	1946	0	1946
TCGA-AA-3511-01A-21R-1839-07	TCGA-AA-3511	COAD	TCGA-AA-3511	Not Available	NO	No	YES	Not Available	YES	R0	Stage II	M0	N0	T4	Complete Remission/Response	MALE	Not Available	64				0	212	0	212	1	59	1	59
TCGA-AA-3514-01A-02R-0821-07	TCGA-AA-3514	COAD	TCGA-AA-3514	Not Available	YES	No	NO	Not Available	YES	R0	Stage I	M0	N0	T2		FEMALE	Not Available	81				0	31	0	31			0	31
TCGA-AA-3516-01A-02R-0826-07	TCGA-AA-3516	COAD	TCGA-AA-3516	Not Available	YES	Yes	NO	Not Available	YES	Not Available	Stage III	M0	N2	T3		FEMALE	Not Available	74				1	396	1	396			1	396
TCGA-AA-3517-01A-01R-0821-07	TCGA-AA-3517	COAD	TCGA-AA-3517	Not Available	YES	No	NO	Not Available	YES	R0	Stage IIA	M0	N0	T3	Complete Remission/Response	MALE	Not Available	60				0	1186	0	1186	1	821	1	821
TCGA-AA-3518-01A-02R-0826-07	TCGA-AA-3518	COAD	TCGA-AA-3518	Not Available	YES	No	NO	Not Available	YES	R0	Stage IIA	M0	N0	T3		FEMALE	Not Available	81				0	31	0	31			0	31
TCGA-AA-3519-01A-02R-0821-07	TCGA-AA-3519	COAD	TCGA-AA-3519	Not Available	YES	No	NO	Not Available	YES	R0	Stage III	M0	N1	T3	Complete Remission/Response	MALE	Not Available	63				0	276	0	276	0	276	0	276
TCGA-AA-3520-01A-01R-0821-07	TCGA-AA-3520	COAD	TCGA-AA-3520	Not Available	YES	No	NO	Not Available	YES	R0	Stage II	M0	N0	T3		FEMALE	Not Available	86				0	731	0	731			0	731
TCGA-AA-3522-01A-01R-0821-07	TCGA-AA-3522	COAD	TCGA-AA-3522	Not Available	YES	No	YES	Not Available	YES	R0	Stage IIA	M0	N0	T3	Complete Remission/Response	MALE	Not Available	67				0	1127	0	1127	0	1127	0	1127
TCGA-AA-3524-01A-02R-0821-07	TCGA-AA-3524	COAD	TCGA-AA-3524	Not Available	YES	No	NO	Not Available	YES	R0	Stage II	M0	N0	T3	Complete Remission/Response	MALE	Not Available	85				0	1096	0	1096	0	1096	0	1096
TCGA-AA-3525-01A-02R-0826-07	TCGA-AA-3525	COAD	TCGA-AA-3525	Not Available	NO	No	NO	Not Available	YES	R0	Stage IIIB	M0	N1	T3	Partial Remission/Response	MALE	Not Available	90				0	245	0	245			0	245
TCGA-AA-3526-01A-02R-A32Z-07	TCGA-AA-3526	COAD	TCGA-AA-3526	Not Available	YES	No	NO	Not Available	YES	R0	Stage I	M0	N0	T2	Complete Remission/Response	MALE	Not Available	57				0	580	0	580	0	580	0	580
TCGA-AA-3527-01A-01R-0821-07	TCGA-AA-3527	COAD	TCGA-AA-3527	Not Available	YES	No	NO	Not Available	YES	R0	Stage IIA	M0	N0	T3		FEMALE	Not Available	90				0	0	0	0			0	0
TCGA-AA-3529-01A-02R-0821-07	TCGA-AA-3529	COAD	TCGA-AA-3529	Not Available	NO	No	YES	Not Available	YES	R0	Stage IIIC	M0	N2	T3		FEMALE	Not Available	78				1	0	1	0			1	0
TCGA-AA-3530-01A-01R-1022-07	TCGA-AA-3530	COAD	TCGA-AA-3530	Not Available	YES	No	NO	Not Available	YES	R0	Stage I	M0	N0	T2	Complete Remission/Response	MALE	Not Available	80				0	580	0	580	0	580	0	580
TCGA-AA-3531-01A-01R-0821-07	TCGA-AA-3531	COAD	TCGA-AA-3531	Not Available	NO	No	NO	Not Available	YES	R0	Stage IIA	M0	N0	T3	Complete Remission/Response	FEMALE	Not Available	75				0	1035	0	1035	0	1035	0	1035
TCGA-AA-3532-01A-01R-0821-07	TCGA-AA-3532	COAD	TCGA-AA-3532	Not Available	NO	No	NO	Not Available	YES	R0	Stage IIA	M0	N0	T3		MALE	Not Available	63				0	882	0	882			0	882
TCGA-AA-3534-01A-01R-0821-07	TCGA-AA-3534	COAD	TCGA-AA-3534	Not Available	YES	No	YES	Not Available	YES	R0	Stage IIA	M0	N0	T3	Complete Remission/Response	FEMALE	Not Available	78				0	882	0	882	0	882	0	882
TCGA-AA-3538-01A-01R-0821-07	TCGA-AA-3538	COAD	TCGA-AA-3538	Not Available	NO	No	NO	Not Available	YES	R0	Stage I	M0	N0	T2	Complete Remission/Response	FEMALE	Not Available	54				0	791	0	791	0	791	0	791
TCGA-AA-3542-01A-02R-1873-07	TCGA-AA-3542	COAD	TCGA-AA-3542	Not Available	YES	No	YES	Not Available	YES	R0	Stage IIIC	M0	N2	T3	Complete Remission/Response	MALE	Not Available	69				0	395	0	395	0	395	0	395
TCGA-AA-3543-01A-01R-0826-07	TCGA-AA-3543	COAD	TCGA-AA-3543	Not Available	YES	Yes	NO	Not Available	YES	R0	Stage I	M0	N0	T2		MALE	Not Available	84				0	30	0	30			0	30
TCGA-AA-3544-01A-01R-1873-07	TCGA-AA-3544	COAD	TCGA-AA-3544	Not Available	NO	No	NO	Not Available	YES	R0	Stage I	M0	N0	T2	Complete Remission/Response	MALE	Not Available	68				0	426	0	426	0	426	0	426
TCGA-AA-3548-01A-01R-1873-07	TCGA-AA-3548	COAD	TCGA-AA-3548	Not Available	NO	No	YES	Not Available	YES	R0	Stage IIIC	M0	N2	T3	Complete Remission/Response	FEMALE	Not Available	71				0	1034	0	1034	0	1034	0	1034
TCGA-AA-3549-01A-02R-0821-07	TCGA-AA-3549	COAD	TCGA-AA-3549	Not Available	YES	No	NO	Not Available	YES	R0	Stage I	M0	N0	T2	Complete Remission/Response	MALE	Not Available	69				0	639	0	639	0	639	0	639
TCGA-AA-3552-01A-01R-0821-07	TCGA-AA-3552	COAD	TCGA-AA-3552	Not Available	NO	No	YES	Not Available	YES	R0	Stage IIIC	M0	N2	T3	Complete Remission/Response	MALE	Not Available	85				1	396	0	396	1	122	1	122
TCGA-AA-3553-01A-01R-0821-07	TCGA-AA-3553	COAD	TCGA-AA-3553	Not Available	YES	No	NO	Not Available	YES	R0	Stage I	M0	N0	T2	Complete Remission/Response	FEMALE	Not Available	61				0	730	0	730	0	730	0	730
TCGA-AA-3554-01A-01R-0826-07	TCGA-AA-3554	COAD	TCGA-AA-3554	Not Available	YES	Yes	NO	Not Available	YES	R0	Stage IIA	M0	N0	T3	Complete Remission/Response	FEMALE	Not Available	62				0	546	0	546	0	546	0	546
TCGA-AA-3555-01A-01R-0821-07	TCGA-AA-3555	COAD	TCGA-AA-3555	Not Available	YES	No	NO	Not Available	YES	R0	Stage IIA	M0	N0	T3	Complete Remission/Response	FEMALE	Not Available	81				0	911	0	911	1	91	1	91
TCGA-AA-3556-01A-01R-0821-07	TCGA-AA-3556	COAD	TCGA-AA-3556	Not Available	YES	No	NO	Not Available	YES	R0	Stage I	M0	N0	T2		MALE	Not Available	78				0	700	0	700			0	700
TCGA-AA-3560-01A-01R-0821-07	TCGA-AA-3560	COAD	TCGA-AA-3560	Not Available	YES	No	YES	Not Available	YES	R0	Stage IIIC	M0	N2	T3	Complete Remission/Response	FEMALE	Not Available	72				0	608	0	608	0	608	0	608
TCGA-AA-3561-01A-01R-0821-07	TCGA-AA-3561	COAD	TCGA-AA-3561	Not Available	YES	No	NO	Not Available	YES	R0	Stage IIA	M0	N0	T3	Complete Remission/Response	MALE	Not Available	72				0	424	0	424	0	424	0	424
TCGA-AA-3562-01A-02R-0821-07	TCGA-AA-3562	COAD	TCGA-AA-3562	Not Available	YES	No	YES	Not Available	YES	R0	Stage IIIC	M0	N2	T3		MALE	Not Available	82				0	608	0	608			0	608
TCGA-AA-3655-01A-02R-1723-07	TCGA-AA-3655	COAD	TCGA-AA-3655	Not Available	YES	No	NO	Not Available	YES	R0	Stage II	M0	N0	T3	Complete Remission/Response	MALE	Not Available	68				0	1856	0	1856	0	1856	0	1856
TCGA-AA-3660-01A-01R-1723-07	TCGA-AA-3660	COAD	TCGA-AA-3660	Not Available	NO	No	NO	Not Available	YES	R0	Stage II	M0	N0	T3	Complete Remission/Response	FEMALE	Not Available	51				0	2375	0	2375	0	2375	0	2375
TCGA-AA-3662-01A-01R-1723-07	TCGA-AA-3662	COAD	TCGA-AA-3662	Not Available	YES	No	NO	Not Available	YES	R2	Stage IV	M1	N2	T4	Partial Remission/Response	FEMALE	Not Available	80				0	184	0	184			0	184
TCGA-AA-3663-01A-01R-1723-07	TCGA-AA-3663	COAD	TCGA-AA-3663	Not Available	NO	No	NO	Not Available	YES	R0	Stage II	M0	N0	T3	Complete Remission/Response	MALE	Not Available	42				0	212	0	212	0	212	0	212
TCGA-AA-3664-01A-01R-0905-07	TCGA-AA-3664	COAD	TCGA-AA-3664	Not Available	NO	No	NO	Not Available	YES	R0	Stage II	M0	N0	T3		FEMALE	Not Available	74				0	1643	0	1643			0	1643
TCGA-AA-3666-01A-02R-0905-07	TCGA-AA-3666	COAD	TCGA-AA-3666	Not Available	NO	No	NO	Not Available	YES	R0	Stage III	M0	N1	T3		MALE	Not Available	68				1	61	1	61			1	61
TCGA-AA-3667-01A-01R-0905-07	TCGA-AA-3667	COAD	TCGA-AA-3667	Not Available	NO	No	NO	Not Available	YES	R0	Stage I	M0	N0	T2	Complete Remission/Response	FEMALE	Not Available	36				0	426	0	426	0	426	0	426
TCGA-AA-3672-01A-01R-0905-07	TCGA-AA-3672	COAD	TCGA-AA-3672	Not Available	NO	No	NO	Not Available	YES	R0	Stage III	M0	N1	T3		FEMALE	Not Available	90				0	28	0	28			0	28
TCGA-AA-3673-01A-01R-0905-07	TCGA-AA-3673	COAD	TCGA-AA-3673	Not Available	NO	No	NO	Not Available	NO	R0	Stage II	M0	N0	T3	Complete Remission/Response	FEMALE	Not Available	53				0	1522	0	1522	0	1522	0	1522
TCGA-AA-3675-01A-02R-0905-07	TCGA-AA-3675	COAD	TCGA-AA-3675	Not Available	YES	No	NO	Not Available	YES	R0	Stage II	M0	N0	T3	Complete Remission/Response	MALE	Not Available	84				0	1431	0	1431	0	1431	0	1431
TCGA-AA-3678-01A-01R-0905-07	TCGA-AA-3678	COAD	TCGA-AA-3678	Not Available	NO	No	YES	Not Available	YES	R0	Stage III	M0	N1	T2	Complete Remission/Response	FEMALE	Not Available	60				0	1430	0	1430	0	1430	0	1430
TCGA-AA-3679-01A-02R-0905-07	TCGA-AA-3679	COAD	TCGA-AA-3679	Not Available	NO	No	YES	Not Available	YES	R2	Stage IV	M1	N2	T3	Progressive Disease	MALE	Not Available	59				0	457	0	457			0	457
TCGA-AA-3680-01A-01R-0905-07	TCGA-AA-3680	COAD	TCGA-AA-3680	Not Available	NO	No	YES	Not Available	YES	R2	Stage IV	M1	N2	T4	Progressive Disease	FEMALE	Not Available	67				1	335	1	335			1	335
TCGA-AA-3681-01A-01R-0905-07	TCGA-AA-3681	COAD	TCGA-AA-3681	Not Available	YES	No	NO	Not Available	YES	R0	Stage III	M0	N1	T3	Complete Remission/Response	FEMALE	Not Available	77				0	182	0	182	0	182	0	182
TCGA-AA-3684-01A-02R-0905-07	TCGA-AA-3684	COAD	TCGA-AA-3684	Not Available	YES	No	YES	Not Available	YES	R2	Stage IV	M1	N2	T4		FEMALE	Not Available	65				0	0	0	0			0	0
TCGA-AA-3685-01A-02R-A32Z-07	TCGA-AA-3685	COAD	TCGA-AA-3685	Not Available	YES	No	YES	Not Available	YES	R0	Stage II	M0	N0	T3	Complete Remission/Response	MALE	Not Available	69				0	1127	0	1127	0	1127	0	1127
TCGA-AA-3688-01A-01R-0905-07	TCGA-AA-3688	COAD	TCGA-AA-3688	Not Available	NO	No	YES	Not Available	YES	R2	Stage IV	M1	N1	T3	Progressive Disease	MALE	Not Available	80				0	578	0	578			0	578
TCGA-AA-3692-01A-01R-0905-07	TCGA-AA-3692	COAD	TCGA-AA-3692	Not Available	YES	No	NO	Not Available	YES	R2	Stage IV	M1	N2	T3	Progressive Disease	FEMALE	Not Available	47				1	1095	1	1095			1	396
TCGA-AA-3693-01A-01R-0905-07	TCGA-AA-3693	COAD	TCGA-AA-3693	Not Available	NO	No	YES	Not Available	YES	R2	Stage IV	M1	N1	T4		FEMALE	Not Available	77				0	0	0	0			0	0
TCGA-AA-3696-01A-01R-0905-07	TCGA-AA-3696	COAD	TCGA-AA-3696	Not Available	YES	No	NO	Not Available	YES	R2	Stage IV	M1	N1	T3		FEMALE	Not Available	75				1	153	1	153			1	153
TCGA-AA-3697-01A-01R-1723-07	TCGA-AA-3697	COAD	TCGA-AA-3697	Not Available	NO	No	Not Available	Not Available	YES	R0	Stage II	M0	N0	T3		MALE	Not Available	77				0	2587	0	2587			0	2587
TCGA-AA-3710-01A-01R-1022-07	TCGA-AA-3710	COAD	TCGA-AA-3710	Not Available	YES	No	YES	Not Available	YES	R0	Stage IIA	M0	N0	T3	Complete Remission/Response	FEMALE	Not Available	80				0	821	0	821	0	821	0	821
TCGA-AA-3712-01A-21R-1723-07	TCGA-AA-3712	COAD	TCGA-AA-3712	Not Available	NO	No	YES	Not Available	YES	R0	Stage III	M0	N2	T3		MALE	Not Available	65				0	0	0	0			0	0
TCGA-AA-3713-01A-21R-1723-07	TCGA-AA-3713	COAD	TCGA-AA-3713	Not Available	YES	No	Not Available	Not Available	YES	R2	Stage IV	M1	N0	T3	Partial Remission/Response	MALE	Not Available	68				0	579	0	579			0	579
TCGA-AA-3715-01A-01R-0905-07	TCGA-AA-3715	COAD	TCGA-AA-3715	Not Available	YES	No	YES	Not Available	YES	R0	Stage II	M0	N0	T3		MALE	Not Available	77				1	579	1	579			1	153
TCGA-AA-3811-01A-01R-1022-07	TCGA-AA-3811	COAD	TCGA-AA-3811	Not Available	NO	No	YES	Not Available	YES	R0	Stage III	M0	N2	T3		FEMALE	Not Available	84				1	306	1	306			1	306
TCGA-AA-3812-01A-01R-0905-07	TCGA-AA-3812	COAD	TCGA-AA-3812	Not Available	NO	No	YES	Not Available	YES	R0	Stage IIA	M0	N0	T3	Complete Remission/Response	FEMALE	Not Available	82				0	1066	0	1066	1	762	1	762
TCGA-AA-3814-01A-01R-0905-07	TCGA-AA-3814	COAD	TCGA-AA-3814	Not Available	NO	No	YES	Not Available	YES	R0	Stage IIA	M0	N0	T3		FEMALE	Not Available	85				0	0	0	0			0	0
TCGA-AA-3815-01A-01R-1022-07	TCGA-AA-3815	COAD	TCGA-AA-3815	Not Available	NO	No	YES	Not Available	YES	R0	Stage IIA	M0	N0	T3	Complete Remission/Response	FEMALE	Not Available	65				0	1005	0	1005	0	1005	0	1005
TCGA-AA-3818-01A-01R-0905-07	TCGA-AA-3818	COAD	TCGA-AA-3818	Not Available	NO	No	NO	Not Available	YES	R0	Stage IIA	M0	N0	T3		FEMALE	Not Available	78				1	30	1	30			1	30
TCGA-AA-3819-01A-01R-0905-07	TCGA-AA-3819	COAD	TCGA-AA-3819	Not Available	NO	No	YES	Not Available	YES	R0	Stage IIA	M0	N0	T3	Complete Remission/Response	FEMALE	Not Available	41				0	761	0	761	0	761	0	761
TCGA-AA-3821-01A-01R-1022-07	TCGA-AA-3821	COAD	TCGA-AA-3821	Not Available	YES	No	Not Available	Not Available	YES	R0	Stage I	M0	N0	T2		FEMALE	Not Available	81				0	31	0	31			0	31
TCGA-AA-3831-01A-01R-0905-07	TCGA-AA-3831	COAD	TCGA-AA-3831	Not Available	NO	No	YES	Not Available	YES	R0	Stage IIA	M0	N0	T3	Complete Remission/Response	MALE	Not Available	66				0	547	0	547	0	547	0	547
TCGA-AA-3833-01A-01R-0905-07	TCGA-AA-3833	COAD	TCGA-AA-3833	Not Available	YES	No	YES	Not Available	YES	R0	Stage IIA	M0	N0	T3	Complete Remission/Response	FEMALE	Not Available	63				0	485	0	485	0	485	0	485
TCGA-AA-3837-01A-01R-0905-07	TCGA-AA-3837	COAD	TCGA-AA-3837	Not Available	YES	No	YES	Not Available	YES	R0	Stage IIA	M0	N0	T3	Complete Remission/Response	MALE	Not Available	67				0	1186	0	1186	0	1186	0	1186
TCGA-AA-3841-01A-01R-0905-07	TCGA-AA-3841	COAD	TCGA-AA-3841	Not Available	YES	No	YES	Not Available	YES	R0	Stage IIA	M0	N0	T3	Complete Remission/Response	MALE	Not Available	66				0	1124	0	1124	0	1124	0	1124
TCGA-AA-3842-01A-01R-1022-07	TCGA-AA-3842	COAD	TCGA-AA-3842	Not Available	YES	No	YES	Not Available	YES	R0	Stage IIIA	M0	N1	T2	Complete Remission/Response	MALE	Not Available	51				0	1126	0	1126	1	396	1	396
TCGA-AA-3844-01A-01R-1022-07	TCGA-AA-3844	COAD	TCGA-AA-3844	Not Available	NO	No	YES	Not Available	YES	R0	Stage IIIC	M0	N2	T3	Progressive Disease	FEMALE	Not Available	78				0	454	0	454			1	365
TCGA-AA-3845-01A-01R-1022-07	TCGA-AA-3845	COAD	TCGA-AA-3845	Not Available	NO	No	YES	Not Available	YES	R0	Stage IIA	M0	N0	T3		FEMALE	Not Available	86				1	0	1	0			1	0
TCGA-AA-3846-01A-01R-1022-07	TCGA-AA-3846	COAD	TCGA-AA-3846	Not Available	YES	No	YES	Not Available	YES	R0	Stage IIA	M0	N0	T3		FEMALE	Not Available	74				0	518	0	518			0	518
TCGA-AA-3848-01A-01R-0905-07	TCGA-AA-3848	COAD	TCGA-AA-3848	Not Available	YES	No	YES	Not Available	YES	R0	Stage IIIC	M0	N2	T3		FEMALE	Not Available	82				1	306	1	306			1	306
TCGA-AA-3850-01A-01R-1022-07	TCGA-AA-3850	COAD	TCGA-AA-3850	Not Available	YES	No	YES	Not Available	YES	R0	Stage I	M0	N0	T2		MALE	Not Available	74				1	0	1	0			1	0
TCGA-AA-3851-01A-01R-1022-07	TCGA-AA-3851	COAD	TCGA-AA-3851	Not Available	YES	No	YES	Not Available	YES	R0	Stage IIA	M0	N0	T3		MALE	Not Available	74				0	1006	0	1006			0	1006
TCGA-AA-3852-01A-01R-0905-07	TCGA-AA-3852	COAD	TCGA-AA-3852	Not Available	YES	No	YES	Not Available	YES	R0	Stage IIA	M0	N0	T3		MALE	Not Available	88				1	0	1	0			1	0
TCGA-AA-3854-01A-01R-0905-07	TCGA-AA-3854	COAD	TCGA-AA-3854	Not Available	YES	No	YES	Not Available	YES	R0	Stage I	M0	N0	T2	Complete Remission/Response	FEMALE	Not Available	71				0	1096	0	1096	0	1096	0	1096
TCGA-AA-3855-01A-01R-1022-07	TCGA-AA-3855	COAD	TCGA-AA-3855	Not Available	YES	No	YES	Not Available	YES	R0	Stage I	M0	N0	T2		MALE	Not Available	72				0	975	0	975			0	975
TCGA-AA-3856-01A-01R-0905-07	TCGA-AA-3856	COAD	TCGA-AA-3856	Not Available	YES	No	YES	Not Available	YES	R0	Stage IIA	M0	N0	T3		MALE	Not Available	59				0	30	0	30			0	30
TCGA-AA-3858-01A-01R-0905-07	TCGA-AA-3858	COAD	TCGA-AA-3858	Not Available	YES	No	YES	Not Available	YES	R0	Stage I	M0	N0	T2	Complete Remission/Response	MALE	Not Available	67				0	945	0	945	0	945	0	945
TCGA-AA-3860-01A-02R-0905-07	TCGA-AA-3860	COAD	TCGA-AA-3860	Not Available	YES	No	YES	Not Available	YES	R0	Stage IIIB	M0	N1	T3	Complete Remission/Response	FEMALE	Not Available	53				0	945	0	945	0	945	0	945
TCGA-AA-3861-01A-01R-1022-07	TCGA-AA-3861	COAD	TCGA-AA-3861	Not Available	NO	No	YES	Not Available	YES	R0	Stage IIA	M0	N0	T3	Complete Remission/Response	MALE	Not Available	72				0	914	0	914	0	914	0	914
TCGA-AA-3862-01A-01R-1022-07	TCGA-AA-3862	COAD	TCGA-AA-3862	Not Available	NO	No	YES	Not Available	YES	R0	Stage IIA	M0	N0	T3	Complete Remission/Response	MALE	Not Available	82				0	914	0	914	0	914	0	914
TCGA-AA-3864-01A-01R-1022-07	TCGA-AA-3864	COAD	TCGA-AA-3864	Not Available	NO	No	NO	Not Available	YES	R0	Stage II	M0	N0	T3	Complete Remission/Response	MALE	Not Available	71				0	1612	0	1612	0	1612	0	1612
TCGA-AA-3866-01A-01R-1022-07	TCGA-AA-3866	COAD	TCGA-AA-3866	Not Available	NO	No	NO	Not Available	YES	R0	Stage I	M0	N0	T2	Complete Remission/Response	FEMALE	Not Available	78				0	518	0	518	0	518	0	518
TCGA-AA-3867-01A-01R-1022-07	TCGA-AA-3867	COAD	TCGA-AA-3867	Not Available	YES	No	YES	Not Available	YES	R2	Stage IV	M1	N2	T3		MALE	Not Available	74				0	731	0	731			1	394
TCGA-AA-3869-01A-01R-1022-07	TCGA-AA-3869	COAD	TCGA-AA-3869	Not Available	NO	No	YES	Not Available	YES	R2	Stage IV	M1	N2	T4	Partial Remission/Response	MALE	Not Available	76				1	822	1	822			1	822
TCGA-AA-3870-01A-01R-1022-07	TCGA-AA-3870	COAD	TCGA-AA-3870	Not Available	YES	No	YES	Not Available	YES	R0	Stage IV	M1	N2	T3	Complete Remission/Response	FEMALE	Not Available	71				0	912	0	912			0	912
TCGA-AA-3872-01A-01R-1022-07	TCGA-AA-3872	COAD	TCGA-AA-3872	Not Available	NO	No	YES	Not Available	YES	R2	Stage IV	M1	N2	T4		MALE	Not Available	45				0	0	0	0			0	0
TCGA-AA-3875-01A-01R-0905-07	TCGA-AA-3875	COAD	TCGA-AA-3875	Not Available	NO	No	NO	Not Available	YES	R0	Stage I	M0	N0	T1		FEMALE	Not Available	78				0	549	0	549			0	549
TCGA-AA-3877-01A-01R-1022-07	TCGA-AA-3877	COAD	TCGA-AA-3877	Not Available	YES	No	NO	Not Available	YES	R0	Stage I	M0	N0	T1	Complete Remission/Response	FEMALE	Not Available	83				0	943	0	943	0	943	0	943
TCGA-AA-3930-01A-01R-1022-07	TCGA-AA-3930	COAD	TCGA-AA-3930	Not Available	NO	No	YES	Not Available	YES	R2	Stage IV	M1	N2	T3	Progressive Disease	MALE	Not Available	66				1	61	1	61			1	61
TCGA-AA-3939-01A-01R-1022-07	TCGA-AA-3939	COAD	TCGA-AA-3939	Not Available	YES	No	NO	Not Available	YES	R0	Stage IIA	M0	N0	T3		MALE	Not Available	83				0	395	0	395			0	395
TCGA-AA-3941-01A-01R-1022-07	TCGA-AA-3941	COAD	TCGA-AA-3941	Not Available	NO	No	YES	Not Available	YES	R0	Stage IVA	M1a	N1b	T4		FEMALE	Not Available	84				0	730	0	730			0	730
TCGA-AA-3947-01A-01R-1022-07	TCGA-AA-3947	COAD	TCGA-AA-3947	Not Available	YES	No	NO	Not Available	YES	R0	Stage IIB	M0	N0	T4	Complete Remission/Response	FEMALE	Not Available	60				0	1004	0	1004	0	1004	0	1004
TCGA-AA-3949-01A-01R-1022-07	TCGA-AA-3949	COAD	TCGA-AA-3949	Not Available	NO	No	NO	Not Available	YES	R0	Stage IIIB	M0	N1	T3	Complete Remission/Response	FEMALE	Not Available	87				0	791	0	791	0	791	0	791
TCGA-AA-3950-01A-02R-1022-07	TCGA-AA-3950	COAD	TCGA-AA-3950	Not Available	NO	No	NO	Not Available	YES	R0	Stage IIA	M0	N0	T3	Complete Remission/Response	FEMALE	Not Available	79				0	730	0	730	0	730	0	730
TCGA-AA-3952-01A-01R-1022-07	TCGA-AA-3952	COAD	TCGA-AA-3952	Not Available	YES	No	YES	Not Available	YES	R0	Stage IIIC	M0	N2	T3		MALE	Not Available	68				1	61	1	61			1	61
TCGA-AA-3955-01A-02R-1022-07	TCGA-AA-3955	COAD	TCGA-AA-3955	Not Available	YES	No	YES	Not Available	YES	R0	Stage IIIB	M0	N2a	T2	Complete Remission/Response	MALE	Not Available	38				0	638	0	638	0	638	0	638
TCGA-AA-3956-01A-02R-1022-07	TCGA-AA-3956	COAD	TCGA-AA-3956	Not Available	YES	No	NO	Not Available	YES	R0	Stage IIA	M0	N0	T3		MALE	Not Available	65				0	1035	0	1035			0	1035
TCGA-AA-3966-01A-01R-1113-07	TCGA-AA-3966	COAD	TCGA-AA-3966	Not Available	YES	No	YES	Not Available	YES	Not Available	Stage IIA	M0	N0	T3		FEMALE	Not Available	89				0	61	0	61			0	61
TCGA-AA-3968-01A-01R-1022-07	TCGA-AA-3968	COAD	TCGA-AA-3968	Not Available	NO	No	NO	Not Available	YES	R0	Stage I	M0	N0	T2	Complete Remission/Response	FEMALE	Not Available	55				0	669	0	669	0	669	0	669
TCGA-AA-3970-01A-01R-1022-07	TCGA-AA-3970	COAD	TCGA-AA-3970	Not Available	YES	No	NO	Not Available	YES	R0	Stage IIA	M0	N0	T3	Complete Remission/Response	MALE	Not Available	65				0	1096	0	1096	0	1096	0	1096
TCGA-AA-3971-01A-01R-1022-07	TCGA-AA-3971	COAD	TCGA-AA-3971	Not Available	NO	No	NO	Not Available	YES	R0	Stage III	M0	N1	T3	Complete Remission/Response	MALE	Not Available	58				0	489	0	489	0	489	0	489
TCGA-AA-3972-01A-01R-1022-07	TCGA-AA-3972	COAD	TCGA-AA-3972	Not Available	NO	No	NO	Not Available	YES	R2	Stage IV	M1	N1	T3	Progressive Disease	MALE	Not Available	72				0	1551	0	1551			1	1216
TCGA-AA-3973-01A-01R-1022-07	TCGA-AA-3973	COAD	TCGA-AA-3973	Not Available	NO	No	YES	Not Available	YES	R2	Stage IV	M1	N1	T4	Stable Disease	MALE	Not Available	69				0	397	0	397			0	397
TCGA-AA-3975-01A-01R-1022-07	TCGA-AA-3975	COAD	TCGA-AA-3975	Not Available	NO	No	NO	Not Available	YES	R0	Stage I	M0	N0	T2	Complete Remission/Response	MALE	Not Available	80				0	1036	0	1036	0	1036	0	1036
TCGA-AA-3976-01A-01R-1022-07	TCGA-AA-3976	COAD	TCGA-AA-3976	Not Available	NO	No	Not Available	Not Available	YES	R0	Stage IIIA	M0	N1	T2	Complete Remission/Response	MALE	Not Available	70				0	791	0	791	0	791	0	791
TCGA-AA-3977-01A-01R-1022-07	TCGA-AA-3977	COAD	TCGA-AA-3977	Not Available	YES	No	NO	Not Available	YES	Not Available	Not Available	Not Available	N0	T2	Complete Remission/Response	MALE	Not Available	65				0	761	0	761	0	761	0	761
TCGA-AA-3979-01A-01R-1022-07	TCGA-AA-3979	COAD	TCGA-AA-3979	Not Available	NO	No	NO	Not Available	YES	R0	Stage IIA	M0	N0	T3	Complete Remission/Response	MALE	Not Available	84				0	730	0	730	0	730	0	730
TCGA-AA-3980-01A-02R-1022-07	TCGA-AA-3980	COAD	TCGA-AA-3980	Not Available	YES	No	YES	Not Available	YES	Not Available	Stage I	M0	N0	T2	Complete Remission/Response	FEMALE	Not Available	89				0	822	0	822	0	822	0	822
TCGA-AA-3982-01A-02R-1022-07	TCGA-AA-3982	COAD	TCGA-AA-3982	Not Available	YES	No	YES	Not Available	YES	Not Available	Stage IIIB	M0	N1	T3		MALE	Not Available	75				0	822	0	822			0	822
TCGA-AA-3984-01A-02R-1022-07	TCGA-AA-3984	COAD	TCGA-AA-3984	Not Available	YES	No	YES	Not Available	YES	R0	Stage IIA	M0	N0	T3		FEMALE	Not Available	61				0	0	0	0			0	0
TCGA-AA-3986-01A-02R-1022-07	TCGA-AA-3986	COAD	TCGA-AA-3986	Not Available	YES	No	NO	Not Available	YES	R0	Stage I	M0	N0	T2	Complete Remission/Response	MALE	Not Available	73				0	580	0	580	0	580	0	580
TCGA-AA-3989-01A-01R-1022-07	TCGA-AA-3989	COAD	TCGA-AA-3989	Not Available	YES	No	YES	Not Available	YES	R2	Stage IV	M1	N2	T3		MALE	Not Available	84				1	242	1	242			1	242
TCGA-AA-3994-01A-01R-1113-07	TCGA-AA-3994	COAD	TCGA-AA-3994	Not Available	YES	No	NO	Not Available	YES	R0	Stage IIIB	M0	N1	T3	Complete Remission/Response	MALE	Not Available	69				0	822	0	822	0	822	0	822
TCGA-AA-A004-01A-01R-A00A-07	TCGA-AA-A004	COAD	TCGA-AA-A004	Not Available	YES	No	NO	Not Available	YES	R0	Stage IIA	M0	N0	T3	Complete Remission/Response	MALE	Not Available	76				0	424	0	424	0	424	0	424
TCGA-AA-A00A-01A-01R-A002-07	TCGA-AA-A00A	COAD	TCGA-AA-A00A	Not Available	NO	No	NO	Not Available	YES	R0	Stage IIA	M0	N0	T3		MALE	Not Available	80				0	1157	0	1157			0	1157
TCGA-AA-A00D-01A-01R-A002-07	TCGA-AA-A00D	COAD	TCGA-AA-A00D	Not Available	YES	No	NO	Not Available	YES	R0	Stage I	M0	N0	T2	Complete Remission/Response	MALE	Not Available	70				0	578	0	578	0	578	0	578
TCGA-AA-A00E-01A-01R-A002-07	TCGA-AA-A00E	COAD	TCGA-AA-A00E	Not Available	NO	No	NO	Not Available	YES	R0	Stage IIA	M0	N0	T3	Complete Remission/Response	MALE	Not Available	65				0	913	0	913	0	913	0	913
TCGA-AA-A00F-01A-01R-A002-07	TCGA-AA-A00F	COAD	TCGA-AA-A00F	Not Available	NO	No	YES	Not Available	YES	R0	Stage IIIC	M0	N2	T3	Partial Remission/Response	MALE	Not Available	66				0	1035	0	1035			0	1035
TCGA-AA-A00J-01A-02R-A002-07	TCGA-AA-A00J	COAD	TCGA-AA-A00J	Not Available	YES	No	YES	Not Available	YES	R0	Stage IIIB	M0	N1	T4	Partial Remission/Response	MALE	Not Available	80				0	549	0	549			0	549
TCGA-AA-A00K-01A-02R-A002-07	TCGA-AA-A00K	COAD	TCGA-AA-A00K	Not Available	NO	No	NO	Not Available	YES	R0	Stage IIA	M0	N0	T3		MALE	Not Available	79				0	549	0	549			0	549
TCGA-AA-A00L-01A-01R-A002-07	TCGA-AA-A00L	COAD	TCGA-AA-A00L	Not Available	YES	No	NO	Not Available	YES	R0	Stage IIA	M0	N0	T3	Complete Remission/Response	MALE	Not Available	66				0	1157	0	1157	0	1157	0	1157
TCGA-AA-A00N-01A-02R-A00A-07	TCGA-AA-A00N	COAD	TCGA-AA-A00N	Not Available	YES	No	YES	Not Available	YES	R0	Stage IIB	M0	N0	T4		MALE	Not Available	75				1	122	1	122			1	122
TCGA-AA-A00O-01A-02R-A089-07	TCGA-AA-A00O	COAD	TCGA-AA-A00O	Not Available	NO	No	YES	Not Available	YES	R0	Stage IIIC	M0	N2	T3		FEMALE	Not Available	83				0	822	0	822			0	822
TCGA-AA-A00Q-01A-01R-A002-07	TCGA-AA-A00Q	COAD	TCGA-AA-A00Q	Not Available	NO	No	YES	Not Available	YES	R0	Stage IIIB	M0	N1	T4	Complete Remission/Response	FEMALE	Not Available	66				0	1278	0	1278	0	1278	0	1278
TCGA-AA-A00R-01A-01R-A002-07	TCGA-AA-A00R	COAD	TCGA-AA-A00R	Not Available	YES	No	NO	Not Available	YES	R0	Stage I	M0	N0	T2		FEMALE	Not Available	64				0	30	0	30			0	30
TCGA-AA-A00U-01A-01R-A002-07	TCGA-AA-A00U	COAD	TCGA-AA-A00U	Not Available	YES	No	NO	Not Available	YES	R0	Stage IIIB	M0	N1	T3	Complete Remission/Response	MALE	Not Available	50				0	518	0	518	0	518	0	518
TCGA-AA-A00W-01A-01R-A002-07	TCGA-AA-A00W	COAD	TCGA-AA-A00W	Not Available	YES	No	NO	Not Available	YES	R0	Stage I	M0	N0	T1	Partial Remission/Response	MALE	Not Available	80				0	456	0	456			0	456
TCGA-AA-A00Z-01A-01R-A002-07	TCGA-AA-A00Z	COAD	TCGA-AA-A00Z	Not Available	YES	No	YES	Not Available	YES	R0	Stage IIA	M0	N0	T3	Complete Remission/Response	MALE	Not Available	70				0	669	0	669	0	669	0	669
TCGA-AA-A010-01A-01R-A089-07	TCGA-AA-A010	COAD	TCGA-AA-A010	Not Available	NO	No	NO	Not Available	YES	R0	Stage IIB	M0	N0	T4	Complete Remission/Response	FEMALE	Not Available	46				0	1064	0	1064	0	1064	0	1064
TCGA-AA-A017-01A-01R-A00A-07	TCGA-AA-A017	COAD	TCGA-AA-A017	Not Available	NO	No	YES	Not Available	YES	R0	Stage IIA	M0	N0	T3	Complete Remission/Response	FEMALE	Not Available	57				0	457	0	457	0	457	0	457
TCGA-AA-A01C-01A-01R-A00A-07	TCGA-AA-A01C	COAD	TCGA-AA-A01C	Not Available	YES	No	YES	Not Available	YES	R0	Stage IIIA	M0	N1	T2		MALE	Not Available	75				0	457	0	457			0	457
TCGA-AA-A01D-01A-01R-A00A-07	TCGA-AA-A01D	COAD	TCGA-AA-A01D	Not Available	NO	No	YES	Not Available	YES	R0	Stage IIIC	M0	N2	T3	Progressive Disease	FEMALE	Not Available	47				1	334	1	334			1	183
TCGA-AA-A01F-01A-01R-A002-07	TCGA-AA-A01F	COAD	TCGA-AA-A01F	Not Available	YES	No	YES	Not Available	YES	R0	Stage IIIB	M0	N1	T3		MALE	Not Available	72				0	974	0	974			0	974
TCGA-AA-A01G-01A-01R-A002-07	TCGA-AA-A01G	COAD	TCGA-AA-A01G	Not Available	NO	No	NO	Not Available	YES	R0	Stage IIA	M0	N0	T3	Complete Remission/Response	MALE	Not Available	63				0	365	0	365	0	365	0	365
TCGA-AA-A01I-01A-02R-A089-07	TCGA-AA-A01I	COAD	TCGA-AA-A01I	Not Available	YES	No	NO	Not Available	YES	R0	Stage I	M0	N0	T2	Complete Remission/Response	MALE	Not Available	76				0	943	0	943	0	943	0	943
TCGA-AA-A01K-01A-01R-A00A-07	TCGA-AA-A01K	COAD	TCGA-AA-A01K	Not Available	NO	No	YES	Not Available	YES	R0	Stage IIIC	M0	N2	T3	Complete Remission/Response	FEMALE	Not Available	74				0	943	0	943	0	943	0	943
TCGA-AA-A01P-01A-21R-A083-07	TCGA-AA-A01P	COAD	TCGA-AA-A01P	Not Available	NO	No	YES	Not Available	YES	R0	Stage III	M0	N1	T3		FEMALE	Not Available	80				1	1158	1	1158			1	762
TCGA-AA-A01Q-01A-01R-A002-07	TCGA-AA-A01Q	COAD	TCGA-AA-A01Q	Not Available	NO	No	YES	Not Available	YES	R0	Stage II	M0	N0	T3		FEMALE	Not Available	48				0	31	0	31			0	31
TCGA-AA-A01R-01A-21R-A083-07	TCGA-AA-A01R	COAD	TCGA-AA-A01R	Not Available	NO	No	YES	Not Available	YES	R0	Stage III	M0	N2	T3	Partial Remission/Response	MALE	Not Available	47				0	1065	0	1065			1	608
TCGA-AA-A01S-01A-21R-A083-07	TCGA-AA-A01S	COAD	TCGA-AA-A01S	Not Available	NO	No	Not Available	Not Available	YES	R0	Stage III	M0	N1	T3		FEMALE	Not Available	47				0	31	0	31			0	31
TCGA-AA-A01T-01A-21R-A16W-07	TCGA-AA-A01T	COAD	TCGA-AA-A01T	Not Available	NO	No	YES	Not Available	YES	R0	Stage III	M0	N1	T3	Complete Remission/Response	FEMALE	Not Available	63				0	1005	0	1005	0	1005	0	1005
TCGA-AA-A01V-01A-23R-A083-07	TCGA-AA-A01V	COAD	TCGA-AA-A01V	Not Available	NO	No	Not Available	Not Available	YES	R0	Stage I	M0	N0	T2		MALE	Not Available	59				0	31	0	31			0	31
TCGA-AA-A01X-01A-21R-A083-07	TCGA-AA-A01X	COAD	TCGA-AA-A01X	Not Available	YES	No	YES	Not Available	YES	RX	Stage III	M0	N1	T2		FEMALE	Not Available	80				0	791	0	791			1	791
TCGA-AA-A01Z-01A-11R-A083-07	TCGA-AA-A01Z	COAD	TCGA-AA-A01Z	Not Available	YES	No	YES	Not Available	YES	R0	Stage II	M0	N0	T3	Progressive Disease	MALE	Not Available	68				0	1126	0	1126			1	1126
TCGA-AA-A022-01A-21R-A16W-07	TCGA-AA-A022	COAD	TCGA-AA-A022	Not Available	NO	No	YES	Not Available	YES	R0	Stage II	M0	N0	T4		FEMALE	Not Available	88				0	0	0	0			0	0
TCGA-AA-A024-01A-02R-A00A-07	TCGA-AA-A024	COAD	TCGA-AA-A024	Not Available	NO	No	Not Available	Not Available	YES	R0	Stage II	M0	N0	T3	Complete Remission/Response	MALE	Not Available	81				1	1188	0	1188	0	1188	0	1188
TCGA-AA-A029-01A-01R-A00A-07	TCGA-AA-A029	COAD	TCGA-AA-A029	Not Available	YES	No	Not Available	Not Available	YES	R0	Stage II	M0	N0	T3	Complete Remission/Response	MALE	Not Available	67				0	1581	0	1581	0	1581	0	1581
TCGA-AA-A02E-01A-01R-A00A-07	TCGA-AA-A02E	COAD	TCGA-AA-A02E	Not Available	NO	No	YES	Not Available	YES	R2	Stage IV	M1	N1	T3		FEMALE	Not Available	82				1	90	1	90			1	90
TCGA-AA-A02F-01A-01R-A089-07	TCGA-AA-A02F	COAD	TCGA-AA-A02F	Not Available	NO	No	YES	Not Available	YES	R2	Stage IV	M1	N1	T3	Partial Remission/Response	FEMALE	Not Available	68				0	1216	0	1216			0	1216
TCGA-AA-A02H-01A-01R-A089-07	TCGA-AA-A02H	COAD	TCGA-AA-A02H	Not Available	NO	No	YES	Not Available	YES	R2	Stage IV	M1	N2	T3		FEMALE	Not Available	74				1	61	1	61			1	61
TCGA-AA-A02J-01A-01R-A00A-07	TCGA-AA-A02J	COAD	TCGA-AA-A02J	Not Available	NO	No	YES	Not Available	YES	R2	Stage IV	M1	N0	T3		FEMALE	Not Available	70				1	153	1	153			1	153
TCGA-AA-A02K-01A-03R-A32Y-07	TCGA-AA-A02K	COAD	TCGA-AA-A02K	Not Available	NO	No	YES	Not Available	YES	R2	Stage IV	M1	N2	T4	Progressive Disease	MALE	Not Available	50				1	426	1	426			1	306
TCGA-AA-A02O-01A-21R-A16W-07	TCGA-AA-A02O	COAD	TCGA-AA-A02O	Not Available	NO	No	YES	Not Available	YES	R0	Stage II	M0	N0	T3		MALE	Not Available	82				0	28	0	28			0	28
TCGA-AA-A02R-01A-01R-A00A-07	TCGA-AA-A02R	COAD	TCGA-AA-A02R	Not Available	NO	No	YES	Not Available	YES	R0	Stage IIA	M0	N0	T3		FEMALE	Not Available	84				1	670	1	670			1	670
TCGA-AA-A02W-01A-01R-A00A-07	TCGA-AA-A02W	COAD	TCGA-AA-A02W	Not Available	YES	No	Not Available	Not Available	YES	R0	Stage I	M0	N0	T2	Complete Remission/Response	FEMALE	Not Available	73				0	1247	0	1247	1	1005	1	1005
TCGA-AA-A02Y-01A-43R-A32Y-07	TCGA-AA-A02Y	COAD	TCGA-AA-A02Y	Not Available	NO	No	YES	Not Available	YES	R0	Stage I	M0	N0	T2	Complete Remission/Response	MALE	Not Available	73				0	1216	0	1216	0	1216	0	1216
TCGA-AA-A03F-01A-11R-A16W-07	TCGA-AA-A03F	COAD	TCGA-AA-A03F	Not Available	NO	No	Not Available	Not Available	YES	R0	Stage III	M0	N2	T3		FEMALE	Not Available	90				1	549	1	549			1	549
TCGA-AA-A03J-01A-21R-A16W-07	TCGA-AA-A03J	COAD	TCGA-AA-A03J	Not Available	YES	No	Not Available	Not Available	YES	R0	Stage I	M0	N0	T2	Complete Remission/Response	FEMALE	Not Available	65				0	1246	0	1246	0	1246	0	1246
TCGA-AD-5900-01A-11R-1653-07	TCGA-AD-5900	COAD	TCGA-AD-5900	NOT HISPANIC OR LATINO	NO	No	NO	NO	YES	R0	Stage I	MX	N0	T2	Complete Remission/Response	MALE	WHITE	67				0	370	0	370	0	370	0	370
TCGA-AD-6548-01A-11R-1839-07	TCGA-AD-6548	COAD	TCGA-AD-6548	NOT HISPANIC OR LATINO	YES	No	NO	Not Available	YES	R0	Stage I	M0	N0	T2	Complete Remission/Response	FEMALE	WHITE	81	78.6	157.5	31.6856	0	650	0	650	0	650	0	650
TCGA-AD-6888-01A-11R-1928-07	TCGA-AD-6888	COAD	TCGA-AD-6888	NOT HISPANIC OR LATINO	YES	No	YES	NO	YES	R0	Stage IIIB	M0	N1b	T3	Complete Remission/Response	MALE	WHITE	73	96	183	28.6661	1	472	1	472	1	343	1	343
TCGA-AD-6889-01A-11R-1928-07	TCGA-AD-6889	COAD	TCGA-AD-6889	Not Available	Not Available	No	NO	Not Available	YES	R0	Stage IIA	M0	N0	T3	Complete Remission/Response	MALE	ASIAN	76				1	2532	0	2532	1	1516	1	1516
TCGA-AD-6890-01A-11R-1928-07	TCGA-AD-6890	COAD	TCGA-AD-6890	Not Available	Not Available	No	NO	Not Available	YES	Not Available	Not Available	MX	N0	T1	Complete Remission/Response	MALE	WHITE	65				0	746	0	746	0	746	0	746
TCGA-AD-6895-01A-11R-1928-07	TCGA-AD-6895	COAD	TCGA-AD-6895	NOT HISPANIC OR LATINO	Not Available	No	YES	Not Available	YES	R0	Stage IIIB	M0	N1a	T3	Complete Remission/Response	MALE	WHITE	84	68	170	23.5294	0	763	0	763	0	763	0	763
TCGA-AD-6899-01A-11R-1928-07	TCGA-AD-6899	COAD	TCGA-AD-6899	Not Available	NO	No	YES	Not Available	YES	Not Available	Stage IIIC	MX	N2b	T4a	Complete Remission/Response	MALE	WHITE	84	62	175	20.2449	1	176	0	176	0	176	0	176
TCGA-AD-6901-01A-11R-1928-07	TCGA-AD-6901	COAD	TCGA-AD-6901	Not Available	Not Available	No	NO	Not Available	YES	Not Available	Not Available	MX	N0	T3	Complete Remission/Response	MALE	WHITE	78	69	170	23.8754	1	682	1	682	1	468	1	468
TCGA-AD-6963-01A-11R-1928-07	TCGA-AD-6963	COAD	TCGA-AD-6963	Not Available	Not Available	No	NO	Not Available	YES	Not Available	Not Available	MX	N0	T3	Complete Remission/Response	MALE	WHITE	58	107	193	28.7256	0	834	0	834	0	834	0	834
TCGA-AD-6964-01A-11R-1928-07	TCGA-AD-6964	COAD	TCGA-AD-6964	NOT HISPANIC OR LATINO	NO	No	YES	Not Available	YES	Not Available	Not Available	Not Available	N2b	T4a	Progressive Disease	MALE	WHITE	58	91	183	27.1731	1	331	1	331			1	325
TCGA-AD-6965-01A-11R-1928-07	TCGA-AD-6965	COAD	TCGA-AD-6965	NOT HISPANIC OR LATINO	Not Available	No	YES	Not Available	YES	R1	Stage IIIC	M0	N2b	T4a	Complete Remission/Response	MALE	WHITE	62	95	183	28.3675	0	805	0	805	1	648	1	648
TCGA-AD-A5EJ-01A-11R-A28H-07	TCGA-AD-A5EJ	COAD	TCGA-AD-A5EJ	NOT HISPANIC OR LATINO	Unknown	No	NO	NO	YES	R0	Stage IIA	MX	N0	T3		FEMALE	BLACK OR AFRICAN AMERICAN	74	71	163	26.7229	0	0	0	0			0	0
TCGA-AD-A5EK-01A-11R-A28H-07	TCGA-AD-A5EK	COAD	TCGA-AD-A5EK	NOT HISPANIC OR LATINO	YES	No	Not Available	NO	YES	R0	Stage I	MX	N0	T2	Complete Remission/Response	MALE	BLACK OR AFRICAN AMERICAN	51	100	190	27.7008	0	500	0	500	0	500	0	500
TCGA-AM-5820-01A-01R-1653-07	TCGA-AM-5820	COAD	TCGA-AM-5820	NOT HISPANIC OR LATINO	NO	No	YES	NO	YES	R0	Stage IVA	M1	N2	T4a		FEMALE	WHITE	59	98	164	36.4366	0	14	0	14			0	14
TCGA-AM-5821-01A-01R-1653-07	TCGA-AM-5821	COAD	TCGA-AM-5821	NOT HISPANIC OR LATINO	YES	No	NO	NO	NO	R0	Stage IIA	M0	N0	T3		FEMALE	WHITE	68	68	148	31.0446	0	28	0	28			0	28
TCGA-AU-3779-01A-01R-1723-07	TCGA-AU-3779	COAD	TCGA-AU-3779	NOT HISPANIC OR LATINO	YES	No	NO	NO	YES	R0	Stage IIA	M0	N0	T3		FEMALE	WHITE	80	83	157	33.6728	0	441	0	441			0	441
TCGA-AU-6004-01A-11R-1723-07	TCGA-AU-6004	COAD	TCGA-AU-6004	NOT HISPANIC OR LATINO	YES	No	NO	NO	YES	R0	Stage I	M0	N0	T2		FEMALE	WHITE	69	55	160	21.4844	0	824	0	824			0	824
TCGA-AY-4070-01A-01R-1113-07	TCGA-AY-4070	COAD	TCGA-AY-4070	NOT HISPANIC OR LATINO	NO	No	YES	YES	YES	R1	Stage IIIC	M0	N2	T3		FEMALE	BLACK OR AFRICAN AMERICAN	50	100.8	160	39.375	1	496	1	496			1	186
TCGA-AY-4071-01A-01R-1113-07	TCGA-AY-4071	COAD	TCGA-AY-4071	NOT HISPANIC OR LATINO	YES	No	NO	NO	YES	R0	Stage I	Not Available	N0	T1		FEMALE	WHITE	63	113.7			1	29	0	29			0	29
TCGA-AY-5543-01A-01R-1653-07	TCGA-AY-5543	COAD	TCGA-AY-5543	NOT HISPANIC OR LATINO	NO	No	NO	NO	YES	R0	Stage IVA	M1	N1a	T3	Complete Remission/Response	FEMALE	BLACK OR AFRICAN AMERICAN	65	61.3			0	1004	0	1004			0	1004
TCGA-AY-6196-01A-11R-1723-07	TCGA-AY-6196	COAD	TCGA-AY-6196	NOT HISPANIC OR LATINO	NO	No	YES	NO	YES	R0	Stage IIIC	Not Available	N2b	T3		MALE	WHITE	47				0	6	0	6			0	6
TCGA-AY-6197-01A-11R-1723-07	TCGA-AY-6197	COAD	TCGA-AY-6197	NOT HISPANIC OR LATINO	NO	No	NO	NO	YES	R0	Stage IIA	Not Available	N0	T3	Complete Remission/Response	MALE	WHITE	60	158			0	652	0	652	0	652	0	652
TCGA-AY-6386-01A-21R-1723-07	TCGA-AY-6386	COAD	TCGA-AY-6386	NOT HISPANIC OR LATINO	NO	No	NO	NO	YES	R0	Stage IIIB	M0	N1a	T3	Complete Remission/Response	FEMALE	BLACK OR AFRICAN AMERICAN	66	86	153	36.738	0	542	0	542	0	542	0	542
TCGA-AY-A54L-01A-11R-A28H-07	TCGA-AY-A54L	COAD	TCGA-AY-A54L	Not Evaluated	NO	No	NO	NO	YES	R0	Stage I	M0	N0	T2	Complete Remission/Response	FEMALE	BLACK OR AFRICAN AMERICAN	74	68	172	22.9854	0	525	0	525	1	396	1	396
TCGA-AY-A69D-01A-11R-A37K-07	TCGA-AY-A69D	COAD	TCGA-AY-A69D	NOT HISPANIC OR LATINO	NO	No	NO	NO	YES	R0	Stage IIA	M0	N0	T3	Complete Remission/Response	FEMALE	BLACK OR AFRICAN AMERICAN	55	103	165	37.8329	0	543	0	543	0	543	0	543
TCGA-AY-A71X-01A-12R-A37K-07	TCGA-AY-A71X	COAD	TCGA-AY-A71X	NOT HISPANIC OR LATINO	NO	No	NO	NO	YES	R0	Stage I	M0	N0	T2	Complete Remission/Response	FEMALE	BLACK OR AFRICAN AMERICAN	54	130	164	48.3343	0	588	0	588	0	588	0	588
TCGA-AY-A8YK-01A-11R-A41B-07	TCGA-AY-A8YK	COAD	TCGA-AY-A8YK	NOT HISPANIC OR LATINO	NO	No	YES	NO	YES	R0	Stage IVA	M1	N2a	T3	Complete Remission/Response	MALE	BLACK OR AFRICAN AMERICAN	44	86.1	185	25.157	0	573	0	573			0	573
TCGA-AZ-4308-01A-01R-1410-07	TCGA-AZ-4308	COAD	TCGA-AZ-4308	NOT HISPANIC OR LATINO	Not Available	No	YES	NO	YES	R0	Stage IIIB	M0	N1	T3	Complete Remission/Response	FEMALE	WHITE	47	73			0	3324	0	3324	0	3324	0	3324
TCGA-AZ-4313-01A-01R-1410-07	TCGA-AZ-4313	COAD	TCGA-AZ-4313	NOT HISPANIC OR LATINO	Not Available	No	YES	NO	YES	Not Available	Stage I	M0	N0	T1	Complete Remission/Response	FEMALE	WHITE	51	57			0	2310	0	2310	0	2310	0	2310
TCGA-AZ-4315-01A-01R-1410-07	TCGA-AZ-4315	COAD	TCGA-AZ-4315	NOT HISPANIC OR LATINO	Not Available	No	NO	NO	YES	R0	Stage IIA	M0	N0	T3		MALE	WHITE	61	84			0	1776	0	1776			0	1776
TCGA-AZ-4323-01A-21R-1839-07	TCGA-AZ-4323	COAD	TCGA-AZ-4323	NOT HISPANIC OR LATINO	Not Available	No	Not Available	Not Available	YES	Not Available	Stage IV	M1	N2	T4		MALE	WHITE	37				1	43	1	43			1	43
TCGA-AZ-4614-01A-01R-1410-07	TCGA-AZ-4614	COAD	TCGA-AZ-4614	NOT HISPANIC OR LATINO	Not Available	No	YES	NO	YES	R0	Stage IVA	M1	N1	T4a		FEMALE	WHITE	71	70			1	172	1	172			1	172
TCGA-AZ-4615-01A-01R-1410-07	TCGA-AZ-4615	COAD	TCGA-AZ-4615	NOT HISPANIC OR LATINO	Not Available	No	YES	NO	YES	RX	Stage IIIB	M0	N1	T3		MALE	WHITE	84	84	170	29.0657	0	1002	0	1002			1	688
TCGA-AZ-4616-01A-21R-1839-07	TCGA-AZ-4616	COAD	TCGA-AZ-4616	NOT HISPANIC OR LATINO	Not Available	No	YES	YES	YES	Not Available	Stage IV	M1	N2	T3		FEMALE	WHITE	82				1	156	1	156			1	156
TCGA-AZ-4682-01B-01R-A32Z-07	TCGA-AZ-4682	COAD	TCGA-AZ-4682	NOT HISPANIC OR LATINO	Not Available	No	NO	Not Available	YES	R0	Stage IVA	M1	N0	T3		MALE	WHITE	61	98			1	680	1	680			1	680
TCGA-AZ-4684-01A-01R-1410-07	TCGA-AZ-4684	COAD	TCGA-AZ-4684	NOT HISPANIC OR LATINO	Not Available	No	YES	Not Available	YES	Not Available	Stage IVA	M1	N2	T3		MALE	WHITE	49	94			0	1977	0	1977			1	411
TCGA-AZ-5403-01A-01R-1653-07	TCGA-AZ-5403	COAD	TCGA-AZ-5403	NOT HISPANIC OR LATINO	Not Available	No	NO	YES	YES	Not Available	Stage II	MX	N0	T3		MALE	WHITE	43				1	1910	1	1910			1	304
TCGA-AZ-5407-01A-01R-1723-07	TCGA-AZ-5407	COAD	TCGA-AZ-5407	NOT HISPANIC OR LATINO	Not Available	No	NO	Not Available	YES	Not Available	Stage I	M0	N0	T1	Complete Remission/Response	FEMALE	WHITE	51				0	2683	0	2683	0	2683	0	2683
TCGA-AZ-6598-01A-11R-1774-07	TCGA-AZ-6598	COAD	TCGA-AZ-6598	NOT HISPANIC OR LATINO	Not Available	No	NO	NO	YES	Not Available	Stage II	MX	N0	T3	Complete Remission/Response	FEMALE	WHITE	77				1	1503	0	1503	0	1503	0	1503
TCGA-AZ-6599-01A-11R-1774-07	TCGA-AZ-6599	COAD	TCGA-AZ-6599	NOT HISPANIC OR LATINO	Not Available	No	NO	NO	YES	Not Available	Stage I	MX	N0	T2	Complete Remission/Response	MALE	WHITE	72				1	206	0	206	0	206	0	206
TCGA-AZ-6600-01A-11R-1774-07	TCGA-AZ-6600	COAD	TCGA-AZ-6600	NOT HISPANIC OR LATINO	Not Available	No	YES	YES	YES	Not Available	Stage IV	M1	N1	T4	Progressive Disease	MALE	BLACK OR AFRICAN AMERICAN	64				1	368	1	368			1	368
TCGA-AZ-6601-01A-11R-1774-07	TCGA-AZ-6601	COAD	TCGA-AZ-6601	NOT HISPANIC OR LATINO	Not Available	No	YES	YES	YES	Not Available	Stage II	M0	N0	T3	Progressive Disease	MALE	WHITE	68	59	162	22.4813	1	3042	1	3042			1	2270
TCGA-AZ-6603-01A-11R-1839-07	TCGA-AZ-6603	COAD	TCGA-AZ-6603	NOT HISPANIC OR LATINO	Not Available	No	NO	NO	YES	Not Available	Not Available	MX	N1	T2	Complete Remission/Response	FEMALE	WHITE	77				1	899	0	899	0	899	0	899
TCGA-AZ-6605-01A-11R-1839-07	TCGA-AZ-6605	COAD	TCGA-AZ-6605	NOT HISPANIC OR LATINO	Not Available	No	YES	NO	YES	Not Available	Stage IIIB	M0	N1	T4	Stable Disease	MALE	WHITE	77				1	159	0	159			0	159
TCGA-AZ-6606-01A-11R-1839-07	TCGA-AZ-6606	COAD	TCGA-AZ-6606	NOT HISPANIC OR LATINO	Not Available	No	YES	YES	YES	Not Available	Stage IV	M1	N2	T4	Progressive Disease	MALE	WHITE	81				1	357	1	357			1	357
TCGA-AZ-6607-01A-11R-1839-07	TCGA-AZ-6607	COAD	TCGA-AZ-6607	NOT HISPANIC OR LATINO	Not Available	No	YES	YES	NO	Not Available	Stage IV	M1	N2	T4	Complete Remission/Response	MALE	WHITE	69				1	97	1	97			1	97
TCGA-AZ-6608-01A-11R-1839-07	TCGA-AZ-6608	COAD	TCGA-AZ-6608	NOT HISPANIC OR LATINO	Not Available	No	YES	NO	YES	Not Available	Stage IIIA	M0	N1	T2	Progressive Disease	FEMALE	WHITE	55				1	59		59			0	59
TCGA-CA-5254-01A-21R-1839-07	TCGA-CA-5254	COAD	TCGA-CA-5254	NOT HISPANIC OR LATINO	Not Available	No	Not Available	Not Available	NO	RX	Stage IIA	M0	N0	T3	Complete Remission/Response	FEMALE	ASIAN	42	55	154	23.1911	0	386	0	386	0	386	0	386
TCGA-CA-5255-01A-11R-1839-07	TCGA-CA-5255	COAD	TCGA-CA-5255	NOT HISPANIC OR LATINO	Not Available	No	Not Available	Not Available	NO	RX	Stage IIA	M0	N0	T3	Complete Remission/Response	MALE	ASIAN	45	56	172	18.9292	0	376	0	376	0	376	0	376
TCGA-CA-5256-01A-01R-1410-07	TCGA-CA-5256	COAD	TCGA-CA-5256	Not Available	NO	No	Not Available	Not Available	NO	R0	Stage IIA	M0	N0	T3	Complete Remission/Response	FEMALE	ASIAN	54	52	160	20.3125	0	379	0	379	0	379	0	379
TCGA-CA-5796-01A-01R-1653-07	TCGA-CA-5796	COAD	TCGA-CA-5796	NOT HISPANIC OR LATINO	Not Available	No	Not Available	Not Available	NO	R0	Stage IIA	M0	N0	T3	Complete Remission/Response	FEMALE	ASIAN	52				0	377	0	377	0	377	0	377
TCGA-CA-5797-01A-01R-1653-07	TCGA-CA-5797	COAD	TCGA-CA-5797	NOT HISPANIC OR LATINO	Not Available	No	Not Available	Not Available	NO	R0	Stage IIA	M0	N0	T3	Complete Remission/Response	MALE	ASIAN	56				0	383	0	383	0	383	0	383
TCGA-CA-6715-01A-21R-1839-07	TCGA-CA-6715	COAD	TCGA-CA-6715	NOT HISPANIC OR LATINO	Not Available	No	Not Available	Not Available	YES	RX	Stage IIIB	M0	N1	T3	Complete Remission/Response	MALE	ASIAN	63	57	158	22.8329	0	383	0	383	0	383	0	383
TCGA-CA-6716-01A-11R-1839-07	TCGA-CA-6716	COAD	TCGA-CA-6716	NOT HISPANIC OR LATINO	Not Available	No	Not Available	Not Available	NO	RX	Stage IIA	M0	N0	T3	Complete Remission/Response	MALE	ASIAN	65	58	167	20.7967	0	371	0	371	0	371	0	371
TCGA-CA-6717-01A-11R-1839-07	TCGA-CA-6717	COAD	TCGA-CA-6717	NOT HISPANIC OR LATINO	Not Available	No	Not Available	Not Available	NO	RX	Stage IIA	M0	N0	T3	Complete Remission/Response	MALE	ASIAN	57	58	168	20.5499	0	388	0	388	0	388	0	388
TCGA-CA-6718-01A-11R-1839-07	TCGA-CA-6718	COAD	TCGA-CA-6718	NOT HISPANIC OR LATINO	Not Available	No	Not Available	Not Available	NO	RX	Stage IIA	M0	N0	T3	Complete Remission/Response	MALE	ASIAN	46	63	168	22.3214	1	306	1	306	1	207	1	207
TCGA-CA-6719-01A-11R-1839-07	TCGA-CA-6719	COAD	TCGA-CA-6719	NOT HISPANIC OR LATINO	Not Available	No	Not Available	Not Available	NO	RX	Stage IIA	M0	N0	T3	Progressive Disease	MALE	ASIAN	77	61	172	20.6193	0	435	0	435			1	354
TCGA-CK-4947-01B-11R-1653-07	TCGA-CK-4947	COAD	TCGA-CK-4947	NOT HISPANIC OR LATINO	NO	No	Not Available	Not Available	YES	RX	Stage IIIB	M0	N1	T4	Stable Disease	FEMALE	WHITE	46				0	534	0	534			1	21
TCGA-CK-4948-01B-11R-1653-07	TCGA-CK-4948	COAD	TCGA-CK-4948	NOT HISPANIC OR LATINO	NO	No	Not Available	Not Available	YES	R0	Stage III	M0	N1	T3	Complete Remission/Response	FEMALE	WHITE	45				0	4502	0	4502	0	4502	0	4502
TCGA-CK-4950-01A-01R-1723-07	TCGA-CK-4950	COAD	TCGA-CK-4950	NOT HISPANIC OR LATINO	NO	No	NO	NO	YES	R1	Stage IIIB	M0	N1	T3	Complete Remission/Response	FEMALE	BLACK OR AFRICAN AMERICAN	68				0	2599	0	2599	0	2599	0	2599
TCGA-CK-4951-01A-01R-1410-07	TCGA-CK-4951	COAD	TCGA-CK-4951	NOT HISPANIC OR LATINO	YES	No	NO	NO	YES	R1	Stage IIA	M0	N0	T3		FEMALE	WHITE	79				1	2134	0	2134			1	480
TCGA-CK-4952-01A-01R-1723-07	TCGA-CK-4952	COAD	TCGA-CK-4952	NOT HISPANIC OR LATINO	NO	No	NO	NO	YES	RX	Stage IIIC	M0	N2	T4		FEMALE	WHITE	48				0	475	0	475			0	475
TCGA-CK-5912-01A-11R-1653-07	TCGA-CK-5912	COAD	TCGA-CK-5912	NOT HISPANIC OR LATINO	NO	No	NO	NO	Not Available	RX	Stage I	MX	N0	T2	Complete Remission/Response	MALE	WHITE	81				1	1493	0	1493	0	1493	0	1493
TCGA-CK-5913-01A-11R-1653-07	TCGA-CK-5913	COAD	TCGA-CK-5913	NOT HISPANIC OR LATINO	NO	No	NO	NO	Not Available	RX	Stage IIA	MX	N0	T3	Complete Remission/Response	FEMALE	WHITE	58				0	1561	0	1561	0	1561	0	1561
TCGA-CK-5914-01A-11R-1653-07	TCGA-CK-5914	COAD	TCGA-CK-5914	NOT HISPANIC OR LATINO	NO	No	NO	NO	Not Available	RX	Stage IIIB	MX	N1	T3		MALE	WHITE	81				0	669	0	669			0	669
TCGA-CK-5915-01A-11R-1653-07	TCGA-CK-5915	COAD	TCGA-CK-5915	NOT HISPANIC OR LATINO	YES	No	NO	NO	Not Available	RX	Stage I	MX	N0	T2		MALE	WHITE	63				0	0	0	0			0	0
TCGA-CK-5916-01A-11R-1653-07	TCGA-CK-5916	COAD	TCGA-CK-5916	NOT HISPANIC OR LATINO	YES	No	YES	NO	Not Available	RX	Stage I	M0	N0	T1	Progressive Disease	FEMALE	WHITE	71				1	643	1	643			1	292
TCGA-CK-6746-01A-11R-1839-07	TCGA-CK-6746	COAD	TCGA-CK-6746	NOT HISPANIC OR LATINO	NO	No	NO	YES	Not Available	RX	Stage IIB	MX	N0	T4b		FEMALE	WHITE	84				0	0	0	0			0	0
TCGA-CK-6747-01A-11R-1839-07	TCGA-CK-6747	COAD	TCGA-CK-6747	NOT HISPANIC OR LATINO	NO	No	NO	NO	Not Available	RX	Stage IIA	MX	N0	T3	Complete Remission/Response	FEMALE	WHITE	87				0	2523	0	2523	0	2523	0	2523
TCGA-CK-6748-01A-11R-1839-07	TCGA-CK-6748	COAD	TCGA-CK-6748	NOT HISPANIC OR LATINO	NO	No	NO	NO	Not Available	RX	Stage IV	M1	N1	T3		FEMALE	WHITE	45				0	61	0	61			0	61
TCGA-CK-6751-01A-11R-1839-07	TCGA-CK-6751	COAD	TCGA-CK-6751	NOT HISPANIC OR LATINO	NO	No	NO	NO	Not Available	RX	Stage I	MX	N0	T2		FEMALE	WHITE	88				0	3780	0	3780			0	3780
TCGA-CM-4743-01A-01R-1723-07	TCGA-CM-4743	COAD	TCGA-CM-4743	NOT HISPANIC OR LATINO	NO	No	YES	NO	YES	R0	Stage IIA	M0	N0	T3	Complete Remission/Response	MALE	WHITE	69	84.4	167	30.2628	0	701	0	701	0	701	0	701
TCGA-CM-4744-01A-01R-A32Z-07	TCGA-CM-4744	COAD	TCGA-CM-4744	NOT HISPANIC OR LATINO	YES	No	YES	NO	YES	R0	Stage I	M0	N0	T2	Complete Remission/Response	MALE	WHITE	69	89.7	183	26.7849	0	609	0	609	0	609	0	609
TCGA-CM-4746-01A-01R-1410-07	TCGA-CM-4746	COAD	TCGA-CM-4746	NOT HISPANIC OR LATINO	YES	No	NO	NO	YES	R0	Stage I	M0	N0	T2	Complete Remission/Response	MALE	BLACK OR AFRICAN AMERICAN	61	98	175	32	0	1126	0	1126	0	1126	0	1126
TCGA-CM-4747-01A-01R-1410-07	TCGA-CM-4747	COAD	TCGA-CM-4747	NOT HISPANIC OR LATINO	YES	No	YES	YES	YES	R0	Stage IVA	M1a	N1b	T4a		MALE	WHITE	47	76.7	188	21.701	0	761	0	761			0	761
TCGA-CM-4748-01A-01R-1410-07	TCGA-CM-4748	COAD	TCGA-CM-4748	NOT HISPANIC OR LATINO	YES	No	YES	NO	YES	R0	Stage IIIB	M0	N1a	T4a	Complete Remission/Response	MALE	WHITE	53	89.8	176	28.9902	0	792	0	792	0	792	0	792
TCGA-CM-4750-01A-01R-1410-07	TCGA-CM-4750	COAD	TCGA-CM-4750	NOT HISPANIC OR LATINO	YES	No	YES	NO	YES	R0	Stage IIIA	M0	N1b	T1	Complete Remission/Response	FEMALE	WHITE	34	84.5	173	28.2335	0	244	0	244	0	244	0	244
TCGA-CM-4751-01A-02R-1839-07	TCGA-CM-4751	COAD	TCGA-CM-4751	NOT HISPANIC OR LATINO	NO	No	YES	YES	YES	R0	Stage IIIB	M0	N1b	T3	Complete Remission/Response	MALE	WHITE	62	115	183	34.3396	0	822	0	822	0	822	0	822
TCGA-CM-4752-01A-01R-1410-07	TCGA-CM-4752	COAD	TCGA-CM-4752	NOT HISPANIC OR LATINO	YES	No	NO	YES	YES	R0	Stage IIA	M0	N0	T3	Complete Remission/Response	MALE	BLACK OR AFRICAN AMERICAN	58	71.2	163	26.7981	0	396	0	396	0	396	0	396
TCGA-CM-5341-01A-01R-1410-07	TCGA-CM-5341	COAD	TCGA-CM-5341	NOT HISPANIC OR LATINO	YES	No	YES	NO	YES	R0	Stage IIIA	M0	N1a	T2	Complete Remission/Response	FEMALE	WHITE	82	80.2	145	38.1451	0	884	0	884	0	884	0	884
TCGA-CM-5344-01A-21R-1723-07	TCGA-CM-5344	COAD	TCGA-CM-5344	HISPANIC OR LATINO	YES	No	YES	YES	YES	R0	Stage IIIB	M0	N1b	T3		FEMALE	WHITE	39	64.9	156	26.6683	0	670	0	670			0	670
TCGA-CM-5348-01A-21R-1723-07	TCGA-CM-5348	COAD	TCGA-CM-5348	NOT HISPANIC OR LATINO	YES	No	YES	YES	YES	R0	Stage IIIB	M0	N1a	T3		MALE	WHITE	72	85.5	163	32.1804	0	699	0	699			0	699
TCGA-CM-5349-01A-21R-1723-07	TCGA-CM-5349	COAD	TCGA-CM-5349	NOT HISPANIC OR LATINO	NO	No	NO	NO	YES	R0	Stage IIA	M0	N0	T3		FEMALE	WHITE	68	54.4	156	22.3537	0	915	0	915			0	915
TCGA-CM-5860-01A-01R-1653-07	TCGA-CM-5860	COAD	TCGA-CM-5860	NOT HISPANIC OR LATINO	NO	No	NO	YES	YES	R0	Stage IIA	M0	N0	T3		MALE	WHITE	44	100.7	182	30.4009	0	974	0	974			0	974
TCGA-CM-5861-01A-01R-1653-07	TCGA-CM-5861	COAD	TCGA-CM-5861	NOT HISPANIC OR LATINO	NO	No	NO	YES	YES	R0	Stage IIA	M0	N0	T3		FEMALE	WHITE	63	122	164	45.3599	0	457	0	457			1	335
TCGA-CM-5862-01A-01R-1653-07	TCGA-CM-5862	COAD	TCGA-CM-5862	NOT HISPANIC OR LATINO	NO	No	NO	NO	YES	R0	Stage IVA	M1a	N1a	T3		MALE	WHITE	80	77.6	162.5	29.387	1	153	1	153			1	31
TCGA-CM-5863-01A-21R-1839-07	TCGA-CM-5863	COAD	TCGA-CM-5863	NOT HISPANIC OR LATINO	NO	No	NO	YES	YES	R0	Stage IIIB	M0	N1b	T3		FEMALE	WHITE	60	103.4	150	45.9556	0	457	0	457			0	457
TCGA-CM-5864-01A-01R-1653-07	TCGA-CM-5864	COAD	TCGA-CM-5864	NOT HISPANIC OR LATINO	NO	No	NO	NO	YES	R0	Stage I	M0	N0	T2		MALE	WHITE	60	103	180	31.7901	0	457	0	457			0	457
TCGA-CM-5868-01A-01R-1653-07	TCGA-CM-5868	COAD	TCGA-CM-5868	NOT HISPANIC OR LATINO	NO	No	YES	YES	YES	R0	Stage IVA	M1a	N1a	T4a		FEMALE	WHITE	59	99.8	171	34.1302	0	518	0	518			0	518
TCGA-CM-6161-01A-11R-1653-07	TCGA-CM-6161	COAD	TCGA-CM-6161	NOT HISPANIC OR LATINO	NO	No	NO	NO	YES	R0	Stage I	M0	N0	T2		FEMALE	WHITE	36	65.6	174	21.6673	0	457	0	457			0	457
TCGA-CM-6162-01A-11R-1653-07	TCGA-CM-6162	COAD	TCGA-CM-6162	NOT HISPANIC OR LATINO	NO	No	YES	YES	YES	R0	Stage IIIB	M0	N1a	T3		FEMALE	WHITE	48	109	171	37.2764	0	365	0	365			0	365
TCGA-CM-6163-01A-11R-1653-07	TCGA-CM-6163	COAD	TCGA-CM-6163	NOT HISPANIC OR LATINO	NO	No	NO	YES	YES	R0	Stage I	M0	N0	T1		MALE	WHITE	74	75.8	179	23.6572	0	427	0	427			0	427
TCGA-CM-6164-01A-11R-1653-07	TCGA-CM-6164	COAD	TCGA-CM-6164	NOT HISPANIC OR LATINO	NO	No	NO	YES	YES	R0	Stage IIA	M0	N0	T3		FEMALE	WHITE	46	59	150	26.2222	0	883	0	883			0	883
TCGA-CM-6165-01A-11R-1653-07	TCGA-CM-6165	COAD	TCGA-CM-6165	NOT HISPANIC OR LATINO	NO	No	NO	NO	YES	R0	Stage IIA	M0	N0	T3		MALE	WHITE	74	100.7	189	28.1907	0	488	0	488			0	488
TCGA-CM-6166-01A-11R-1653-07	TCGA-CM-6166	COAD	TCGA-CM-6166	NOT HISPANIC OR LATINO	NO	No	NO	NO	YES	R0	Stage I	M0	N0	T2		FEMALE	WHITE	48	45	153	19.2234	0	669	0	669			0	669
TCGA-CM-6167-01A-11R-1653-07	TCGA-CM-6167	COAD	TCGA-CM-6167	NOT HISPANIC OR LATINO	NO	No	YES	YES	YES	R0	Stage IIIC	M0	N2b	T3		FEMALE	BLACK OR AFRICAN AMERICAN	57	89	174	29.3962	0	456	0	456			0	456
TCGA-CM-6168-01A-11R-1653-07	TCGA-CM-6168	COAD	TCGA-CM-6168	NOT HISPANIC OR LATINO	NO	No	NO	NO	YES	R0	Stage IIA	M0	N0	T3		FEMALE	BLACK OR AFRICAN AMERICAN	84	52.5	149	23.6476	0	395	0	395			0	395
TCGA-CM-6169-01A-11R-1653-07	TCGA-CM-6169	COAD	TCGA-CM-6169	NOT HISPANIC OR LATINO	NO	No	YES	YES	YES	R0	Stage IIA	M0	N0	T3		MALE	BLACK OR AFRICAN AMERICAN	67	109.3	176	35.2854	0	396	0	396			0	396
TCGA-CM-6170-01A-11R-1653-07	TCGA-CM-6170	COAD	TCGA-CM-6170	NOT HISPANIC OR LATINO	YES	No	NO	NO	YES	R0	Stage I	M0	N0	T2		FEMALE	WHITE	73	85.8	145	40.8086	0	457	0	457			0	457
TCGA-CM-6171-01A-11R-1653-07	TCGA-CM-6171	COAD	TCGA-CM-6171	NOT HISPANIC OR LATINO	NO	No	NO	NO	YES	R0	Stage I	M0	N0	T2		FEMALE	WHITE	77	71.2	162	27.13	0	427	0	427			0	427
TCGA-CM-6172-01A-11R-1653-07	TCGA-CM-6172	COAD	TCGA-CM-6172	NOT HISPANIC OR LATINO	NO	No	NO	NO	YES	R0	Stage IIIB	M0	N1a	T3		FEMALE	WHITE	70	77.6	151	34.0336	0	335	0	335			0	335
TCGA-CM-6674-01A-11R-1839-07	TCGA-CM-6674	COAD	TCGA-CM-6674	NOT HISPANIC OR LATINO	NO	No	NO	NO	YES	R0	Stage IIA	M0	N0	T3		MALE	WHITE	39	80.7	167	28.9361	0	394	0	394			0	394
TCGA-CM-6675-01A-11R-1839-07	TCGA-CM-6675	COAD	TCGA-CM-6675	NOT HISPANIC OR LATINO	NO	No	NO	YES	YES	R0	Stage IVB	M1b	N2b	T3		MALE	BLACK OR AFRICAN AMERICAN	35	93.9	187	26.8524	0	397	0	397			1	337
TCGA-CM-6676-01A-11R-1839-07	TCGA-CM-6676	COAD	TCGA-CM-6676	NOT HISPANIC OR LATINO	NO	No	YES	NO	YES	R0	Stage I	M0	N0	T2		MALE	WHITE	82	100	165	36.7309	0	337	0	337			0	337
TCGA-CM-6677-01A-11R-1839-07	TCGA-CM-6677	COAD	TCGA-CM-6677	NOT HISPANIC OR LATINO	NO	No	NO	NO	YES	R0	Stage IIA	M0	N0	T3		FEMALE	WHITE	75	99.5	167	35.6771	0	337	0	337			0	337
TCGA-CM-6678-01A-11R-1839-07	TCGA-CM-6678	COAD	TCGA-CM-6678	NOT HISPANIC OR LATINO	NO	No	NO	NO	YES	R0	Stage IVA	M1a	N1c	T4a		FEMALE	WHITE	63	59	157	23.9361	0	335	0	335			1	0
TCGA-CM-6679-01A-11R-1839-07	TCGA-CM-6679	COAD	TCGA-CM-6679	NOT HISPANIC OR LATINO	NO	No	NO	NO	YES	R0	Stage IIA	M0	N0	T3		MALE	WHITE	58	106.5	178	33.6132	0	306	0	306			0	306
TCGA-CM-6680-01A-11R-1839-07	TCGA-CM-6680	COAD	TCGA-CM-6680	NOT HISPANIC OR LATINO	NO	No	NO	NO	YES	R0	Stage IIIB	M0	N2a	T3		FEMALE	WHITE	78	72.4	150	32.1778	0	366	0	366			0	366
TCGA-D5-5537-01A-21R-1928-07	TCGA-D5-5537	COAD	TCGA-D5-5537	NOT HISPANIC OR LATINO	NO	No	NO	NO	YES	RX	Discrepancy	MX	N2	T3	Complete Remission/Response	MALE	WHITE	83	75	168	26.5731	1	1381	1	1381	1	722	1	722
TCGA-D5-5538-01A-01R-1653-07	TCGA-D5-5538	COAD	TCGA-D5-5538	NOT HISPANIC OR LATINO	NO	No	NO	NO	YES	R0	Stage IIIB	M0	N1b	T3	Progressive Disease	FEMALE	WHITE	60	70	165	25.7117	1	1661	1	1661			1	1007
TCGA-D5-5539-01A-01R-1653-07	TCGA-D5-5539	COAD	TCGA-D5-5539	NOT HISPANIC OR LATINO	Not Available	No	YES	Not Available	YES	R0	Stage IIIA	M0	N1	T3		MALE	WHITE	60	83	168	29.4076	0	596	0	596			1	579
TCGA-D5-5540-01A-01R-1653-07	TCGA-D5-5540	COAD	TCGA-D5-5540	NOT HISPANIC OR LATINO	NO	No	NO	NO	YES	R0	Stage IIA	M0	N0	T3	Complete Remission/Response	MALE	WHITE	73	83	175	27.102	0	1706	0	1706	0	1706	0	1706
TCGA-D5-5541-01A-01R-1653-07	TCGA-D5-5541	COAD	TCGA-D5-5541	NOT HISPANIC OR LATINO	NO	No	NO	NO	YES	R0	Stage IIIB	M0	N1a	T3	Complete Remission/Response	MALE	WHITE	63	81	170	28.0277	0	1701	0	1701	0	1701	0	1701
TCGA-D5-6529-01A-11R-1774-07	TCGA-D5-6529	COAD	TCGA-D5-6529	NOT HISPANIC OR LATINO	Not Available	No	NO	YES	YES	R0	Stage IIA	M0	N0	T3		MALE	WHITE	69	106	176	34.22	0	614	0	614			1	386
TCGA-D5-6530-01A-11R-1723-07	TCGA-D5-6530	COAD	TCGA-D5-6530	NOT HISPANIC OR LATINO	Not Available	No	NO	YES	YES	R0	Stage I	M0	N0	T2		MALE	WHITE	53	89	182	26.8687	0	621	0	621			0	621
TCGA-D5-6531-01A-11R-1723-07	TCGA-D5-6531	COAD	TCGA-D5-6531	NOT HISPANIC OR LATINO	NO	No	NO	NO	YES	R0	Stage IIA	M0	N0	T3		MALE	WHITE	75	60	167	21.5139	0	540	0	540			0	540
TCGA-D5-6532-01A-11R-1723-07	TCGA-D5-6532	COAD	TCGA-D5-6532	NOT HISPANIC OR LATINO	NO	No	NO	NO	YES	R0	Stage IIA	M0	N0	T3		MALE	WHITE	61	92	174	30.3871	0	555	0	555			0	555
TCGA-D5-6533-01A-11R-1723-07	TCGA-D5-6533	COAD	TCGA-D5-6533	NOT HISPANIC OR LATINO	NO	No	NO	YES	YES	R0	Discrepancy	M0	N0	T4b	Complete Remission/Response	FEMALE	WHITE	68	51	156	20.9566	0	775	0	775	0	775	0	775
TCGA-D5-6534-01A-21R-1928-07	TCGA-D5-6534	COAD	TCGA-D5-6534	NOT HISPANIC OR LATINO	YES	No	NO	YES	YES	R0	Stage IIA	M0	N0	T3	Complete Remission/Response	FEMALE	WHITE	62	94	170	32.526	0	1316	0	1316	0	1316	0	1316
TCGA-D5-6535-01A-11R-1723-07	TCGA-D5-6535	COAD	TCGA-D5-6535	NOT HISPANIC OR LATINO	NO	No	YES	YES	YES	RX	Stage IIIB	MX	N1	T3		FEMALE	WHITE	80	65	157	26.3702	0	460	0	460			0	460
TCGA-D5-6536-01A-11R-1723-07	TCGA-D5-6536	COAD	TCGA-D5-6536	NOT HISPANIC OR LATINO	Not Available	No	NO	YES	YES	R0	Stage IIA	M0	N0	T3		MALE	WHITE	73	83	165	30.4867	0	543	0	543			1	493
TCGA-D5-6537-01A-11R-1723-07	TCGA-D5-6537	COAD	TCGA-D5-6537	NOT HISPANIC OR LATINO	Not Available	No	YES	YES	YES	R0	Stage IIIB	MX	N1a	T3		MALE	WHITE	64	80	176	25.8264	1	146	1	146			1	123
TCGA-D5-6538-01A-11R-1723-07	TCGA-D5-6538	COAD	TCGA-D5-6538	NOT HISPANIC OR LATINO	NO	No	NO	NO	YES	R0	Stage IIIB	M0	N2	T3		FEMALE	WHITE	79	57	152	24.6711	0	521	0	521			0	521
TCGA-D5-6539-01A-11R-1723-07	TCGA-D5-6539	COAD	TCGA-D5-6539	NOT HISPANIC OR LATINO	Not Available	No	NO	YES	YES	R0	Discrepancy	M0	N0	T3		FEMALE	WHITE	45	63	165	23.1405	0	380	0	380			0	380
TCGA-D5-6540-01A-11R-1723-07	TCGA-D5-6540	COAD	TCGA-D5-6540	NOT HISPANIC OR LATINO	NO	No	NO	NO	YES	R0	Stage I	M0	N0	T2		MALE	WHITE	66	86	186	24.8584	0	491	0	491			0	491
TCGA-D5-6541-01A-11R-1723-07	TCGA-D5-6541	COAD	TCGA-D5-6541	NOT HISPANIC OR LATINO	Not Available	No	NO	NO	YES	R0	Stage IIA	M0	N0	T3		MALE	WHITE	49	85	174	28.075	0	474	0	474			0	474
TCGA-D5-6898-01A-11R-1928-07	TCGA-D5-6898	COAD	TCGA-D5-6898	NOT HISPANIC OR LATINO	NO	No	NO	NO	YES	R0	Stage I	M0	N0	T2		FEMALE	WHITE	51	100	164	37.1802	0	229	0	229			0	229
TCGA-D5-6920-01A-11R-1928-07	TCGA-D5-6920	COAD	TCGA-D5-6920	NOT HISPANIC OR LATINO	NO	No	NO	NO	YES	R0	Stage IIA	M0	N0	T3		FEMALE	WHITE	77	73	160	28.5156	0	377	0	377			0	377
TCGA-D5-6922-01A-11R-1928-07	TCGA-D5-6922	COAD	TCGA-D5-6922	NOT HISPANIC OR LATINO	NO	No	YES	NO	YES	R0	Stage IIIA	M0	N1	T3		MALE	WHITE	76	83	175	27.102	0	308	0	308			0	308
TCGA-D5-6923-01A-11R-A32Z-07	TCGA-D5-6923	COAD	TCGA-D5-6923	NOT HISPANIC OR LATINO	NO	No	NO	NO	YES	R0	Stage I	M0	N0	T2		MALE	WHITE	57	109	187	31.1705	0	378	0	378			0	378
TCGA-D5-6924-01A-11R-1928-07	TCGA-D5-6924	COAD	TCGA-D5-6924	NOT HISPANIC OR LATINO	NO	No	NO	NO	YES	R0	Stage IIA	M0	N0	T3		MALE	WHITE	68	85	165	31.2213	0	435	0	435			0	435
TCGA-D5-6926-01A-11R-1928-07	TCGA-D5-6926	COAD	TCGA-D5-6926	NOT HISPANIC OR LATINO	NO	No	NO	NO	YES	R0	Stage IIIB	M0	N1	T4a		MALE	WHITE	65	82	175	26.7755	0	275	0	275			0	275
TCGA-D5-6927-01A-21R-1928-07	TCGA-D5-6927	COAD	TCGA-D5-6927	NOT HISPANIC OR LATINO	NO	No	NO	NO	YES	R0	Stage IIA	M0	N0	T3		MALE	WHITE	34	76	177	24.2587	0	287	0	287			0	287
TCGA-D5-6928-01A-11R-1928-07	TCGA-D5-6928	COAD	TCGA-D5-6928	NOT HISPANIC OR LATINO	NO	No	NO	NO	YES	R0	Stage IIA	M0	N0	T3		MALE	WHITE	80	93	174	30.7174	0	354	0	354			0	354
TCGA-D5-6929-01A-31R-1928-07	TCGA-D5-6929	COAD	TCGA-D5-6929	NOT HISPANIC OR LATINO	NO	No	YES	YES	YES	R0	Stage IV	M1	N1	T3		FEMALE	WHITE	49	80	167	28.6851	0	408	0	408			0	408
TCGA-D5-6930-01A-11R-1928-07	TCGA-D5-6930	COAD	TCGA-D5-6930	NOT HISPANIC OR LATINO	NO	No	NO	YES	YES	R0	Stage IIA	M0	N0	T3		MALE	WHITE	67	90	184	26.5832	0	406	0	406			0	406
TCGA-D5-6931-01A-11R-1928-07	TCGA-D5-6931	COAD	TCGA-D5-6931	NOT HISPANIC OR LATINO	NO	No	YES	YES	YES	R0	Stage IIIC	M0	N2	T4b		MALE	WHITE	77	70	178	22.0932	0	365	0	365			0	365
TCGA-D5-6932-01A-11R-1928-07	TCGA-D5-6932	COAD	TCGA-D5-6932	NOT HISPANIC OR LATINO	NO	No	NO	YES	YES	R0	Stage IIA	M0	N0	T3		MALE	WHITE	69	75	168	26.5731	0	346	0	346			0	346
TCGA-D5-7000-01A-11R-A32Z-07	TCGA-D5-7000	COAD	TCGA-D5-7000	NOT HISPANIC OR LATINO	NO	No	NO	NO	YES	R0	Stage I	M0	N0	T2		FEMALE	WHITE	79	60	154	25.2994	0	312	0	312			0	312
TCGA-DM-A0X9-01A-11R-A155-07	TCGA-DM-A0X9	COAD	TCGA-DM-A0X9	NOT HISPANIC OR LATINO	NO	No	NO	Not Available	YES	Not Available	Stage IIA	M0	N0	T3		FEMALE	WHITE	71	86	170	29.7578	0	3641	0	3641			0	3641
TCGA-DM-A0XD-01A-12R-A155-07	TCGA-DM-A0XD	COAD	TCGA-DM-A0XD	NOT HISPANIC OR LATINO	NO	No	NO	Not Available	YES	Not Available	Stage IIA	M0	N0	T3		MALE	WHITE	65	62	160	24.2188	1	743		743			1	484
TCGA-DM-A0XF-01A-11R-A155-07	TCGA-DM-A0XF	COAD	TCGA-DM-A0XF	NOT HISPANIC OR LATINO	NO	No	NO	Not Available	YES	Not Available	Stage IIIC	M0	N2	T3		FEMALE	WHITE	68	85	170	29.4118	1	1162		1162			0	1162
TCGA-DM-A1D0-01A-11R-A155-07	TCGA-DM-A1D0	COAD	TCGA-DM-A1D0	NOT HISPANIC OR LATINO	NO	No	NO	Not Available	YES	Not Available	Stage IIA	M0	N0	T3		FEMALE	WHITE	79	65	170	22.4913	0	3974	0	3974			0	3974
TCGA-DM-A1D4-01A-21R-A155-07	TCGA-DM-A1D4	COAD	TCGA-DM-A1D4	NOT HISPANIC OR LATINO	Not Available	No	NO	Not Available	YES	Not Available	Stage IIA	M0	N0	T3		MALE	WHITE	80	59	171	20.1771	1	2821		2821			1	1920
TCGA-DM-A1D6-01A-21R-A155-07	TCGA-DM-A1D6	COAD	TCGA-DM-A1D6	NOT HISPANIC OR LATINO	NO	No	NO	Not Available	YES	Not Available	Stage IIA	M0	N0	T3		MALE	WHITE	88	80	173	26.7299	1	1518		1518			0	1518
TCGA-DM-A1D7-01A-11R-A155-07	TCGA-DM-A1D7	COAD	TCGA-DM-A1D7	NOT HISPANIC OR LATINO	Not Available	No	NO	Not Available	YES	Not Available	Stage IIA	M0	N0	T3		MALE	WHITE	82	75	175	24.4898	1	405		405			1	80
TCGA-DM-A1D8-01A-11R-A155-07	TCGA-DM-A1D8	COAD	TCGA-DM-A1D8	NOT HISPANIC OR LATINO	NO	No	Not Available	Not Available	YES	Not Available	Not Available	Not Available	N1	T3		FEMALE	WHITE	50	65	158	26.0375	1	383		383			0	383
TCGA-DM-A1D9-01A-11R-A155-07	TCGA-DM-A1D9	COAD	TCGA-DM-A1D9	NOT HISPANIC OR LATINO	NO	No	NO	Not Available	YES	Not Available	Stage IIA	M0	N0	T3		FEMALE	WHITE	67	98	153	41.8642	0	4270	0	4270			0	4270
TCGA-DM-A1DA-01A-11R-A155-07	TCGA-DM-A1DA	COAD	TCGA-DM-A1DA	NOT HISPANIC OR LATINO	Not Available	No	Not Available	Not Available	YES	Not Available	Stage IIIC	M0	N2	T3		FEMALE	WHITE	71	62	163	23.3355	1	228		228			0	228
TCGA-DM-A1DB-01A-11R-A155-07	TCGA-DM-A1DB	COAD	TCGA-DM-A1DB	NOT HISPANIC OR LATINO	Not Available	No	NO	Not Available	YES	Not Available	Stage IIA	M0	N0	T3		MALE	WHITE	68	75	167	26.8923	1	1348		1348			0	1348
TCGA-DM-A1HA-01A-11R-A155-07	TCGA-DM-A1HA	COAD	TCGA-DM-A1HA	NOT HISPANIC OR LATINO	YES	No	Not Available	Not Available	YES	Not Available	Stage IIIC	M0	N2	T3		MALE	WHITE	82	67	163	25.2174	0	4000	0	4000			0	4000
TCGA-DM-A1HB-01A-21R-A180-07	TCGA-DM-A1HB	COAD	TCGA-DM-A1HB	NOT HISPANIC OR LATINO	NO	No	NO	Not Available	YES	Not Available	Stage IIIB	M0	N1	T3		MALE	WHITE	75	70	168	24.8016	0	4126	0	4126			0	4126
TCGA-DM-A280-01A-12R-A16W-07	TCGA-DM-A280	COAD	TCGA-DM-A280	NOT HISPANIC OR LATINO	NO	No	NO	Not Available	YES	Not Available	Stage IIA	M0	N0	T3		FEMALE	WHITE	70	63	159	24.9199	1	236		236			0	236
TCGA-DM-A282-01A-12R-A16W-07	TCGA-DM-A282	COAD	TCGA-DM-A282	NOT HISPANIC OR LATINO	NO	No	NO	Not Available	YES	Not Available	Stage IIA	M0	N0	T3		FEMALE	WHITE	60	44	153	18.7962	0	4233	0	4233			0	4233
TCGA-DM-A285-01A-11R-A16W-07	TCGA-DM-A285	COAD	TCGA-DM-A285	NOT HISPANIC OR LATINO	YES	No	Not Available	Not Available	YES	Not Available	Stage IV	M1	N2	T3		FEMALE	WHITE	71	72	175	23.5102	1	179		179			0	179
TCGA-DM-A288-01A-11R-A16W-07	TCGA-DM-A288	COAD	TCGA-DM-A288	NOT HISPANIC OR LATINO	NO	No	NO	Not Available	YES	Not Available	Stage IIIC	M0	N2	T3		MALE	WHITE	68	85	170	29.4118	1	427		427			1	320
TCGA-DM-A28A-01A-21R-A32Y-07	TCGA-DM-A28A	COAD	TCGA-DM-A28A	NOT HISPANIC OR LATINO	NO	No	NO	Not Available	YES	Not Available	Stage IIIC	M0	N2	T3		MALE	WHITE	78	72	172	24.3375	1	805		805			0	805
TCGA-DM-A28C-01A-11R-A32Y-07	TCGA-DM-A28C	COAD	TCGA-DM-A28C	NOT HISPANIC OR LATINO	NO	No	Not Available	Not Available	YES	Not Available	Stage IIA	M0	N0	T3		MALE	WHITE	74	70	180	21.6049	1	2475		2475			1	1929
TCGA-DM-A28E-01A-11R-A32Y-07	TCGA-DM-A28E	COAD	TCGA-DM-A28E	NOT HISPANIC OR LATINO	NO	No	NO	Not Available	YES	Not Available	Stage IIA	M0	N0	T3		FEMALE	WHITE	72	75	150	33.3333	0	3648	0	3648			0	3648
TCGA-DM-A28F-01A-11R-A32Y-07	TCGA-DM-A28F	COAD	TCGA-DM-A28F	NOT HISPANIC OR LATINO	YES	No	Not Available	Not Available	YES	Not Available	Stage IIIB	M0	N1	T3		MALE	WHITE	73	83	182	25.0574	1	1094		1094			0	1094
TCGA-DM-A28G-01A-11R-A16W-07	TCGA-DM-A28G	COAD	TCGA-DM-A28G	NOT HISPANIC OR LATINO	NO	No	NO	Not Available	YES	Not Available	Stage IIA	M0	N0	T3		MALE	WHITE	75	90	170	31.1419	1	1849		1849			0	1849
TCGA-DM-A28H-01A-11R-A16W-07	TCGA-DM-A28H	COAD	TCGA-DM-A28H	NOT HISPANIC OR LATINO	NO	No	NO	Not Available	YES	Not Available	Stage IIIC	M0	N2	T3		MALE	WHITE	50	87	178	27.4587	0	3561	0	3561			1	484
TCGA-DM-A28K-01A-21R-A32Y-07	TCGA-DM-A28K	COAD	TCGA-DM-A28K	NOT HISPANIC OR LATINO	NO	No	NO	Not Available	YES	Not Available	Stage IIA	M0	N0	T3		MALE	WHITE	75	78	174	25.763	0	2988	0	2988			0	2988
TCGA-DM-A28M-01A-12R-A16W-07	TCGA-DM-A28M	COAD	TCGA-DM-A28M	NOT HISPANIC OR LATINO	NO	No	NO	Not Available	YES	Not Available	Stage IIA	M0	N0	T3		MALE	WHITE	63	90	172	30.4218	0	2895	0	2895			0	2895
TCGA-F4-6459-01A-11R-1774-07	TCGA-F4-6459	COAD	TCGA-F4-6459	NOT HISPANIC OR LATINO	NO	No	NO	NO	YES	R0	Stage IIIB	M0	N2a	T3		FEMALE	WHITE	61	55	162	20.9572	1	262	0	262			0	262
TCGA-F4-6460-01A-11R-1774-07	TCGA-F4-6460	COAD	TCGA-F4-6460	NOT HISPANIC OR LATINO	NO	No	NO	NO	YES	R0	Stage IIIB	M0	N1	T3	Complete Remission/Response	FEMALE	WHITE	51	73	168	25.8645	1	972	1	972	1	313	1	313
TCGA-F4-6461-01A-11R-1774-07	TCGA-F4-6461	COAD	TCGA-F4-6461	NOT HISPANIC OR LATINO	NO	No	NO	NO	YES	R0	Stage IIIC	M0	N2	T4b		FEMALE	WHITE	41	57	151	24.9989	1	338	1	338			1	288
TCGA-F4-6463-01A-11R-1723-07	TCGA-F4-6463	COAD	TCGA-F4-6463	NOT HISPANIC OR LATINO	Not Available	No	NO	NO	YES	R0	Stage IIA	M0	N0	T3	Complete Remission/Response	MALE	WHITE	51	62	174	20.4783	0	1087	0	1087	0	1087	0	1087
TCGA-F4-6569-01A-11R-1774-07	TCGA-F4-6569	COAD	TCGA-F4-6569	NOT HISPANIC OR LATINO	Not Available	No	NO	NO	YES	R0	Stage I	M0	N0	T2	Complete Remission/Response	MALE	WHITE	60	60	180	18.5185	0	1087	0	1087	0	1087	0	1087
TCGA-F4-6570-01A-11R-1774-07	TCGA-F4-6570	COAD	TCGA-F4-6570	NOT HISPANIC OR LATINO	Not Available	No	NO	NO	YES	R0	Stage IIA	M0	N0	T3		FEMALE	WHITE	78	59	159	23.3377	1	188	0	188			0	188
TCGA-F4-6703-01A-11R-1839-07	TCGA-F4-6703	COAD	TCGA-F4-6703	NOT HISPANIC OR LATINO	NO	No	NO	NO	YES	R0	Stage IIA	M0	N0	T3	Complete Remission/Response	MALE	WHITE	64	84	172	28.3937	0	1456	0	1456	0	1456	0	1456
TCGA-F4-6704-01A-11R-1839-07	TCGA-F4-6704	COAD	TCGA-F4-6704	NOT HISPANIC OR LATINO	NO	No	NO	Not Available	YES	R0	Stage IIIC	MX	N2b	T3		MALE	AMERICAN INDIAN OR ALASKA NATIVE	60	163	183	48.6727	0	47	0	47			0	47
TCGA-F4-6805-01A-11R-1839-07	TCGA-F4-6805	COAD	TCGA-F4-6805	NOT HISPANIC OR LATINO	NO	No	NO	NO	NO	R0	Stage IIA	M0	N0	T3	Complete Remission/Response	FEMALE	WHITE	58	60	162	22.8624	0	1047	0	1047	0	1047	0	1047
TCGA-F4-6806-01A-11R-1839-07	TCGA-F4-6806	COAD	TCGA-F4-6806	NOT HISPANIC OR LATINO	NO	No	NO	NO	YES	R0	Stage I	M0	N0	T2	Complete Remission/Response	FEMALE	WHITE	59	70	172	23.6614	0	1260	0	1260	1	336	1	336
TCGA-F4-6807-01A-11R-1839-07	TCGA-F4-6807	COAD	TCGA-F4-6807	NOT HISPANIC OR LATINO	NO	No	NO	NO	YES	R0	Stage IIIC	M0	N2b	T3	Complete Remission/Response	FEMALE	WHITE	51	57	166	20.6852	0	1309	0	1309	0	1309	0	1309
TCGA-F4-6808-01A-11R-1839-07	TCGA-F4-6808	COAD	TCGA-F4-6808	NOT HISPANIC OR LATINO	NO	No	NO	NO	YES	R0	Stage I	M0	N0	T1	Complete Remission/Response	FEMALE	WHITE	54	70	166	25.4028	0	1024	0	1024	0	1024	0	1024
TCGA-F4-6809-01A-11R-1839-07	TCGA-F4-6809	COAD	TCGA-F4-6809	NOT HISPANIC OR LATINO	Not Available	No	NO	NO	YES	R0	Stage IVA	M1	N1	T3		FEMALE	WHITE	52	88	150	39.1111	1	403	1	403			1	403
TCGA-F4-6854-01A-11R-1928-07	TCGA-F4-6854	COAD	TCGA-F4-6854	NOT HISPANIC OR LATINO	NO	No	NO	NO	YES	R0	Stage IIA	M0	N0	T3	Complete Remission/Response	FEMALE	WHITE	77	66	170	22.8374	0	16	0	16	0	16	0	16
TCGA-F4-6855-01A-11R-1928-07	TCGA-F4-6855	COAD	TCGA-F4-6855	NOT HISPANIC OR LATINO	Not Available	No	NO	NO	YES	R0	Stage IIA	M0	N0	T3	Complete Remission/Response	FEMALE	WHITE	70	80	167	28.6851	0	1442	0	1442	0	1442	0	1442
TCGA-F4-6856-01A-11R-1928-07	TCGA-F4-6856	COAD	TCGA-F4-6856	NOT HISPANIC OR LATINO	Not Available	No	NO	NO	YES	R0	Stage I	M0	N0	T2	Complete Remission/Response	MALE	WHITE	45	61	160	23.8281	0	1074	0	1074	0	1074	0	1074
TCGA-G4-6293-01A-11R-1723-07	TCGA-G4-6293	COAD	TCGA-G4-6293	NOT HISPANIC OR LATINO	NO	No	NO	NO	YES	R0	Stage III	M0	N1	T3	Complete Remission/Response	FEMALE	WHITE	49	64.5	150	28.6667	0	4051	0	4051	0	4051	0	4051
TCGA-G4-6294-01A-11R-1774-07	TCGA-G4-6294	COAD	TCGA-G4-6294	NOT HISPANIC OR LATINO	NO	No	NO	NO	YES	R0	Stage IV	M1	N1	T3		MALE	WHITE	75	47.5			1	858	1	858			1	517
TCGA-G4-6295-01A-11R-1723-07	TCGA-G4-6295	COAD	TCGA-G4-6295	NOT HISPANIC OR LATINO	NO	No	NO	NO	YES	Not Available	Stage II	M0	N0	T3		FEMALE	WHITE	70	59			0	254	0	254			0	254
TCGA-G4-6297-01A-11R-1723-07	TCGA-G4-6297	COAD	TCGA-G4-6297	NOT HISPANIC OR LATINO	YES	No	YES	YES	YES	R0	Stage IV	M1	N2	T3		FEMALE	WHITE	55	64			0	2506	0	2506			1	439
TCGA-G4-6298-01A-11R-1723-07	TCGA-G4-6298	COAD	TCGA-G4-6298	NOT HISPANIC OR LATINO	NO	No	NO	YES	YES	R0	Stage IIIB	MX	N1	T4a		MALE	BLACK OR AFRICAN AMERICAN	90	59.4			1	715	1	715			1	291
TCGA-G4-6299-01A-11R-1774-07	TCGA-G4-6299	COAD	TCGA-G4-6299	NOT HISPANIC OR LATINO	NO	No	YES	NO	YES	R0	Stage IIIC	M0	N2	T3		MALE	WHITE	69	88	130	52.071	0	2268	0	2268			0	2268
TCGA-G4-6302-01A-11R-1723-07	TCGA-G4-6302	COAD	TCGA-G4-6302	NOT HISPANIC OR LATINO	NO	No	YES	YES	YES	R0	Stage IIA	M0	N0	T3		FEMALE	WHITE	90	57	152.5	24.5095	1	2047	0	2047			0	2047
TCGA-G4-6303-01A-11R-1774-07	TCGA-G4-6303	COAD	TCGA-G4-6303	NOT HISPANIC OR LATINO	NO	No	YES	NO	YES	R0	Stage IV	M1	N1	T3		FEMALE	WHITE	54	69			1	2003	1	2003			1	872
TCGA-G4-6304-01A-11R-1928-07	TCGA-G4-6304	COAD	TCGA-G4-6304	NOT HISPANIC OR LATINO	NO	No	NO	NO	NO	R0	Stage IIB	M0	N0	T4		FEMALE	WHITE	66	57			0	1631	0	1631			1	859
TCGA-G4-6306-01A-11R-1774-07	TCGA-G4-6306	COAD	TCGA-G4-6306	NOT HISPANIC OR LATINO	YES	No	Not Available	NO	YES	R0	Discrepancy	M0	N0	T2		MALE	WHITE	71	110	170	38.0623	0	1359	0	1359			0	1359
TCGA-G4-6307-01A-11R-1723-07	TCGA-G4-6307	COAD	TCGA-G4-6307	NOT HISPANIC OR LATINO	Not Available	No	YES	NO	YES	R0	Stage IIIB	M0	N1	T3		FEMALE	WHITE	37	71	166	25.7657	0	1674	0	1674			0	1674
TCGA-G4-6309-01A-21R-1839-07	TCGA-G4-6309	COAD	TCGA-G4-6309	NOT HISPANIC OR LATINO	NO	No	NO	NO	YES	R0	Stage IIIB	M0	N1	T3	Complete Remission/Response	FEMALE	BLACK OR AFRICAN AMERICAN	40	65.4	176	21.1131	0	2600	0	2600	1	2176	1	2176
TCGA-G4-6310-01A-11R-1723-07	TCGA-G4-6310	COAD	TCGA-G4-6310	NOT HISPANIC OR LATINO	NO	No	NO	NO	YES	R0	Stage IIIB	M0	N1	T3	Complete Remission/Response	MALE	WHITE	69	102.5	173	34.2477	0	1935	0	1935	0	1935	0	1935
TCGA-G4-6311-01A-11R-1723-07	TCGA-G4-6311	COAD	TCGA-G4-6311	NOT HISPANIC OR LATINO	NO	No	YES	YES	YES	R0	Stage III	MX	N1	T3		MALE	WHITE	80	69.9	173.5	23.2209	0	1199	0	1199			0	1199
TCGA-G4-6314-01A-11R-1723-07	TCGA-G4-6314	COAD	TCGA-G4-6314	NOT HISPANIC OR LATINO	NO	No	YES	NO	YES	R0	Stage IV	M1	N2	T3		FEMALE	WHITE	76	84.1	158.5	33.4763	0	1093	0	1093			1	38
TCGA-G4-6315-01A-11R-1723-07	TCGA-G4-6315	COAD	TCGA-G4-6315	NOT HISPANIC OR LATINO	NO	No	NO	YES	YES	R0	Stage IV	M1	N1	T3	Complete Remission/Response	MALE	WHITE	66	58	170	20.0692	0	1883	0	1883			0	1883
TCGA-G4-6317-01A-11R-1723-07	TCGA-G4-6317	COAD	TCGA-G4-6317	NOT HISPANIC OR LATINO	NO	No	Not Available	NO	YES	R0	Stage IIIC	MX	N2	T3		FEMALE	WHITE	51	95.3	162	36.3131	0	1095	0	1095			1	592
TCGA-G4-6320-01A-11R-1723-07	TCGA-G4-6320	COAD	TCGA-G4-6320	NOT HISPANIC OR LATINO	NO	No	YES	NO	YES	R0	Stage III	MX	N1	T3		MALE	WHITE	73	139.7	193	37.5044	0	804	0	804			0	804
TCGA-G4-6321-01A-11R-1723-07	TCGA-G4-6321	COAD	TCGA-G4-6321	NOT HISPANIC OR LATINO	YES	No	NO	NO	YES	R0	Stage III	MX	N1	T2		FEMALE	WHITE	60	100	178.2	31.4909	0	672	0	672			0	672
TCGA-G4-6322-01A-11R-1723-07	TCGA-G4-6322	COAD	TCGA-G4-6322	NOT HISPANIC OR LATINO	NO	No	YES	NO	YES	R0	Stage IIIB	MX	N1	T3		MALE	WHITE	65	90.9	182	27.4423	0	792	0	792			1	789
TCGA-G4-6323-01A-11R-1723-07	TCGA-G4-6323	COAD	TCGA-G4-6323	NOT HISPANIC OR LATINO	NO	No	NO	NO	YES	R0	Stage IA	MX	N0	Tis		MALE	BLACK OR AFRICAN AMERICAN	50	88.4	171.5	30.0555	0	419	0	419			0	419
TCGA-G4-6586-01A-11R-1774-07	TCGA-G4-6586	COAD	TCGA-G4-6586	NOT HISPANIC OR LATINO	NO	No	YES	NO	YES	R0	Stage IIA	M0	N0	T3		FEMALE	WHITE	73	63.2	152.1	27.3186	0	1089	0	1089			0	1089
TCGA-G4-6588-01A-11R-1774-07	TCGA-G4-6588	COAD	TCGA-G4-6588	NOT HISPANIC OR LATINO	YES	No	NO	NO	NO	R0	Stage IIA	M0	N0	T3		FEMALE	WHITE	58	57	166	20.6852	0	796	0	796			0	796
TCGA-G4-6625-01A-21R-1774-07	TCGA-G4-6625	COAD	TCGA-G4-6625	NOT HISPANIC OR LATINO	NO	No	NO	NO	YES	R0	Stage IIA	M0	N0	T3		FEMALE	WHITE	77	65.5	149	29.5032	0	2792	0	2792			1	2564
TCGA-G4-6626-01A-11R-1774-07	TCGA-G4-6626	COAD	TCGA-G4-6626	NOT HISPANIC OR LATINO	NO	No	NO	NO	YES	R0	Stage IIA	M0	N0	T3		MALE	WHITE	90	59			1	1422	0	1422			0	1422
TCGA-G4-6627-01A-11R-1774-07	TCGA-G4-6627	COAD	TCGA-G4-6627	NOT HISPANIC OR LATINO	NO	No	NO	NO	YES	R0	Stage IIA	M0	N0	T3	Complete Remission/Response	MALE	WHITE	84	80	176	25.8264	0	2275	0	2275	1	1003	1	1003
TCGA-G4-6628-01A-11R-1839-07	TCGA-G4-6628	COAD	TCGA-G4-6628	NOT HISPANIC OR LATINO	NO	No	NO	NO	YES	R0	Stage I	M0	N0	T2	Complete Remission/Response	MALE	WHITE	78	91	169	31.8616	0	2424	0	2424	0	2424	0	2424
TCGA-NH-A50T-01A-11R-A28H-07	TCGA-NH-A50T	COAD	TCGA-NH-A50T	NOT HISPANIC OR LATINO	NO	No	NO	NO	YES	R0	Stage IIA	MX	N0	T3	Complete Remission/Response	FEMALE	BLACK OR AFRICAN AMERICAN	68	73.5	160.02	28.7038	0	553	0	553	0	553	0	553
TCGA-NH-A50U-01A-33R-A37K-07	TCGA-NH-A50U	COAD	TCGA-NH-A50U	NOT HISPANIC OR LATINO	Unknown	No	NO	YES	YES	R0	Stage IVA	M1a	N0	T4a	Partial Remission/Response	MALE	BLACK OR AFRICAN AMERICAN	42	88.5	172.7	29.6728	1	334	1	334			1	276
TCGA-NH-A50V-01A-11R-A28H-07	TCGA-NH-A50V	COAD	TCGA-NH-A50V	NOT HISPANIC OR LATINO	Unknown	No	NO	NO	YES	R0	Stage IIIB	M0	N2a	T3	Complete Remission/Response	MALE	BLACK OR AFRICAN AMERICAN	69	65.9	167.6	23.4605	0	588	0	588	0	588	0	588
TCGA-NH-A5IV-01A-42R-A37K-07	TCGA-NH-A5IV	COAD	TCGA-NH-A5IV	NOT HISPANIC OR LATINO	YES	No	NO	NO	YES	R0	Stage IIA	MX	N0	T3	Complete Remission/Response	FEMALE	BLACK OR AFRICAN AMERICAN	90	49.5	158.5	19.7036	0	588	0	588	0	588	0	588
TCGA-NH-A6GA-01A-11R-A37K-07	TCGA-NH-A6GA	COAD	TCGA-NH-A6GA	NOT HISPANIC OR LATINO	Unknown	No	YES	NO	YES	R0	Stage IIIC	MX	N2a	T4a	Progressive Disease	MALE	BLACK OR AFRICAN AMERICAN	58	92	162.6	34.7974	1	302	1	302			1	6
TCGA-NH-A6GB-01A-11R-A37K-07	TCGA-NH-A6GB	COAD	TCGA-NH-A6GB	NOT HISPANIC OR LATINO	Unknown	No	NO	NO	YES	R0	Stage IIIC	MX	N2b	T3	Progressive Disease	FEMALE	BLACK OR AFRICAN AMERICAN	71	83	167.6	29.5481	0	476	0	476			0	476
TCGA-NH-A6GC-01A-12R-A41B-07	TCGA-NH-A6GC	COAD	TCGA-NH-A6GC	NOT HISPANIC OR LATINO	Unknown	No	NO	NO	YES	R0	Stage IVB	M1b	N1b	T4b		FEMALE	BLACK OR AFRICAN AMERICAN	66	107	165.1	39.2545	0	389	0	389			0	389
TCGA-NH-A8F7-01A-11R-A41B-07	TCGA-NH-A8F7	COAD	TCGA-NH-A8F7	NOT HISPANIC OR LATINO	NO	No	NO	NO	YES	R0	Stage IIA	MX	N0	T3	Partial Remission/Response	FEMALE	BLACK OR AFRICAN AMERICAN	53	175.3	80.3	271.863	0	543	0	543			0	543
TCGA-NH-A8F8-01A-72R-A41B-07	TCGA-NH-A8F8	COAD	TCGA-NH-A8F8	NOT HISPANIC OR LATINO	YES	No	YES	NO	YES	R0	Stage IV	M1	N2b	T4a		MALE	BLACK OR AFRICAN AMERICAN	79	74	172.7	24.8112	1	511	1	511			1	511
TCGA-QG-A5YV-01A-11R-A28H-07	TCGA-QG-A5YV	COAD	TCGA-QG-A5YV	NOT HISPANIC OR LATINO	NO	No	NO	NO	YES	R0	Stage IIIC	MX	N1a	T4b	Complete Remission/Response	FEMALE	BLACK OR AFRICAN AMERICAN	64	109.226	173	36.495	0	1301	0	1301	0	1301	0	1301
TCGA-QG-A5YW-01A-11R-A28H-07	TCGA-QG-A5YW	COAD	TCGA-QG-A5YW	NOT HISPANIC OR LATINO	NO	No	NO	NO	YES	R0	Stage IIIC	MX	N2b	T3	Complete Remission/Response	FEMALE	BLACK OR AFRICAN AMERICAN	55	84.37	170	29.1938	0	896	0	896	0	896	0	896
TCGA-QG-A5YX-01A-11R-A28H-07	TCGA-QG-A5YX	COAD	TCGA-QG-A5YX	NOT HISPANIC OR LATINO	NO	No	NO	NO	YES	R0	Stage IIA	MX	N0	T3	Complete Remission/Response	FEMALE	BLACK OR AFRICAN AMERICAN	61	68.49	163	25.7782	0	1003	0	1003	0	1003	0	1003
TCGA-QG-A5Z1-01A-11R-A28H-07	TCGA-QG-A5Z1	COAD	TCGA-QG-A5Z1	NOT HISPANIC OR LATINO	NO	No	YES	YES	YES	R0	Stage IIIB	MX	N1b	T3		MALE	BLACK OR AFRICAN AMERICAN	71	91.1			1	256	0	256			0	256
TCGA-QG-A5Z2-01A-11R-A28H-07	TCGA-QG-A5Z2	COAD	TCGA-QG-A5Z2	NOT HISPANIC OR LATINO	NO	No	NO	NO	YES	R0	Stage I	M0	N0	T2	Complete Remission/Response	MALE	BLACK OR AFRICAN AMERICAN	61	97.5	183	29.114	0	952	0	952	0	952	0	952
TCGA-QL-A97D-01A-12R-A41B-07	TCGA-QL-A97D	COAD	TCGA-QL-A97D	Not Evaluated	Not Available	No	Not Available	Not Available	YES	Not Available	Stage I	MX	N0	T2	Complete Remission/Response	FEMALE	BLACK OR AFRICAN AMERICAN	84				0	666	0	666	0	666	0	666
TCGA-RU-A8FL-01A-11R-A37K-07	TCGA-RU-A8FL	COAD	TCGA-RU-A8FL	NOT HISPANIC OR LATINO	NO	No	Unknown	Unknown	YES	R0	Stage IIIB	MX	N2a	T3	Partial Remission/Response	MALE	BLACK OR AFRICAN AMERICAN	51	125	187.96	35.3817	0	1177	0	1177			1	256
TCGA-SS-A7HO-01A-21R-A37K-07	TCGA-SS-A7HO	COAD	TCGA-SS-A7HO	NOT HISPANIC OR LATINO	NO	No	YES	NO	YES	R0	Stage IIB	M0	N0	T4a	Complete Remission/Response	FEMALE	BLACK OR AFRICAN AMERICAN	44	97.5	167	34.96	0	1829	0	1829	1	506	1	506
TCGA-T9-A92H-01A-11R-A37K-07	TCGA-T9-A92H	COAD	TCGA-T9-A92H	NOT HISPANIC OR LATINO	NO	No	NO	YES	YES	R0	Stage IIA	M0	N0	T3	Complete Remission/Response	MALE	BLACK OR AFRICAN AMERICAN	82	63.9	180	19.7222	0	362	0	362	1	81	1	81
TCGA-WS-AB45-01A-11R-A41B-07	TCGA-WS-AB45	COAD	TCGA-WS-AB45	NOT HISPANIC OR LATINO	YES	No	NO	NO	YES	RX	Stage IIA	MX	N0	T3	Complete Remission/Response	FEMALE	BLACK OR AFRICAN AMERICAN	52	34	152	14.7161	0	2130	0	2130	0	2130	0	2130

## Sheet: Table S3
Supplementary Table 3. The primers of SDHA, SDHB, SDHC, and SDHD.
	SDHA	SDHB	SDHC	SDHD
Forward primer	CAAACAGGAACCCGAGGTTTT	GACACCAACCTCAATAAGGTCTC	CAAAGAAGAGATGGAGCGGTT	TTGCTCTGCGATGGACTATTCC
Reverse primer	CAGCTTGGTAACACATGCTGTAT	GGCTCAATGGATTTGTACTGTGC	GCCGACATGCCAAAAAGAGAG	CAAGGCATCCCCATGAACAT

## Sheet: Table S4
Supplementary Table 4. The gene list of DEGs, MMGs, and HIF-1α-related genes.
DEGs	MMGs	HIF-1α-related genes
C1orf112	ACAA1	HIF1A
STPG1	ACAA2	VEGFA
NIPAL3	ACADL	EPAS1
PDK4	ACADM	VHL
ABCB5	ACADS	EGLN1
ST7	ACADSB	TP53
MEOX1	ACADVL	STAT3
ACSM3	ACAT1	MTOR
FAM214B	ACAT2	AKT1
COPZ2	ACLY	NFKB1
ZNF195	ACO1	PKM
FBXL3	ACO2	EP300
ABCC8	ACOX1	MYC
TMEM132A	ACOX2	ARNT
ZNF263	ACOX3	NFE2L2
DLX6	ACSBG1	ABCB1
DBF4	ACSBG2	SLC2A1
GTF2IRD1	ACSL1	HSP90AA1
SCIN	ACSL3	CXCR4
SLC13A2	ACSL4	SIRT1
CEACAM7	ACSL5	CTNNB1
RPUSD1	ACSL6	RACK1
RHBDF1	ADH1A	EGFR
TEAD3	ADH1B	CA9
CELSR3	ADH1C	RELA
MED24	ADH4	IL6
EEF1AKNMT	ADH6	EGLN3
ZNF207	ADPGK	NOTCH1
NCAPD2	AHR	UBC
ZNF200	AKR1A1	TNF
MKS1	ALDH16A1	MKI67
ABHD5	ALDH18A1	CDH1
UTP18	ALDH1A1	MAPK1
DPF1	ALDH1A2	HIF1AN
SYT7	ALDH1A3	IL1B
LARS2	ALDH1B1	MMP9
ANLN	ALDH1L1	PTEN
DCN	ALDH1L2	IDH1
MBTPS2	ALDH2	TLR4
PRICKLE3	ALDH3A1	KLF5
LTF	ALDH3A2	BIRC5
NR1H4	ALDH3B1	PTGS2
DDX11	ALDH3B2	MMP2
TACC3	ALDH4A1	SENP1
POLA2	ALDH5A1	BHLHE40
ZC3H3	ALDH6A1	MIF
DPEP1	ALDH7A1	PRKAA1
SLC38A5	ALDH8A1	SNAI1
TTC27	ALDH9A1	VEGFC
CYP24A1	ATP12A	CXCL8
ZRANB1	ATP4A	HSPA4
ZFP64	ATP4B	YAP1
SAMD4A	BPGM	CCN2
MRE11	COX10	MAPK3
FHL1	COX11	KDR
NDUFS1	COX15	HIF3A
ALAS1	COX17	SIRT2
DERA	COX5A	BNIP3
EHD2	COX5B	CD274
CCDC28A	COX6C	EIF4E
HSD17B6	COX7B	EIF4EBP1
VIM	COX7C	SDHB
RTEL1-TNFRSF6B	CPT1A	BRCA1
BRD9	CPT1B	FBXW7
SNX1	CPT1C	EZH2
ARNTL2	CPT2	KRAS
IBSP	CS	RAC1
TFB1M	CYC1	MET
ABCF2	CYP2U1	IL17A
DEPDC1B	CYP4A11	FASN
CYP46A1	CYP4A22	TMSB4X
USP2	DLAT	SP1
METTL1	DLD	BCL2
HOXC8	DLST	HDAC1
MAT2B	ECHS1	HMOX1
VCAN	ECI1	PROM1
PNKP	ECI2	EGLN2
SPDL1	EHHADH	BECN1
RETSAT	GALM	CREBBP
DCUN1D1	GAPDH	VASP
ZIC2	GAPDHS	CD44
CUL7	GCDH	HMGB1
CTNNA1	GCK	NOX4
OFD1	GPI	TWIST1
GPM6B	HADH	SPHK1
CTPS2	HADHA	CPEB2
FAM214A	HADHB	TGFB1
CP	HMGCL	KDM3A
MAP4	IDH1	HIPK2
HDAC9	IDH3A	FOXO3
SNX29	IDH3B	ESR2
VPS13D	IDH3G	PLD1
R3HDM1	LHPP	LOXL2
PER3	MDH1	GSK3B
NFE2L3	MDH1B	TGM2
SLC4A8	MDH2	SIAH1
HERPUD1	MINPP1	TGFB2
RAD51	NDUFA1	BCL2L1
POLQ	NDUFA10	PPARG
RRP12	NDUFA11	ZEB1
TTC17	NDUFA12	PRNP
FOXN3	NDUFA13	KITLG
LAMA3	NDUFA2	FOXM1
KCNQ1	NDUFA3	GDF15
FOXC1	NDUFA4	USP28
SYNE2	NDUFA5	KEAP1
NOP58	NDUFA6	IGF1
TAB2	NDUFA7	HDAC4
GINM1	NDUFA8	PDK1
USP36	NDUFA9	SNAI2
GYG2	NDUFAB1	PRKN
PKP2	NDUFB1	CD24
F7	NDUFB10	CAMP
CAMK2B	NDUFB11	HUWE1
TARBP1	NDUFB2	BCLAF1
CCAR1	NDUFB3	MTDH
CREB3L3	NDUFB4	MDM2
COL11A1	NDUFB5	SRC
MPC1	NDUFB6	CD82
ACAA1	NDUFB7	MLXIPL
LZTS1	NDUFB8	NOS2
SFSWAP	NDUFB9	ASS1
CDH3	NDUFC1	HSPA9
POLD1	NDUFC2	TP73
SLC6A16	NDUFS1	FGF2
CA11	NDUFS2	SLC16A4
SPA17	NDUFS3	SPP1
SUGP2	NDUFS4	FSCN1
ABCA7	NDUFS5	PROX1
BCAS1	NDUFS6	MUC5AC
UHRF1BP1	NDUFS7	HK2
MCM10	NDUFS8	LOX
TBC1D22B	NDUFV1	RUNX2
MYLK	NDUFV2	AXL
MAP2K4	NDUFV3	UCHL1
PACC1	OGDH	USP7
SNAP91	OXCT1	EPO
SEC61A2	OXCT2	BRCA2
PPP2R5A	PAAF1	MAT2A
SMARCD1	PC	RPS7
ASPM	PDC	PIN1
TRMT11	PDHB	NFKBIA
FECH	PDHX	ESRRA
KLF6	PFKFB1	ING4
PLPP1	PFKFB2	UBXN7
TNFRSF1A	PFKFB3	PGF
PKM	PFKFB4	RPS6KB1
RRP15	PFKL	MCM2
DHX8	PFKM	SOX2
HDAC4	PFKP	NDUFA4L2
FTSJ1	PGM2	ABCG2
PRR11	PKLR	PIK3CA
ATP11A	POR	AHR
POLR1A	PPA1	CXCL12
TTC7A	PPA2	ATM
PITX1	PPAN	AK4
ABCC9	PPAN-P2RY11	IL37
MAOB	PPARA	ADM
RORA	PPARD	SIAH2
TGFBR3	PPARG	LOXL1
RAB27A	PPARGC1A	ERBB2
ELP1	PPARGC1B	DLL4
FSTL3	PPAT	NRF1
JMJD6	SDHA	CTHRC1
ASNS	SDHB	METTL3
AP3M2	SDHC	ILF3
PABPC1	SDHD	CDK1
TESK2	UQCRFS1	RWDD3
PTPN21		KPNA1
TCOF1		VDAC1
OSBPL3		USP19
RAD18		SERPINE1
ARHGAP10		PPARA
TRIP13		STUB1
TCF3		MAP3K5
FAM50A		NDUFA13
PRKACA		ATG2A
LIMS2		IFNG
SPEG		TUBA1A
ALDH3A2		YY1
AFF4		GPER1
MPP5		LGALS1
HMMR		PDK3
FCGR2B		MARK2
ACADVL		TRIM21
IRAG1		HRAS
CYP2W1		CDKN1A
MCM2		WNT1
SELENOO		TOP1
NLE1		NDRG1
SDHA		RORC
ADAM11		SEPTIN9
FERMT2		ELOC
ABCB11		GLI2
NOTCH3		BDNF
PPP2R2C		ALDOA
CDHR2		SLC2A3
SNCB		FOXP3
TACR2		CITED2
NUP37		WWTR1
GTSE1		LIMD1
ACAT1		FLT1
CELSR1		TERT
CACNG4		MUC1
MOCOS		HSPA5
WDR62		SLC16A1
SART3		GLI1
MCM6		NONO
FMO4		SMURF2
SLC46A1		RNF5
ACACB		TRIM37
MCAM		NEDD8
GPC4		RLIM
ARHGEF1		CAND1
UBE2T		DCAF8
SNRPA		KLHL8
FBLN1		HECTD1
FAP		DCAF13
ADCY2		MARCHF7
HOXA9		ALKBH5
TP53INP2		FLT4
PAFAH1B3		NT5E
PGM1		TRPC6
SMARCA2		ANGPT2
COL5A3		BSG
PUM3		SRSF1
CHRNA3		IL15
CPOX		RBM4
RBL1		CYGB
CXCL2		ABCC1
AFP		NGF
PKP1		BRD4
DUSP12		CDH5
PHLPP1		SLC19A3
SMARCD3		P2RX7
MPP4		ISG15
STRADB		SREBF1
C1QTNF3		HSF4
TRAF5		ATG4B
SEMA5B		PPP1R13L
PALB2		CXCL6
PLOD1		FGF11
DIS3		SHH
SMAP2		ENG
NCOA1		ALOX15
HADHA		ANG
CAD		CYP2E1
FCN1		TXN
PREP		UBE2L3
WNT11		HSF2
ORC1		EIF2S1
RAD54L		GLRX
DNAJA1		LPAR2
ZFAND6		TREM1
HSD17B2		YTHDF2
PPEF1		BCR
NOX4		EGF
PIGS		LDLR
PGS1		MGMT
GNAO1		GATA3
NOP14		HSP90AB1
AURKA		DNM1L
SULT2B1		EIF4G1
ASAP3		ENO1
DNMT3B		NEDD4L
TPX2		MCL1
PDRG1		PINK1
TGDS		TNFSF11
DOCK3		DDX3X
TMEM40		SIRT6
KIF9		KCNC4
SLC4A11		PSMD4
C20orf194		PIM2
ZNF343		DNAJB1
CPXM1		NAA10
LZTS3		ATAD1
MAPKAPK5		MAP1LC3B
DZANK1		PTP4A3
GCN1		TOMM40
TRMT6		TSC22D3
CHGB		ABCE1
FUS		ILKAP
GRAMD1A		ASCL2
CMTM1		OSGIN1
KCNH4		UBL4A
BIRC5		SEPTIN5
SLC9A1		KIT
MUL1		MMP1
TFAP4		ITGB3
FETUB		F12
KIF4A		PTPN6
DLL3		CDK8
PUS7		PRMT1
WDR7		CDKN1B
ALKBH5		ITGAV
PITPNM3		PPIA
ORC6		PBRM1
ESR1		NBN
ANGPT2		CLDN1
CCDC80		HNRNPA2B1
TRPM7		SERPINF1
TYRO3		TRPM8
TBX15		CHRNA5
CLSPN		CD34
GPATCH2		WDR5
CDC45		AFF4
VNN3		BCL9
LRRFIP2		TARBP2
XYLB		PYCARD
GABRP		RAD52
CDC6		WSB1
FMO2		HDGF
MSH2		SENP3
EPB41L4B		IL19
CYP26A1		FERMT2
IL11		PSMD10
CREM		PCGF2
PGC		OTUD7B
HSP90AB1		MIIP
ABL1		MED26
CDC7		H3-4
SYDE2		RIOX2
RAB18		CDH2
MARCHF2		MMP14
IZUMO4		ITGB1
MMP11		MYD88
BCL2L13		LMNA
DDT		MAPT
SEC14L2		MAOA
PES1		ADRB2
SLC35E4		PIM1
HPS4		GLDC
TRIOBP		PAK1
MICALL1		ALDH1A1
SLC16A8		KL
SLC5A1		GATA1
TCF20		AQP3
RSPH14		ISCU
SUN2		PPARGC1A
MIOX		PEPD
HMOX1		KPNA2
MCM5		S100A4
RASD2		MCM7
SYNGR1		BMP6
MTMR3		BAG3
PNPLA3		TIA1
FOXRED2		ST6GAL1
PVALB		CXCR1
SLC25A17		DAXX
RANGAP1		TNFRSF14
TRMU		DNAJA1
ZBED4		GPX7
PRMT5		TP53I3
CDKN3		CLDN6
VTI1B		TIAL1
CHGA		CEBPD
DHRS7		ESM1
PPM1A		FNDC3B
SIX4		PGGT1B
GALNT16		LAMTOR5
SRSF5		ZFP91
MTHFD1		TAFAZZIN
BDKRB1		CCND1
DHRS2		SLC9A1
DCAF11		LEPR
NFKBIA		VCP
SEC23A		FBP1
NFATC4		EDNRB
MMP9		NRAS
GINS1		AIFM1
ZMYND8		PRDX1
IFT52		HSPA8
MYBL2		NQO1
PABPC1L		PTK6
ADNP		AQP4
PFDN4		HADHA
RAE1		ETS1
MRGBP		TPM3
DIDO1		TSC1
SLC17A9		PPP1CB
BIRC7		ARRB2
ARFGAP1		HNRNPA1
GMEB2		ERN1
CDC25B		PSMA6
RNF24		UBE2C
RSPO4		UGDH
SNPH		TRAF6
MYLK2		YWHAQ
SEC23B		CCT5
FERMT1		KRT17
NOP56		RPL18
E2F1		PSMB5
RPRD1B		PSMB1
CST4		PRKAR2B
FAM83D		AHCYL1
PIGU		KPNB1
APMAP		PDGFC
LIPG		SF3B4
RNF125		SDHD
ANKRD12		SERPINA3
RIOK3		SFPQ
CSTF2		PSMA5
POLA1		TCP1
SRPX		SNRNP200
ASB9		PLCE1
SLC25A14		PSMC3
SLC35A2		PSMD14
TAZ		POLR1C
CD99L2		KDM5A
CDK16		HNRNPD
PORCN		FBL
CENPI		PFKFB4
GLA		SKP1
SGCG		RPL27
SUPT20H		SON
OLFM4		RPL13
GDPD3		RPL19
NUTF2		RPS6
NUP93		PSMB6
DHODH		PSMD3
ZNF821		PSMC5
TANGO6		PTBP1
SLC7A6		MATR3
AXIN1		TSPYL1
NPRL3		CCT2
SEC14L5		CCT3
HAGHL		CCT4
PIEZO1		ASGR1
DNAJA3		AKAP8
RBL2		KLK11
QPRT		HERC1
RPGRIP1L		PRPF6
KNOP1		RPL27A
AQP9		SMCHD1
LACTB		RPL4
TRIP4		RPL3
RASL12		RPL9
CEMIP		PSMC1
CEP152		PSMD11
SCG3		MAP4
OIP5		UBR5
SLC30A4		DHRS2
CSPP1		ACSL3
CA2		DNAJA2
RIPK2		EIF6
CPQ		LRG1
DECR1		MOV10
LAPTM4B		HNRNPA3
POP1		PEG3
JPH1		SPECC1L
STMN2		SRSF3
EEF1D		MRPS7
SQLE		MICA
TNFRSF10A		UBE2O
PPP2CB		CIRBP
KLHDC4		DHX15
MCM4		EML4
KCNN4		EDC4
DHDH		HNRNPUL1
ECH1		EIF5B
LHB		GAR1
ARHGEF18		STRN3
PPP1R13L		HNRNPAB
RNASEH2A		SRPRB
KLC3		RBM14
AMH		NAP1L4
TRMT1		MYO1B
DMPK		SNRPD1
IL4I1		YBX3
IL27RA		CCAR2
ASF1B		GEMIN5
TNNT1		EBNA1BP2
AKAP8		ERH
CCNE1		SF3A3
FBL		PRPF19
CCNP		STRAP
PRX		SRRM2
SLC1A5		NOP2
APLP1		DARS1
BBC3		RTF1
ICAM5		RANBP6
GRIN2D		STRBP
CCDC114		MRPL37
LIG1		SNRPD3
RAB3D		ETV3
FGF21		PTBP3
GCDH		MRPL49
LILRB5		EPPK1
ISYNA1		MRPL50
COMP		RPS4Y1
UPK1A		ZC3H18
ARMC6		SNU13
ATP13A1		LZTS3
GRIK5		MRPL58
ETHE1		MAP2K1
SMG9		HDAC2
RUNDC3B		CSNK1D
HBP1		STAT6
TTC26		NOS1
CAV1		GAPDH
RNF32		STK11
WNT2		VWF
LFNG		CYBB
CPED1		CD40
EVX1		RHOA
ABHD11		ABCC4
PLEKHA8		DKC1
STX1A		CDC6
GARS1		MMP15
MINDY4		MCM5
CASP2		TNFRSF11A
NUDT1		PSTPIP1
TAF6		CD74
RBM28		LAMP2
SERPINE1		E2F1
PLOD3		EIF5A
PHF14		HSPH1
EZH2		PBK
CEP41		PTX3
SFRP4		CBX4
COA1		STEAP4
PRKAG2		OS9
TBL2		NACC1
LIMK1		PECAM1
MEGF9		SEMA4B
DNM1		MKRN1
RIC1		CAB39
NCS1		HOXA9
RGP1		MTA2
MPDZ		NDRG2
LHX3		NCR1
APBA1		NOX5
ABHD17B		TSLP
PHYH		RAB11FIP4
CXCL12		VBP1
PALD1		JMY
CDH23		TMEM208
TWNK		TLR2
NPM3		NPM1
CPEB3		WT1
LARP4B		BACE1
GTPBP4		KDM1A
DKK1		CAPN2
UBE2S		KAT2A
PBLD		PFN1
KRT23		TRPA1
GIT1		TFAP2A
ASPA		EHMT2
PNPO		EHMT1
CAMTA2		NCOA2
FTSJ3		TRPM7
KAT2A		CDC45
DLX4		RNASET2
COL1A1		SLC39A8
LUC7L3		SLC39A14
MPP2		SOX4
EFTUD2		FTCD
HLF		SOCS3
NAT9		NEDD9
SLAIN2		DEK
CWH43		S100A2
DCUN1D4		IL11
UBE2D3		PIAS3
NDUFC1		ILF2
NEIL3		ST6GALNAC1
SH3D19		BRMS1
NKX3-2		FTMT
MFSD10		NUDT9
UFSP2		XCL1
KLF3		KDM8
FAM149A		GINS4
NCAPG		FAM83A
CRYAB		FBXO22
CCDC34		SEPTIN4
ZBTB16		DNMT3B
FNBP4		HGF
TECTA		PRKAA2
UNC93B1		COL1A1
CCDC86		GAA
CEP164		SCD
CEP126		SPARC
UPK2		PRKD1
NECTIN1		PLK1
MDK		DAPK1
CALCA		EEF2
NUP98		PGK1
TCIRG1		PGD
PTPN5		PAK4
DAO		PSAP
KCTD10		TUBB3
MVK		KDM4B
SYT10		GABBR1
BCL7A		FBLN5
CYP27B1		TGFB3
TNS2		NRP1
FOXM1		NEDD4
RAD51AP1		PDHA1
CUX2		CTNND1
SH2B3		COX4I1
CREBL2		IGFBP3
NAA25		ECM1
OAS3		RPSA
FZD10		PITX1
TBC1D30		SLC8A1
NUP107		CSF1
CPSF6		MAOB
NOP2		SELENBP1
CDCA3		LRPPRC
SPSB2		ULK1
LPCAT3		ATP1B2
SLCO1B3		BSCL2
CMAS		GABARAP
HCFC2		PUF60
ST8SIA1		COX4I2
TDP2		E2F2
GCNT2		NTSR1
FAM184A		RANGAP1
SERINC1		UBE2E3
SASH1		AATF
ULBP1		KLF2
MCM3		OTUB1
MDGA1		PIGS
BMP5		SORBS3
CAP2		SRGN
BAG2		MUL1
E2F3		PMAIP1
COL9A1		TRIM44
HECA		PHLPP1
EPM2A		MFF
QKI		CRIP2
MDFI		COPS7A
BYSL		YTHDC2
PTK7		ADGRL4
DUSP22		ERI3
COX7A2		MCU
IMPG1		CAPN15
TTK		FBXL5
CCN6		H2AX
TENT5A		C2CD2L
CEP72		TIPARP
C7		NECAB2
GHR		PTPA
KIF20A		MT-ATP6
SPARC		GSTP1
DROSHA		MAP3K7
CDH6		CASP3
LMNB1		GSN
LNPEP		ADORA1
RAD1		ADAM12
BRIX1		HSPA1L
GNPDA1		NUMB
NUP155		SUMO1
NR3C1		PXN
LIFR		ADAR
TRIM23		CFLAR
SEC24A		DUOX2
TCERG1		DGKZ
HMGXB3		CYP7A1
PDGFRB		SIK2
STC2		CDK13
CPEB4		AMFR
CRBN		HBEGF
HRG		HES1
NIT2		NR0B2
FAM162A		TRPC5
KAT2B		PCBP2
BCHE		CCL19
PFKFB4		ALYREF
COL7A1		ELK3
ECT2		RAB17
NPRL2		IL27
NCBP2		YTHDF1
FRMD4B		ATG14
PLXNA1		TRIM7
PODXL2		PRMT9
CFAP92		STING1
PLSCR4		FGFR3
HEMK1		CLTC
ACVR2B		CASP9
AADAC		NR4A1
ARHGEF26		PTGER4
VIPR1		TCF7L2
CLCN2		CLEC7A
KCNIP3		EPHX1
TP53I3		MARK4
CENPA		RAPGEF3
TANC1		NR2E1
GTF3C2		P4HA1
PPM1G		HNF1B
REEP6		TIMP2
CLIP4		CSRP2
RTN4		COL15A1
ACADL		METTL13
EVA1A		SAMD9L
WDR75		TM4SF1
PECR		NAXE
IGFBP2		PPP4R3A
EFHD1		TUG1
CCT4		SETD2
EHBP1		GUCY1A2
OTX1		GUCY1A1
COQ10B		GUCY1B1
HSPE1		SMAD3
PLCD4		EDN1
CHMP3		ZFP36
ZNF142		MMP13
PASK		OCLN
ID2		DAAM1
SLC25A12		PAG1
RMDN2		ESR1
ORC2		AURKA
RND3		CEBPA
THADA		ANGPTL4
PCYOX1		TEAD4
KISS1R		EPOR
EPAS1		PLD2
ARID3A		AGR2
GRIN3B		CYP19A1
ATP6V1B1		ROBO4
FARSB		BHLHE41
CACYBP		ELOB
SCP2		AR
TPSG1		FOXO1
TMEM59		CREB1
RAP1A		MST1R
SCAMP3		SIRT3
MEF2D		HDAC7
MAD2L2		IL33
LEPR		HEXIM1
MFN2		YWHAZ
SMG7		WWOX
AGMAT		CUL2
TTF2		ZC3H12A
KIF21B		HSPB1
MAP7D1		PDGFB
KCNQ4		RORA
RIMS3		RUNX3
ACADM		DNAI1
ADGRL2		DDIT4
SDHB		IDH2
MFAP2		ADAM17
UAP1		IGF2
CD160		TYMP
HMGCL		POSTN
PRPF3		TRIM28
CDC20		SESN2
ABCD3		P4HTM
PTBP2		VDR
UTP25		ESRRG
MTFR1L		GPD1L
MAN1C1		FABP5
NEK2		CDK2
CENPF		LEP
STX12		CRP
MTARC2		F3
CD3EAP		PLOD2
CHRNB4		LCN2
SLC8A2		REST
KIF14		NUDT1
CNR1		IGFBP1
SGK1		TSGA10
RNF146		PRKCD
ARG1		PRKCA
TCF21		VIM
PMFBP1		CCL2
FBXL5		MYCN
DCLRE1B		FURIN
TGIF2		HTRA2
OLFM3		PCSK7
ABCG2		LGALS3
SPP1		CX3CR1
STBD1		EGR1
UCHL3		AJUBA
ELL2		CHCHD2
GTF3C3		CEMIP
KLF9		WTIP
HEATR1		CASR
NEK6		SMARCA4
C19orf25		TSC2
DCAF4		SYK
PGF		RARB
ACYP1		LRP1
LTBP2		VLDLR
MLH3		ADORA2B
FLVCR2		RBPJ
DLST		PML
ALDH6A1		TNFSF13B
COQ6		FBXO11
RHOQ		NPEPPS
PPP1R3C		PLAUR
CNNM1		MAP1LC3A
MXI1		FAT1
HELLS		ELF4
AVPI1		NKX3-1
GOT1		KLHL20
CPN1		TET1
C10orf95		FBXO10
SFRP5		ERBB3
DUSP1		CTSB
RCL1		NOS3
MOB3B		PARP1
NUP43		KAT2B
MTHFD1L		MAPK9
MYCT1		JUN
CYSTM1		PTGER2
PCDHB12		P4HB
CENPL		ATF4
MASTL		HP
CCDC77		RAB5A
ENOX1		PRMT5
PROSER1		CLOCK
UTP20		APEX1
SOCS2		EMP2
CLU		SETD7
PTK2B		TFE3
ADRA1A		PTAFR
PDLIM2		PLK3
EPHX2		TGFBR1
FAM117A		STAT1
NCAPH		CBL
LRAT		LDHA
MND1		TLR3
TRIM6		PRKDC
PSPC1		SOD2
POPDC2		MYH9
KIF18A		NPR1
CAT		INS
GJB6		SEMA4D
GJA3		TCF4
SLITRK3		SPRY2
TMEM156		P2RY2
CSMD2		PARK7
UBL3		DKK1
PAEP		HAMP
KIAA1191		GPLD1
PTGFR		RPTOR
SLC66A2		RICTOR
PMS2		RAP1B
ZMIZ2		SOD3
CBX3		RFX5
FKBP9		TWIST2
KIAA1549		KDM4A
TRIM24		DUSP2
CALD1		DAB2IP
NUDT10		STC1
PLAU		PLEK
SLC25A16		PIEZO1
ZWINT		SNIP1
CIT		NFYB
ACADS		RABEP1
RNF11		IL34
NECAB1		SETD5
DDX39A		ERBB4
GIPC1		PRKACA
EBPL		FN1
NLN		CAV1
ITIH5		NAMPT
HOXC13		CLU
CDK2		CUL3
ATPAF1		GATA6
STIL		SORL1
HJURP		IL4
IL13RA2		SLC9A3R1
COL10A1		TFPI
PLP1		THBS1
RAB9B		HSPA2
SLC36A1		SDHC
C4BPA		RACGAP1
AGO2		CGA
CKS2		SFTPD
INHA		GRPR
TTPAL		ELK1
SDC4		NFAT5
NCOA5		NODAL
PLCG1		MCAM
SRSF6		CMKLR1
CSE1L		MXI1
STAU1		NMBR
STX16		UNC5B
PMEPA1		SHC3
DDX27		TXNDC5
PCK1		CNPY2
MCEE		CHCHD4
PAIP2B		VASH1
LYPD3		CDK5
F13A1		CDK6
GRM4		ATR
XPO5		HDAC6
ABCC10		CA12
APOBEC2		CDH3
GNMT		BMP4
SOX4		ANXA1
CPNE5		APC
KCNK17		ACO2
RPP40		FHL2
EEF1E1		FH
SCGB2A1		CYP1A2
EMC3		PRKCB
MT1G		TYRP1
MT2A		FHL1
HROB		DDIT3
UPF3B		SLIT2
SOX9		ROBO1
NUP85		RPS6KA5
SLC25A19		OPRK1
MSTO1		XBP1
DDX31		ACO1
SRMS		BAD
TNFSF9		ZYX
THOC2		CCR6
CD70		KCNMB1
FOSB		LPP
SDCBP2		CREB3L1
STK35		CCL20
SNRPB		NOX1
ITPA		ACKR3
MCM8		ARHGEF7
TMEM74B		FHL3
CITED1		UBE2S
CEP250		TRPC1
PLAGL2		DIO3
XRCC3		EDN2
TUBGCP3		DPYSL3
MCF2L		CXCL16
PROZ		TRIP6
PRMT1		APLN
SBDS		COPS8
PRKCG		NDRG3
TRAP1		CITED4
CFP		PPIAL4E
SIX1		CDK4
DLGAP5		BRAF
PZP		DDR2
AVPR2		FTH1
TIMM8A		ST14
TRAF2		JAG1
MASP1		PPIB
ATP13A4		BAX
BEST3		B2M
DYRK2		CD36
TAS2R5		KCNJ11
FGFRL1		GRN
PLA2G5		RUNX1
PKMYT1		NF1
CHTF18		ERCC6
SMARCA4		HMGCR
IL17B		CCR5
SEM1		ILK
FGL2		IL1R1
GNAI1		SLCO1B3
PAICS		POLR2A
GNAZ		POU5F1
TPST2		UCP2
TST		DYRK2
C22orf23		EZR
RIBC2		PFKFB3
KRT17		SMURF1
CPA4		CCR7
LSM8		ARRB1
PRKRIP1		ASPH
PODXL		KDM6B
STRIP2		PRDX3
FLNC		SATB1
NDUFA5		TRAP1
FEZF1		SPI1
MYO1B		MSH3
GAD1		MAP2
TMOD2		TIMP1
CCDC32		CCL5
CLN6		ADCYAP1
TPH1		ANXA3
E2F8		S100A8
PIMREG		S100A9
ATP1B2		PDGFD
MPDU1		RBX1
KRI1		SST
ILF3		PDCD10
EAPP		PRPF4B
EGLN3		RND3
EPB41L4A		CLDN4
CDO1		VTCN1
ITFG1		INSIG2
FOXJ1		SENP8
RHBDF2		OTUD6B
AANAT		RAB25
FGF13		TUFT1
SGO1		BTG3
PLPPR3		CTF1
LBP		EAF2
TNNI3		SIX4
GDPD2		SLC51A
DOCK6		HJURP
GADD45G		NANOG
DPP6		SART3
GTPBP3		RASSF8
NSUN5		ANXA8
COLGALT1		SLC51B
TULP4		AKT3
SNX9		ADAM10
MLLT1		JAK2
ARPC1B		CALR
SSBP4		CYP3A4
SAMD10		ALB
COL5A1		DPP4
MNX1		NOTCH3
TAF4		HDAC3
PRDM12		RARA
TRIM28		ANXA2
EIF2S3		GSK3A
ANGPTL6		TYMS
DNMT1		USP9X
PNCK		ARSB
DKC1		IHH
PLXNA3		IL10
ULBP2		PRKAB1
SYNE1		SLC34A2
ZNF341		TPI1
ATP6V1E1		NLRP3
GINS2		AGPAT2
F12		SIN3A
PRR7		MEF2D
SH3BP5		NGFR
SLC6A6		NNT
PSME3		TMPRSS6
PSMC3IP		HMGA2
AOC3		BID
ACLY		ATP13A2
C1orf159		BCL2L11
KREMEN2		GSTA3
THOC6		GH1
MAP1B		CYP3A7
WDR44		DNASE1
CKMT2		SDC4
TNS4		ETV4
TOP2A		ID2
FMO5		NR2C2
PRKAB2		RASSF1
RAI2		CTNND2
MCCC2		CLK1
NR0B2		CA3
FAAP24		APLNR
LGALS3		ATG16L1
PODNL1		COMMD1
MATN3		KLF6
SLC6A11		FLCN
HSD17B7		SP3
RAN		TKTL1
PRKAA1		ITGB3BP
UBE2G1		RECK
FIGNL1		APOBEC3A
ITGB4		SCG2
REEP2		SIRT7
SNAP25		SIX2
PCNA		SLC38A2
RHBG		SUMO2
KHDC4		TMEM126B
BCAN		MLLT3
ALDH3B2		CCL4
TESMIN		KLF8
DPH2		TXNIP
CTNNBL1		YBX1
SERINC3		ART1
DMGDH		UPK1A
BHMT2		MCTS1
ATP8A2		ADM2
MTUS2		FSD1
USPL1		CCN4
MPRIP		H4C1
CHI3L1		TMEM207
LGR6		IGF1R
TMCC2		FGFR1
DCLK1		PPP3CA
SPART		ROCK1
TRPC4		NR3C1
RFC3		PTPN1
EPHB2		PLAT
KMT5C		AGT
MORC2		GLS
MYO18B		TFRC
C1QTNF6		MAPK8
KRBA1		TNC
TMEM254		CCNE1
LARS1		ABCA1
E2F5		CTBP1
ARNTL		IL6ST
LYVE1		IL4R
ZFC3H1		FOLR1
SARAF		EPCAM
UNC79		SLC11A2
NUMB		ITGB6
TTC9		SQSTM1
LOXL2		STIM1
ADAMDEC1		PIK3CG
CCNB1		TNFRSF11B
CAMK1		CDKN1C
MEIS2		AQP1
GSTM1		CARM1
NGF		IRS1
GRHL1		ITGB5
IL6ST		ROCK2
SOX5		TRPV1
SLCO1B1		RRM2
RBMX2		MMP12
SPOCD1		XDH
CDCA8		CNTN1
CYP2J2		CDK7
RNF138		ADORA2A
DTNA		AGER
DHX34		CFL1
TMEM165		KLF4
TPP2		EYA1
ACRV1		FADD
GOLM1		GAS6
PSAT1		EPHA3
ISCA1		HBB
HRK		SLC22A2
RNFT2		SHMT2
CD36		HAVCR2
KCP		NR5A2
TES		PSMA7
ADGRB3		MCM3
PHF21A		CHGA
NAT10		GRM4
CAPRIN1		FKBP4
PRPH		FOXA2
FAM186B		SEMA4A
RDH5		OGT
CDK4		TIMP3
PPP1R1A		S1PR3
TROAP		RUVBL1
HNRNPA1		SATB2
OS9		PDK4
STX11		PTGES3
SEMA4F		UBA2
SMYD5		CTBP2
KIAA0513		CEACAM5
FBXL8		CEBPB
FHOD1		ASIC1
SLC9A5		ARID1A
ZNF670-ZNF695		CFL2
PCNX2		BACH2
CAPN9		DDAH1
STX6		IGFBP2
DHX9		GAB2
KIAA1614		DLK1
CHRND		SLC7A11
TTLL4		S1PR2
STAB2		MMP17
PLXNC1		NOL3
DRAM1		PPID
CKAP2		PPP3R1
BORA		TFAM
ITM2B		SOCS1
EDNRB		UQCRB
RCBTB2		CDX2
IGF2BP3		BMI1
BZW2		BDH1
TTYH3		EIF4G2
CIDEB		LASP1
ADAMTS7		KDM4C
ABHD17C		FKBP8
IREB2		DKK2
CALCOCO2		MTA1
CHAD		RCAN1
BRIP1		SPOP
ACTL6A		SULF1
EPRS1		OSM
HLX		TNFRSF12A
VPS45		AKAP12
IL10		CCDC88A
SMPD4		ARTN
NIPSNAP3A		GSTM1
TMOD1		FOXO4
SLC31A2		DMBT1
ALDOB		EPB41L1
STX17		SLC3A2
FPGS		HAS2
BAAT		NPAS2
KIF12		NEK8
XPA		TFEB
CTSV		CCL28
DSCC1		SDCBP
UBAP2		USP20
ARHGEF39		TNFSF12
PIM1		CXCL2
TUBB2A		CXCR6
GCM1		PELP1
FOXF2		STOML2
RIPK1		SUCNR1
HMGA1		QSOX1
TCF19		HSCB
ATAT1		IL32
NRM		PES1
FGFBP2		STAU1
CPEB2		METTL14
RAB30		NGB
PI15		ZBTB33
GGH		ZNF384
SULF1		CKMT1A
NEK1		BDH2
RDX		FBXO8
ARHGAP20		PPFIA4
NUSAP1		NUDT21
KIF23		MXD1
ITGA11		LYPD3
ADAM10		PF4V1
DUOX1		ZFP42
STRA6		ERLEC1
CYP19A1		TM9SF4
SPTBN5		NSD2
GTF2B		POLDIP2
DBT		ALKBH1
HADHB		BCO1
KHK		SDHAF1
THUMPD2		RER1
SLC5A6		GSTT1
ABCG5		SOX12
CENPO		CEMP1
BTBD16		PDGFRB
KIF11		DPYD
TACC2		RAD51
CEP55		PTPN11
PLCE1		PLAU
RBP4		SOD1
ADAMTS14		SCN5A
DNA2		PCSK9
AOX1		ZAP70
ATIC		TEK
BARD1		CDKN2A
SSB		ACAT1
OLA1		CHEK1
ITPRID2		CD19
SECISBP2L		ITGA6
SPPL2A		DNM2
HERC3		GJA1
ZGRF1		SLC6A3
GPAT3		SMAD4
BBS7		LPL
KIAA1109		PRKG1
MMRN1		MMP3
PDE5A		PLA2G7
NAAA		TUBB
CDKL2		KCNN4
CENPE		ECE1
ENPEP		ITGA5
LEF1		SERPINA1
HADH		SLC2A2
SEC24B		ACE2
RNF185		ACACA
B4GALNT3		CYBA
GABARAPL1		ENTPD1
RBP5		CCND2
SLC46A3		ITGA4
RDH16		HSPG2
NABP2		GPI
BRCA2		FPR1
TMBIM6		F7
VPS37B		LEF1
RHOF		CYP1A1
DIAPH3		SDHA
ZIC5		GLUL
CDH24		KAT5
CBLN3		PRKCE
NOVA1		SLC29A1
RTN1		TLR8
DCAF5		OPRM1
JDP2		NOD2
FBLN5		PCK1
SERPINA10		XIAP
CLBA1		TUBG1
WDR20		WNT10B
DUOXA1		ATP7A
HDC		ACVR1B
ETFA		AQP5
TPM1		APAF1
ARRDC4		IRF1
PIF1		FTL
HAPLN3		IRAK4
RHCG		ERCC1
FANCI		LONP1
TICRR		NT5C2
NTRK3		OGG1
SH3GL3		NCOA3
SLC5A2		PTGIS
UQCRC2		SLC25A1
CHST4		HPGD
NLRC5		PAX5
ADAMTS18		PTHLH
NUDT7		PTPN2
CDH11		PTK2
NOL3		RB1
DEF8		PCK2
ZNF287		PLCB2
NPEPPS		TPT1
SKAP1		CDK9
LRRC46		CCR1
ABCA8		CCR2
G6PC3		BTRC
PRELID3A		AGL
IMPA2		HSPA1A
GNAL		GAK
ASXL3		HELLS
MEP1B		NTN1
WRAP53		TK1
SAT2		SOX9
ASGR1		IDH3A
TMC6		TET2
EIF4A3		VCAM1
TRIM65		MEN1
CBX8		MMP10
SECTM1		OSMR
CEP131		MAD1L1
CBX4		NFIA
RNF165		NEU1
ELAC1		NOTCH4
SMAD4		NR1I2
P3H4		PTPN3
GRB7		NCOA1
FKBP10		TACR1
SAMD1		BCL6
PLPP2		ATXN3
HUNK		ARG2
TRPM2		CHD4
SLC6A3		DOCK2
CAPN10		LETM1
CACNG8		FZD7
ZNF473		SLC7A5
SLC2A5		STIP1
CFAP74		MDM4
MYOM3		NR4A3
PLK4		OXCT1
BCL10		NEK1
KIF2C		XRCC6
BEST4		VIP
TMEM61		COL11A1
IGSF3		CMA1
ALDH9A1		CRHR1
POGK		CUL1
MPC2		LATS2
RXRG		DGKA
TBX19		PSMA4
DPT		SLC25A5
NECTIN4		THPO
NUF2		RPS3
SDHC		TAGLN
ISG20L2		PADI4
SF3B4		JAG2
ECM1		NFATC2
SETDB1		RDH12
MCL1		MB
DTL		PLXNB1
VASH2		PER2
TAF1A		PGAM1
SMYD2		TRIP12
SUSD4		CARD14
UBAP2L		ASH2L
SLC39A1		ATRIP
EFNA3		APOBEC3G
ILF2		COL9A1
CNIH3		CD226
C1orf35		ELAVL2
PYCR2		FOXC1
PPFIA4		IFNB1
RHOB		FSTL1
ZNF514		JMJD6
SNRNP200		FOXA1
EXOC6B		SDC3
MALL		SERPINB5
NT5DC4		SLC31A1
SLC20A1		SMARCA5
ZC3H8		HAX1
PKP4		TAC1
SLC4A10		RBBP4
ZNF385B		MED23
CDCA7		PDCD4
ABCA12		TFF1
ANKMY1		TERF2IP
COPS7B		TRIP11
FANCD2		BICD2
CNOT9		BNIP3L
GRIP2		AGGF1
CNTN4		COTL1
CSRNP1		ELAVL1
CAND2		HOXA10
SLC25A26		IL22
LRIG1		IMMT
COL8A1		GPR55
PHLDB2		EGFL7
TMEM108		LIF
AGTR1		SERPINB3
TRPC1		JUNB
UCN2		IL7
AHSG		OGN
CENPC		TFF3
CORIN		TK2
PLAC8		SOCS6
ENOPH1		SART1
CAMK2D		ID1
CCNA2		MED1
METTL14		MUC4
CYP4V2		CA10
PIK3R1		CCNT1
HAPLN1		ANGPT4
CRHBP		KCNK2
TSLP		HSPA1B
FEM1C		SMARCA1
TIMD4		NES
KCNMB1		NPAS3
TNFRSF21		RAB11FIP2
RNF44		UBE2M
MMUT		CIZ1
PRIM2		CDCP1
HMGCLL1		ATG9A
NFKBIE		ATP6V0D2
MMS22L		BBC3
FAXC		IL17RC
GABRR1		GAST
PNRC1		LAPTM4B
MTFR2		IFNA1
CDCA5		SLC2A12
IGFBP1		SIM2
CCT6A		MED14
PSPH		LY6E
TRIM50		NEIL2
SLC12A9		RBBP5
GIGYF1		MT3
TMEM209		RNF138
ZC3HAV1L		ZNF217
TMEM140		UBE2F
NCAPG2		UBR4
TMEM47		ZMYND8
LANCL3		CTR9
CASK		CHAF1A
ZNF182		AIFM3
OGT		EIF3E
GCNA		MARCKSL1
RBMX		POLR2H
CCDC25		CXCL14
CHRNA6		CENPU
GINS4		ATMIN
ADHFE1		DHX32
ATP6V0D2		TIGAR
RSPO2		TNFAIP8
GSDMC		MRPL40
FAM135B		PTPMT1
ZNF7		TP53INP1
ARHGAP39		PAF1
SLC39A4		ARHGAP25
VLDLR		FILIP1L
AK3		ERO1A
CDKN2A		SERTAD1
CBWD5		NT5DC2
IDNK		MZF1
AUH		TRIM56
STOM		HILPDA
ALAD		FOXK1
CIZ1		GLIS1
HMCN2		TRIM4
DPH7		MED16
USP6NL		NSD3
MINDY3		ZNF641
ST8SIA6		CREBRF
POLR3A		BPIFB4
CAMK2G		GPAT3
PLEKHS1		NPAS1
MKI67		VSIR
PPRC1		VEGFD
CNNM2		ATP5PD
PDCD11		C19orf33
ADAM12		H4-16
RGS10		UQCC3
SAA4		H2AC4
SYT8		AK6
GLYAT		ECRG4
SSRP1		H2BC3
C11orf49		VHLL
ENDOD1
KLHL35
SERPINH1
SLX4IP
TKFC
FADS1
INCENP
CHEK1
FEZ1
SIDT2
TMEM25
JPH2
DUSP15
C20orf144
DSN1
CABLES2
LTO1
TBX6
HMGA2
CNKSR2
KLRF1
CTF1
KIAA1328
GPM6A
DLG2
CCT5
DHX37
SLC7A11
CACNA1C
THRB
MAT1A
SLC2A13
TEX30
AKAP6
THRSP
ADAMTS12
ACAD8
NR3C2
RNF144A
ASAP2
CENPU
SLC25A4
BICD1
TDO2
CENPJ
GFRA1
AP1S3
TLCD4
ASTN1
FAM168B
MGAT5
HSPB8
OBI1
SETBP1
SPC25
PDE3B
POC5
IGSF10
DMP1
GPD1L
CCNO
SAR1B
GPR180
TCTEX1D1
ZNF117
STK32B
NRSN1
ADGRA3
CENPH
TXNDC11
ANAPC1
SCOC
BMP6
RASSF3
HNRNPU
ASAP1
LPCAT1
UBALD1
RMND5A
RPIA
PID1
LGI4
MSI2
CABYR
THY1
RETREG1
ABCA9
ABCA6
ABCA10
UCHL1
WNT3A
TRIM11
BUB3
DIPK1A
C21orf91
CHODL
NCAM2
PDE1C
RABGEF1
ATP5PF
ADAMTS1
DPH3
PLCL2
SKA1
PPP4R1
RAB6B
EME1
CYP2U1
KLF10
GRAMD2B
RHOC
LARP1
MIER3
NUP205
SPAG17
SLC26A2
MED7
RMND1
CLIC2
AFF2
MICU3
KIF5A
NAT2
CARNMT1
FAM161B
GNAQ
BATF
ADAMTSL3
CLDN8
TIAM1
SORCS3
PTDSS1
FAM122B
PHF6
UTP14A
TBC1D31
NTAQ1
FBXO32
BUB1B
SLC6A1
RBPMS
TMEM171
CPT2
LRP8
PAXIP1
MMP14
DHRS4
CACNA1D
ARSL
CACNA2D3
CCNB2
SLC35B2
C9orf43
ACAN
PSMG3
FMNL2
PAFAH2
EXTL1
SLC30A2
CFAP251
MRPL17
UBXN11
RHPN1
TPRG1L
XDH
WASF2
RNF207
GPRASP2
CDC25C
CNOT11
NRG2
CD1D
DYNC1I1
ALAS2
PPP1R15B
ZSCAN12
ITLN2
NPM2
FGF17
PINK1
ALG8
STC1
KCNE2
RCAN1
CCDC24
IGF2BP1
MORC3
CHAF1B
HLCS
SCUBE1
ADPGK
PLA2G4D
ATP13A2
HK2
ALDH4A1
UROC1
LRRC36
C16orf86
NPR2
GNE
ARHGAP35
TMEM234
VMA21
KALRN
WDR4
HSF2BP
PDXK
AIRE
ZNF66
LRRC3
C21orf58
PRMT2
ADAMTS13
ZNF761
C9orf116
LCN1
CFAP157
ST6GALNAC6
PKN3
SIK3
TLCD1
CHTOP
FLAD1
PTH1R
UBQLN4
PPP1R35
GPATCH4
CYP3A4
LY6E
TONSL
RECQL4
LRRC14
MFSD12
YDJC
DMKN
ZNF382
ACOX1
SIGLEC11
JOSD2
DBF4B
RACGAP1
SPC24
TNFSF13
POLR3K
WDR90
CCDC78
SSTR5
TEDC2
CCNF
PAQR4
CLPB
PPP1R32
TTC9C
LRP5
BEND5
ZYG11B
PLPP3
PRKAA2
SLC45A1
RAVER2
RBP7
FBLIM1
TMEM82
DRAXIN
PDPN
TTLL10
DIRAS3
DNAJB4
HENMT1
AKNAD1
TDRD5
SPATA17
C1orf115
KIF26B
CAPN2
CAPN13
FRZB
CCDC138
FBXO41
CCDC74A
INHBB
PDLIM5
MSX1
SCNM1
PGLYRP4
TDRD10
DCAF16
NIPAL1
ANTXR2
HELQ
MRPS18C
PBXIP1
DCST1
TAFA4
TRIM46
CCT3
TMEM79
STK36
ADORA1
CRYBA2
CIP2A
ANKZF1
STT3B
SGO2
SUCLG1
RPL22L1
FABP1
ICA1L
RYBP
CADPS
CDS1
WDFY3
PRICKLE2
PPM1K
GMPS
TIPARP
DCLK3
SMIM14
ABHD6
DNASE1L3
CFAP20DC
CXCL5
CXCL1
GYG1
TOPBP1
SNRK
KIF15
CLEC3B
SMIM12
YEATS2
SNIP1
POLR2H
RFC4
UVSSA
SLBP
MELTF
S100P
ERMAP
BDH2
PGRMC2
CDC25A
CCDC51
MON1A
GRM2
C4orf3
MAD2L1
FBXO8
HPGD
FAM160A1
HHIP
ABCE1
ITGA2
EDIL3
RANBP3L
RNF180
SLC25A46
CMBL
ESM1
GRPEL2
TERT
CGAS
CITED2
PTTG1
RELL2
SP8
HEY1
COL1A2
DLC1
SBSPON
EN2
DNAAF5
GPR146
MICALL2
CTHRC1
SLC25A32
DCAF13
INTS8
TMEM67
MYORG
ABCA1
NFIL3
ANKS6
PGAP4
ZHX1
METTL27
ZNF367
AQP7
TRMT10B
SLITRK5
MELK
OTUD1
HECTD2
CFL2
ZCCHC24
FOLR2
SKA3
DDIAS
KLHDC2
RPUSD4
NUDT5
PRPF18
VDAC2
SOHLH1
QSOX2
GHITM
TMEM52B
HPRT1
STOX1
STK32C
NDRG2
PPP1R36
SALL2
ZFYVE1
E2F7
LARGE2
SMCO2
MOAP1
PDZRN4
SMCO4
TAF1D
LIPC
CMTM5
GPT2
CKB
ASPG
SENP8
CCT2
ZNF202
FAM227B
WBP1L
ANAPC16
SMPD1
APBB1
CYB5A
MOGAT2
TUB
MFAP4
MAPK7
MCM7
SEC11C
NDEL1
MMP10
ZCCHC18
CATSPER2
BMERB1
MARF1
SAAL1
FAM111A
LDHD
PLIN1
PEX11A
SCNN1G
ANKDD1A
PLK1
GPR182
MYO1A
PATL1
MTMR10
MS4A8
MAP1A
SGSM1
DUSP18
B4GALNT2
ANKRD40CL
PRRX2
HDHD2
TBC1D16
TEPSIN
PRRT2
IRGQ
PPP2R3B
RAB8A
JSRP1
CDT1
SPATA33
RSKR
PROCA1
RHEBL1
TUBA1A
PROSER3
LENG8
TMEM145
ZNF526
ZNF146
CHAF1A
GLOD4
GPT
KIFC2
RILP
SERPINF2
SRR
CYB5D2
KLK1
KLK6
RCOR2
TBX10
ATP5PD
EVPL
TK1
DNASE1L2
SPINDOC
TRANK1
ENTPD3
ANKS3
LMBRD1
KIF5C
PDHB
FAM107A
IRF2
DTYMK
TAP1
BDKRB2
RFWD3
STIP1
TNXB
ATXN2L
FEN1
CAVIN2
GBX2
COL3A1
GFRA2
SLC20A2
[truncated: 856 more rows]

## Sheet: Table S5
Supplementary Table 5. The network for 8 DEGs intersected.
node1	node2	node1_string_id	node2_string_id	neighborhood_on_chromosome	gene_fusion	phylogenetic_cooccurrence	homology	coexpression	experimentally_determined_interaction	database_annotated	automated_textmining	combined_score
ACAT1	HADHA	9606.ENSP00000265838	9606.ENSP00000370023	0.057	0.009	0	0	0.156	0.251	0.9	0.81	0.986
HADHA	ACAT1	9606.ENSP00000370023	9606.ENSP00000265838	0.057	0.009	0	0	0.156	0.251	0.9	0.81	0.986
SDHA	SDHB	9606.ENSP00000264932	9606.ENSP00000364649	0.295	0	0.444	0	0.908	0.997	0.8	0.995	0.999
SDHA	SDHD	9606.ENSP00000264932	9606.ENSP00000364699	0	0	0	0	0.601	0.767	0.8	0.979	0.999
SDHA	SDHC	9606.ENSP00000264932	9606.ENSP00000356953	0.295	0	0	0	0.858	0.87	0.8	0.986	0.999
SDHB	SDHA	9606.ENSP00000364649	9606.ENSP00000264932	0.295	0	0.444	0	0.908	0.997	0.8	0.995	0.999
SDHB	SDHC	9606.ENSP00000364649	9606.ENSP00000356953	0.295	0	0	0	0.943	0.897	0.8	0.994	0.999
SDHB	SDHD	9606.ENSP00000364649	9606.ENSP00000364699	0	0	0	0	0.843	0.789	0.8	0.966	0.999
SDHC	SDHA	9606.ENSP00000356953	9606.ENSP00000264932	0.295	0	0	0	0.858	0.87	0.8	0.986	0.999
SDHC	SDHD	9606.ENSP00000356953	9606.ENSP00000364699	0	0	0	0	0.911	0.789	0.8	0.994	0.999
SDHC	SDHB	9606.ENSP00000356953	9606.ENSP00000364649	0.295	0	0	0	0.943	0.897	0.8	0.994	0.999
SDHD	SDHA	9606.ENSP00000364699	9606.ENSP00000264932	0	0	0	0	0.601	0.767	0.8	0.979	0.999
SDHD	SDHC	9606.ENSP00000364699	9606.ENSP00000356953	0	0	0	0	0.911	0.789	0.8	0.994	0.999
SDHD	SDHB	9606.ENSP00000364699	9606.ENSP00000364649	0	0	0	0	0.843	0.789	0.8	0.966	0.999
PFKFB4	PFKFB4	9606.ENSG00000114268	9606.ENSG00000114268
PPARA	PPARA	9606.ENSG00000186951	9606.ENSG00000186951

## Sheet: Table S6
Supplementary Table 6. The correlation between SDHs and MMGs in COAD.
Correlation								P value
gene_name	SDHA	SDHB	SDHC	SDHD				gene_name	SDHA	SDHB	SDHC	SDHD
ACAA1	0.31127	0.0178695	-0.275373	-0.332271				ACAA1	1.05878e-11	0.703522	2.22843e-09	3.24429e-13
ACAA2	0.0792794	0.164737	0.0707681	0.0858789				ACAA2	0.0908442	0.000411913	0.131315	0.0669179
ACADL	-0.00994252	-0.13607	0.0346211	-0.0459549				ACADL	0.832313	0.00360001	0.460821	0.327505
ACADM	-0.114963	0.289253	0.471452	0.62195				ACADM	0.014036	3.07698e-10	1.3032e-26	3.63195e-50
ACADS	0.533874	0.292818	-0.196175	-0.115162				ACADS	5.86058e-35	1.81768e-10	2.45704e-05	0.0138698
ACADSB	-0.0783917	0.248817	0.478541	0.619323				ACADSB	0.0945306	7.30189e-08	1.78322e-27	1.21551e-49
ACADVL	0.386628	-0.00364115	-0.182383	-0.30387				ACADVL	1.04439e-17	0.938194	8.97168e-05	3.39199e-11
ACAT1	0.0747335	0.385562	0.258111	0.402099				ACAT1	0.110999	1.30426e-17	2.24934e-08	3.78103e-19
ACAT2	-0.0507596	0.25736	0.169791	0.259427				ACAT2	0.279408	2.4781e-08	0.000270238	1.89665e-08
ACLY	-0.0413398	-0.102516	0.0963766	0.0529713				ACLY	0.378464	0.0286034	0.0396687	0.258963
ACO1	0.25296	0.139032	0.116624	0.0726197				ACO1	4.34465e-08	0.00292768	0.0127	0.121497
ACO2	0.541056	0.155444	-0.19828	-0.184124				ACO2	4.91924e-36	0.000866782	1.9999e-05	7.65702e-05
ACOX1	-0.287404	0.0753578	0.221271	0.268044				ACOX1	4.03081e-10	0.108039	1.82988e-06	6.06788e-09
ACOX2	-0.038289	-0.125224	-0.112985	-0.139				ACOX2	0.414681	0.00742283	0.0157869	0.00293429
ACOX3	0.25284	0.060592	-0.109748	-0.14249				ACOX3	4.41112e-08	0.196521	0.0190667	0.00228859
ACSBG1	-0.0196251	0.00831296	0.022087	0.0226565				ACSBG1	0.67597	0.859483	0.638061	0.62942
ACSBG2	-0.162949	-0.0680988	0.0704344	0.0694962				ACSBG2	0.000476786	0.146533	0.133147	0.138407
ACSL1	0.0299454	0.143459	0.23139	0.302999				ACSL1	0.523573	0.00213392	5.86761e-07	3.88199e-11
ACSL3	-0.242448	0.0401459	0.45417	0.555951				ACSL3	1.59313e-07	0.392399	1.37421e-24	2.37669e-38
ACSL4	-0.325675	0.0418434	0.361258	0.408899				ACSL4	9.98194e-13	0.372677	1.66937e-15	8.31593e-20
ACSL5	-0.213639	0.0840787	0.204375	0.283935				ACSL5	4.16835e-06	0.0728643	1.08857e-05	6.65571e-10
ACSL6	-0.307106	0.114295	0.202055	0.220353				ACSL6	2.0468e-11	0.0146066	1.3751e-05	2.02359e-06
ADH1A	0.102072	-0.0269411	-0.0543731	-0.102844				ADH1A	0.0293034	0.566083	0.246553	0.0280963
ADH1B	-0.0530977	-0.147243	-0.00963258	-0.0538004				ADH1B	0.257827	0.00161706	0.837466	0.251572
ADH1C	0.0888812	0.0715826	0.090336	0.060417				ADH1C	0.0578901	0.126923	0.0538927	0.197819
ADH4	-0.0135393	0.0887767	0.075117	0.0786675				ADH4	0.773086	0.0581864	0.109173	0.0933726
ADH6	0.155335	0.119954	0.147996	0.169531				ADH6	0.000874206	0.0103546	0.00152897	0.000276253
ADPGK	-0.173852	0.215224	0.344777	0.433994				ADPGK	0.000190926	3.52167e-06	3.57104e-14	2.28203e-22
AHR	-0.181046	0.12341	0.349327	0.430264				AHR	0.000101224	0.0083351	1.56048e-14	5.65912e-22
AKR1A1	0.408566	0.329736	-0.25603	-0.208019				AKR1A1	8.96328e-20	5.0131e-13	2.93961e-08	7.50016e-06
ALDH16A1	0.383546	-0.170843	-0.336392	-0.484963				ALDH16A1	1.98166e-17	0.00024717	1.58527e-13	2.82597e-28
ALDH18A1	0.00905777	0.0102432	0.116131	0.213281				ALDH18A1	0.847042	0.82732	0.0130839	4.32951e-06
ALDH1A1	0.00334668	0.0359448	0.0332382	0.112003				ALDH1A1	0.943183	0.443847	0.478933	0.0167252
ALDH1A2	0.0246526	-0.06746	0.0158463	-0.0601286				ALDH1A2	0.599535	0.150367	0.735757	0.199972
ALDH1A3	-0.219689	-0.283553	0.0223184	-0.00142356				ALDH1A3	2.17575e-06	7.03042e-10	0.634544	0.975815
ALDH1B1	-0.0204209	-0.0614257	-0.0391147	0.06399				ALDH1B1	0.663621	0.190423	0.404683	0.172536
ALDH1L1	0.286832	0.0708433	-0.00791011	0.0322135				ALDH1L1	4.3805e-10	0.130904	0.866227	0.492598
ALDH1L2	-0.202126	-0.194709	0.0433232	0.0274464				ALDH1L2	1.36538e-05	2.83203e-05	0.355994	0.558819
ALDH2	0.115374	0.0672333	-0.0289187	0.0691111				ALDH2	0.0136941	0.151746	0.537916	0.140611
ALDH3A1	0.228799	0.00137973	-0.016134	-0.128335				ALDH3A1	7.89053e-07	0.97656	0.731144	0.00606348
ALDH3A2	0.18014	0.210511	0.21775	0.236207				ALDH3A2	0.000109791	5.79208e-06	2.68518e-06	3.35136e-07
ALDH3B1	0.174597	-0.0859287	-0.107606	-0.21234				ALDH3B1	0.000178991	0.0667593	0.0215503	4.78153e-06
ALDH3B2	0.136311	-0.0359632	0.00344438	-0.106728				ALDH3B2	0.00354059	0.443615	0.941527	0.0226469
ALDH4A1	0.00881541	0.169884	-0.0773617	-0.152292				ALDH4A1	0.851086	0.00026813	0.0989564	0.00110556
ALDH5A1	-0.155383	-0.0252077	0.255129	0.26528				ALDH5A1	0.000870964	0.591339	3.29877e-08	8.78478e-09
ALDH6A1	0.115739	0.162806	0.269077	0.442758				ALDH6A1	0.013397	0.000482357	5.27815e-09	2.58236e-23
ALDH7A1	-0.0553528	0.00963845	0.195187	0.252625				ALDH7A1	0.23813	0.837368	2.70428e-05	4.53228e-08
ALDH8A1	-0.0662423	-0.0156196	-0.0725995	0.0345098				ALDH8A1	0.157886	0.739401	0.121601	0.462264
ALDH9A1	-0.0901393	0.264244	0.628864	0.502169				ALDH9A1	0.0544195	1.00804e-08	1.42889e-51	1.66864e-30
ATP12A	0.129065	0.0602114	0.0587381	0.0261847				ATP12A	0.00577901	0.199353	0.210591	0.577041
ATP4A	0.0153217	0.0107828	0.00677633	-0.04412				ATP4A	0.744195	0.818378	0.885258	0.347209
ATP4B	0.0154442	0.00562932	0.0629979	-0.0306362				ATP4B	0.742222	0.904578	0.179301	0.514034
BPGM	-0.340271	0.111573	0.370862	0.512015				BPGM	7.99909e-14	0.0171511	2.5769e-16	7.74024e-32
COX10	0.224277	0.294108	0.292139	0.259643				COX10	1.31243e-06	1.49988e-10	2.0106e-10	1.84426e-08
COX11	-0.231285	0.234081	0.320508	0.54185				COX11	5.93901e-07	4.2975e-07	2.36276e-12	3.72697e-36
COX15	0.0868806	0.467555	0.348962	0.462514				COX15	0.0637855	3.81364e-26	1.66851e-14	1.4987e-25
COX17	-0.265563	0.127962	0.325532	0.45539				COX17	8.45937e-09	0.00621401	1.0226e-12	9.97778e-25
COX5A	0.131593	0.561318	0.175178	0.153687				COX5A	0.00488398	3.25419e-39	0.000170168	0.000993261
COX5B	0.106282	0.48344	0.0632199	-0.0237033				COX5B	0.0232224	4.39046e-28	0.177771	0.613668
COX6C	-0.107717	0.264875	0.175382	0.297083				COX6C	0.0214151	9.27093e-09	0.00016717	9.59035e-11
COX7B	0.0736847	0.386917	-0.0157422	0.0232616				COX7B	0.116115	9.83197e-18	0.737429	0.620293
COX7C	0.0711811	0.456227	0.338123	0.40863				COX7C	0.129074	8.00315e-25	1.16957e-13	8.83343e-20
CPT1A	0.174146	0.0851476	-0.0417855	0.00398586				CPT1A	0.000186127	0.0692839	0.373341	0.932356
CPT1B	0.158655	-0.194026	-0.154149	-0.137669				CPT1B	0.000673346	3.02485e-05	0.000958434	0.0032215
CPT1C	-0.0632773	-0.294414	-0.154487	-0.271585				CPT1C	0.177377	1.43274e-10	0.000933683	3.75374e-09
CPT2	0.324885	0.358752	0.215328	0.346035				CPT2	1.14004e-12	2.6909e-15	3.48286e-06	2.84454e-14
CS	0.230746	0.299509	0.18769	0.216548				CS	6.31805e-07	6.63534e-11	5.51034e-05	3.05625e-06
CYC1	0.294126	0.413808	-0.153491	-0.184991				CYC1	1.49569e-10	2.72644e-20	0.0010084	7.07264e-05
CYP2U1	-0.221622	-0.128364	0.176148	0.247953				CYP2U1	1.76064e-06	0.00605219	0.000156347	8.12718e-08
CYP4A11	-0.0413511	0.0135696	0.02172	-0.0138987				CYP4A11	0.378334	0.772593	0.643655	0.767234
CYP4A22	0.016256	0.0102379	-0.041417	-0.0898843				CYP4A22	0.729189	0.827408	0.377573	0.0551085
DLAT	-0.0821931	0.408273	0.509107	0.768035				DLAT	0.0795479	9.57353e-20	1.93686e-31	6.58428e-90
DLD	-0.110828	0.367269	0.527065	0.631915				DLD	0.0179114	5.22241e-16	5.81315e-34	3.33905e-52
DLST	0.451455	0.32947	0.0722465	0.154873				DLST	2.78937e-24	5.24596e-13	0.123428	0.000906189
ECHS1	0.469797	0.540869	0.0581019	0.118466				ECHS1	2.0592e-26	5.25086e-36	0.215584	0.0113506
ECI1	0.420972	0.33428	-0.2317	-0.20595				ECI1	5.17973e-21	2.29132e-13	5.6616e-07	9.27453e-06
ECI2	0.142394	0.139934	0.216909	0.321456				ECI2	0.00230448	0.00274707	2.94005e-06	2.01998e-12
EHHADH	-0.0528703	-0.0110969	0.328819	0.374876				EHHADH	0.259873	0.813182	5.86134e-13	1.15816e-16
GALM	0.251488	0.219799	0.209872	0.340793				GALM	5.23035e-08	2.14965e-06	6.19041e-06	7.29097e-14
GAPDH	0.483475	0.17527	-0.239961	-0.219296				GAPDH	4.34612e-28	0.000168805	2.14778e-07	2.27072e-06
GAPDHS	-0.0296514	-0.139334	-0.0499818	-0.0477604				GAPDHS	0.527661	0.00286604	0.286851	0.308837
GCDH	0.203973	0.0791678	-0.167395	-0.226109				GCDH	1.13376e-05	0.0913015	0.000330513	1.06929e-06
GCK	-0.0148392	-0.016633	-0.085136	-0.176523				GCK	0.751983	0.723165	0.069322	0.000151292
GPI	0.425611	0.197813	-0.118735	-0.129055				GPI	1.72965e-21	2.09375e-05	0.0111646	0.00578304
HADH	0.122899	0.441802	0.250067	0.226118				HADH	0.00861011	3.2859e-23	6.24905e-08	1.0682e-06
HADHA	0.0597249	0.269059	0.26876	0.282334				HADHA	0.203014	5.29132e-09	5.50946e-09	8.36926e-10
HADHB	0.108592	0.33502	0.380781	0.469012				HADHB	0.0203744	2.01447e-13	3.4994e-17	2.55664e-26
HMGCL	0.334246	0.462503	-0.0904007	0.000398656				HMGCL	2.30469e-13	1.50308e-25	0.0537203	0.993226
IDH1	-0.0598533	0.333226	0.421856	0.50622				IDH1	0.202043	2.75078e-13	4.20884e-21	4.77426e-31
IDH3A	0.195951	0.408021	0.267538	0.271869				IDH3A	2.51096e-05	1.01319e-19	6.49472e-09	3.61055e-09
IDH3B	0.29823	0.163264	-0.124071	-0.241974				IDH3B	8.06143e-11	0.000464729	0.00799183	1.68682e-07
IDH3G	0.259204	-0.061334	-0.490235	-0.539397				IDH3G	1.95259e-08	0.191086	6.04809e-29	8.76424e-36
LHPP	0.266654	0.11074	-0.248674	-0.217625				LHPP	7.31244e-09	0.018003	7.43245e-08	2.72168e-06
MDH1	-0.0614296	0.562274	0.4815	0.676188				MDH1	0.190394	2.27513e-39	7.66813e-28	3.15981e-62
MDH1B	-0.198375	0.0895709	0.247762	0.205675				MDH1B	1.9813e-05	0.0559654	8.32086e-08	9.53861e-06
MDH2	0.248574	0.304938	-0.0825448	-0.24348				MDH2	7.52536e-08	2.87324e-11	0.0782651	1.40588e-07
MINPP1	-0.101048	0.122131	0.184565	0.374752				MINPP1	0.0309742	0.00903764	7.35419e-05	1.18728e-16
NDUFA1	0.0606812	0.311023	0.0789107	0.19951				NDUFA1	0.195862	1.10132e-11	0.0923613	1.7715e-05
NDUFA10	0.269048	0.336037	0.06619	0.0534213				NDUFA10	5.29853e-09	1.68676e-13	0.158215	0.254933
NDUFA11	0.105205	-0.012847	-0.282287	-0.292531				NDUFA11	0.0246639	0.784396	8.42572e-10	1.89701e-10
NDUFA12	0.123729	0.519926	0.0936465	0.151775				NDUFA12	0.00816809	6.10108e-33	0.0456466	0.00115008
NDUFA13	0.225449	0.110262	-0.324677	-0.412062				NDUFA13	1.1514e-06	0.0185095	1.18059e-12	4.06183e-20
NDUFA2	0.118331	0.449497	0.0915672	0.0582595				NDUFA2	0.0114449	4.62914e-24	0.0506916	0.214339
NDUFA3	0.144369	0.0898559	-0.203688	-0.385066				NDUFA3	0.00199739	0.0551857	1.16693e-05	1.44613e-17
NDUFA4	-0.360854	0.425088	0.473621	0.474126				NDUFA4	1.8037e-15	1.95916e-21	7.126e-27	6.1875e-27
NDUFA5	-0.329334	0.209466	0.517881	0.823862				NDUFA5	5.36954e-13	6.45739e-06	1.18393e-32	5.13465e-114
NDUFA6	0.346182	0.430413	-0.141913	-0.021299				NDUFA6	2.76956e-14	5.4585e-22	0.0023855	0.650098
NDUFA7	-0.199476	0.134763	0.313751	0.449517				NDUFA7	1.77756e-05	0.00393894	7.11293e-12	4.60581e-24
NDUFA8	0.161128	0.410959	0.105281	0.169284				NDUFA8	0.000552555	5.21967e-20	0.0245594	0.000282074
NDUFA9	0.370482	0.371285	-0.0525706	0.0286874				NDUFA9	2.77766e-16	2.36997e-16	0.262588	0.541174
NDUFAB1	-0.0461742	0.6149	0.328058	0.350837				NDUFAB1	0.325199	9.05883e-49	6.67153e-13	1.18213e-14
NDUFB1	-0.0597356	0.360705	0.274443	0.354696				NDUFB1	0.202933	1.85579e-15	2.53463e-09	5.77517e-15
NDUFB10	0.279576	0.359853	-0.193202	-0.247733				NDUFB10	1.23761e-09	2.18281e-15	3.27363e-05	8.35049e-08
NDUFB11	-0.0298533	0.165005	-0.115666	-0.0952742				NDUFB11	0.524852	0.000402938	0.0134561	0.0419976
NDUFB2	-0.00899228	0.302542	0.146974	0.176928				NDUFB2	0.848134	4.16582e-11	0.00164959	0.000145996
NDUFB3	-0.233413	0.421812	0.483164	0.611886				NDUFB3	4.64429e-07	4.25217e-21	4.75346e-28	3.49544e-48
NDUFB4	-0.224431	0.496956	0.408772	0.443873				NDUFB4	1.29008e-06	8.14787e-30	8.55597e-20	1.94842e-23
NDUFB5	-0.286297	0.510201	0.635491	0.741766				NDUFB5	4.73354e-10	1.37328e-31	5.94951e-53	8.58895e-81
NDUFB6	-0.211413	0.386648	0.394879	0.50379				NDUFB6	5.27051e-06	1.04004e-17	1.81817e-18	1.01317e-30
NDUFB7	0.230243	0.167424	-0.291073	-0.379989				NDUFB7	6.69223e-07	0.000329702	2.35407e-10	4.11532e-17
NDUFB8	0.0607603	0.367116	0.16084	0.284647				NDUFB8	0.195278	5.38033e-16	0.000565498	6.00777e-10
NDUFB9	-0.125875	0.426876	0.212883	0.314397				NDUFB9	0.00711746	1.27878e-21	4.5154e-06	6.40954e-12
NDUFC1	-0.00242422	0.444336	0.295624	0.331365				NDUFC1	0.958827	1.73269e-23	1.19492e-10	3.79159e-13
NDUFC2	-0.458308	0.190526	0.417254	0.655297				NDUFC2	4.61348e-25	4.22308e-05	1.23255e-20	2.75671e-57
NDUFS1	-0.00789752	0.392284	0.584285	0.574502				NDUFS1	0.866438	3.16796e-18	4.29987e-43	2.10458e-41
NDUFS2	0.461654	0.278867	0.33404	-0.117466				NDUFS2	1.88824e-25	1.36774e-09	2.3886e-13	0.0120665
NDUFS3	0.226459	0.57399	0.0709264	0.171229				NDUFS3	1.02801e-06	2.57118e-41	0.130452	0.000239177
NDUFS4	0.0306403	0.516151	0.40583	0.427898				NDUFS4	0.513979	2.06757e-32	1.65443e-19	1.00105e-21
NDUFS5	0.271964	0.281715	-0.117269	-0.121085				NDUFS5	3.56407e-09	9.14116e-10	0.0122123	0.0096505
NDUFS6	0.337867	0.247832	-0.142485	-0.285105				NDUFS6	1.22364e-13	8.24922e-08	0.00228945	5.62453e-10
NDUFS7	0.443545	0.11085	-0.322588	-0.421431				NDUFS7	2.11714e-23	0.0178883	1.67362e-12	4.65089e-21
NDUFS8	0.354554	0.254666	-0.297589	-0.379922				NDUFS8	5.9299e-15	3.49929e-08	8.88397e-11	4.17127e-17
NDUFV1	0.546627	0.154779	-0.345022	-0.383418				NDUFV1	6.90586e-37	0.000912814	3.41634e-14	2.03444e-17
NDUFV2	0.0203431	0.325451	0.376513	0.568279				NDUFV2	0.664825	1.03657e-12	8.33271e-17	2.33762e-40
NDUFV3	0.0774068	0.296428	0.142176	0.126685				NDUFV3	0.0987594	1.05879e-10	0.00234088	0.00675366
OGDH	0.380363	-0.0521155	-0.253911	-0.383225				OGDH	3.81254e-17	0.266748	3.85184e-08	2.11758e-17
OXCT1	0.171583	0.189525	0.142548	0.223238				OXCT1	0.000232051	4.64084e-05	0.00227899	1.47289e-06
OXCT2	0.0749139	-0.217889	-0.250052	-0.207031				OXCT2	0.110137	2.64526e-06	6.26045e-08	8.303e-06
PAAF1	-0.229358	0.0846818	0.056849	0.147549				PAAF1	7.40398e-07	0.0708259	0.225661	0.00158069
PC	0.158058	-0.0355823	-0.208813	-0.2035				PC	0.000705973	0.44846	6.91001e-06	1.18922e-05
PDC	0.0979526	-0.0257095	-0.008924	-0.010065				PDC	0.0365295	0.583975	0.849274	0.830278
PDHB	-0.00486888	0.374184	0.361255	0.463868				PDHB	0.917419	1.33059e-16	1.67035e-15	1.03995e-25
PDHX	-0.083269	0.384632	0.447751	0.63893				PDHX	0.075676	1.58239e-17	7.25457e-24	1.1088e-53
PFKFB1	-0.0742655	-0.172796	-0.103864	-0.046127				PFKFB1	0.113259	0.000209146	0.026565	0.325695
PFKFB2	0.0332902	0.0605637	0.360519	0.213297				PFKFB2	0.478244	0.196731	1.92269e-15	4.32223e-06
PFKFB3	0.159937	-0.167387	-0.0608375	-0.122598				PFKFB3	0.000607949	0.00033074	0.194711	0.00877536
PFKFB4	0.290085	0.00201792	-0.174793	-0.111815				PFKFB4	2.72286e-10	0.965723	0.000175964	0.0169106
PFKL	0.484302	-0.00896184	-0.38902	-0.478827				PFKL	3.4224e-28	0.848642	6.32314e-18	1.64414e-27
PFKM	0.0301431	0.00496797	0.0382984	-0.0209037				PFKM	0.520834	0.915744	0.414566	0.656172
PFKP	0.54445	0.068453	-0.161814	-0.291768				PFKP	1.49411e-36	0.144439	0.000522797	2.12412e-10
PGM2	-0.144249	0.289682	0.426083	0.565329				PGM2	0.00201491	2.88929e-10	1.54547e-21	7.19143e-40
PKLR	-0.148993	-0.0870683	-0.0343279	-0.126151				PKLR	0.00141921	0.0632123	0.464628	0.00699193
POR	0.2021	-0.171762	-0.451352	-0.55216				POR	1.36894e-05	0.000228531	2.86495e-24	9.47152e-38
PPA1	-0.274247	0.392868	0.357759	0.412128				PPA1	2.60425e-09	2.79692e-18	3.2474e-15	4.00096e-20
PPA2	-0.0569197	0.570974	0.442259	0.493883				PPA2	0.225084	8.29423e-41	2.92879e-23	2.0487e-29
PPAN	0.0169691	-0.149414	-0.0959952	-0.0124703				PPAN	0.717806	0.00137508	0.0404616	0.79057
PPAN-P2RY11	0.0723002	-0.0461228	-0.0227704	0.00956415				PPAN-P2RY11	0.123149	0.325739	0.627697	0.838605
PPARA	0.0275244	-0.0425795	0.206759	0.248397				PPARA	0.557702	0.364319	8.53778e-06	7.69183e-08
PPARD	0.291017	-0.230264	-0.31332	-0.301873				PPARD	2.37352e-10	6.67666e-07	7.62424e-12	4.61849e-11
PPARG	-0.0395349	0.124259	0.204083	0.257307				PPARG	0.39965	0.00789669	1.12121e-05	2.49508e-08
PPARGC1A	0.0187659	0.148481	0.208221	0.247548				PPARGC1A	0.689403	0.00147461	7.34601e-06	8.54372e-08
PPARGC1B	0.24733	0.141445	0.190086	0.228852				PPARGC1B	8.77692e-08	0.0024668	4.40197e-05	7.84313e-07
PPAT	-0.25749	0.180672	0.445091	0.605212				PPAT	2.4371e-08	0.00010468	1.43053e-23	6.60902e-47
SDHA	1	0.225579	-0.19364	-0.219002				SDHA	0	1.1348e-06	3.13904e-05	2.34467e-06
SDHB	0.225579	1	0.303735	0.422493				SDHB	1.1348e-06	0	3.46365e-11	3.62193e-21
SDHC	-0.19364	0.303735	1	0.615312				SDHC	3.13904e-05	3.46365e-11	0	7.52284e-49
SDHD	-0.219002	0.422493	0.615312	1				SDHD	2.34467e-06	3.62193e-21	7.52284e-49	0
UQCRFS1	0.126133	0.605784	0.407772	0.500347				UQCRFS1	0.00699987	5.14991e-47	1.07146e-19	2.9131e-30

## Sheet: Table S7
Supplementary Table 7. The network for 41 genes based on SDHs and MMGs with the highest correlation.
node1	node2	node1_string_id	node2_string_id	neighborhood_on_chromosome	gene_fusion	phylogenetic_cooccurrence	homology	coexpression	experimentally_determined_interaction	database_annotated	automated_textmining	combined_score
ACADM	DLD	9606.ENSP00000359871	9606.ENSP00000205402	0.058	0	0	0	0.424	0	0	0.265	0.567
ACADM	ACADS	9606.ENSP00000359871	9606.ENSP00000242592	0	0	0.444	0.858	0.083	0.395	0	0.842	0.52
ACADM	SDHA	9606.ENSP00000359871	9606.ENSP00000264932	0.068	0	0	0	0.253	0.158	0	0.409	0.607
ACADM	ECI1	9606.ENSP00000359871	9606.ENSP00000301729	0.049	0	0.261	0	0.227	0.394	0	0.49	0.801
ACADM	COX5A	9606.ENSP00000359871	9606.ENSP00000317780	0	0	0	0	0.148	0.168	0	0.255	0.426
ACADM	NDUFV1	9606.ENSP00000359871	9606.ENSP00000322450	0	0	0	0	0.481	0	0	0.304	0.623
ACADM	PGM2	9606.ENSP00000359871	9606.ENSP00000371393	0	0	0	0	0.066	0	0	0.431	0.446
ACADM	IDH3B	9606.ENSP00000359871	9606.ENSP00000370223	0.06	0	0	0	0.104	0.078	0	0.373	0.449
ACADM	SDHD	9606.ENSP00000359871	9606.ENSP00000364699	0	0	0	0	0.276	0.174	0	0.156	0.451
ACADM	SDHB	9606.ENSP00000359871	9606.ENSP00000364649	0.078	0	0	0	0.292	0.168	0	0.26	0.545
ACADM	ALDH6A1	9606.ENSP00000359871	9606.ENSP00000450436	0	0	0	0	0.147	0.076	0	0.527	0.595
ACADM	CPT2	9606.ENSP00000359871	9606.ENSP00000360541	0	0	0	0	0.231	0.391	0	0.768	0.882
ACADM	HADH	9606.ENSP00000359871	9606.ENSP00000474560	0.071	0	0.374	0	0.29	0.389	0	0.688	0.907
ACADS	SDHA	9606.ENSP00000242592	9606.ENSP00000264932	0.068	0	0	0	0.183	0.158	0	0.313	0.501
ACADS	ACADM	9606.ENSP00000242592	9606.ENSP00000359871	0	0	0.444	0.858	0.083	0.395	0	0.842	0.52
ACADS	CPT2	9606.ENSP00000242592	9606.ENSP00000360541	0	0	0	0	0.089	0.395	0	0.684	0.811
ACADS	ALDH3A2	9606.ENSP00000242592	9606.ENSP00000345774	0.045	0	0	0	0.062	0	0.8	0.181	0.833
ACADS	ECI1	9606.ENSP00000242592	9606.ENSP00000301729	0.049	0	0.317	0	0.237	0.397	0	0.553	0.842
ACADS	HADH	9606.ENSP00000242592	9606.ENSP00000474560	0.071	0.003	0.37	0	0.55	0.142	0	0.617	0.897
ACADS	ALDH6A1	9606.ENSP00000242592	9606.ENSP00000450436	0	0	0	0	0.645	0.076	0.9	0.33	0.975
AHR	GAPDH	9606.ENSP00000242057	9606.ENSP00000229239	0	0	0	0	0	0	0	0.474	0.474
AKR1A1	GAPDH	9606.ENSP00000361140	9606.ENSP00000229239	0.045	0	0	0	0.122	0.283	0	0.297	0.522
AKR1A1	ALDH3A2	9606.ENSP00000361140	9606.ENSP00000345774	0	0	0	0	0.076	0.102	0.9	0.49	0.952
ALDH3A2	GAPDH	9606.ENSP00000345774	9606.ENSP00000229239	0.052	0	0	0	0.062	0.108	0	0.34	0.406
ALDH3A2	ACADS	9606.ENSP00000345774	9606.ENSP00000242592	0.045	0	0	0	0.062	0	0.8	0.181	0.833
ALDH3A2	ALDH6A1	9606.ENSP00000345774	9606.ENSP00000450436	0	0	0	0.593	0.072	0.201	0.9	0.67	0.94
ALDH3A2	AKR1A1	9606.ENSP00000345774	9606.ENSP00000361140	0	0	0	0	0.076	0.102	0.9	0.49	0.952
ALDH6A1	OXCT1	9606.ENSP00000450436	9606.ENSP00000196371	0	0	0	0	0.063	0	0	0.596	0.605
ALDH6A1	NDUFS7	9606.ENSP00000450436	9606.ENSP00000233627	0	0	0	0	0.065	0.71	0	0	0.717
ALDH6A1	ACADS	9606.ENSP00000450436	9606.ENSP00000242592	0	0	0	0	0.645	0.076	0.9	0.33	0.975
ALDH6A1	ECI1	9606.ENSP00000450436	9606.ENSP00000301729	0	0	0	0	0.141	0.14	0	0.307	0.444
ALDH6A1	ALDH3A2	9606.ENSP00000450436	9606.ENSP00000345774	0	0	0	0.593	0.072	0.201	0.9	0.67	0.94
ALDH6A1	ACADM	9606.ENSP00000450436	9606.ENSP00000359871	0	0	0	0	0.147	0.076	0	0.527	0.595
ALDH6A1	PGM2	9606.ENSP00000450436	9606.ENSP00000371393	0	0	0	0	0.062	0.726	0	0.246	0.789
ALDH6A1	HADH	9606.ENSP00000450436	9606.ENSP00000474560	0	0.006	0	0	0.668	0	0	0.248	0.74
BPGM	NDUFB4	9606.ENSP00000376840	9606.ENSP00000184266	0	0	0	0	0.062	0	0	0.461	0.473
BPGM	GAPDH	9606.ENSP00000376840	9606.ENSP00000229239	0	0	0	0	0.231	0.225	0.9	0.406	0.959
COX5A	NDUFB4	9606.ENSP00000317780	9606.ENSP00000184266	0	0	0	0	0.386	0.822	0	0.46	0.936
COX5A	NDUFB7	9606.ENSP00000317780	9606.ENSP00000215565	0	0	0	0	0.856	0.822	0	0.439	0.984
COX5A	NDUFS7	9606.ENSP00000317780	9606.ENSP00000233627	0	0	0	0	0.568	0.955	0	0.416	0.987
COX5A	SDHA	9606.ENSP00000317780	9606.ENSP00000264932	0	0	0	0	0.179	0.365	0	0.66	0.807
COX5A	NDUFB10	9606.ENSP00000317780	9606.ENSP00000268668	0	0	0	0	0.869	0.953	0	0.639	0.997
COX5A	NDUFS6	9606.ENSP00000317780	9606.ENSP00000274137	0	0	0	0	0.851	0.955	0	0.497	0.996
COX5A	NDUFB9	9606.ENSP00000317780	9606.ENSP00000276689	0	0	0	0	0.876	0.959	0	0.46	0.997
COX5A	UQCRFS1	9606.ENSP00000317780	9606.ENSP00000306397	0	0	0	0	0.918	0.986	0.9	0.637	0.999
COX5A	NDUFS8	9606.ENSP00000317780	9606.ENSP00000315774	0	0	0	0	0.842	0.842	0	0.502	0.986
COX5A	CYC1	9606.ENSP00000317780	9606.ENSP00000317159	0	0	0	0	0.901	0.99	0.54	0.697	0.999
COX5A	ACADM	9606.ENSP00000317780	9606.ENSP00000359871	0	0	0	0	0.148	0.168	0	0.255	0.426
COX5A	SDHD	9606.ENSP00000317780	9606.ENSP00000364699	0	0	0	0	0.686	0	0	0.538	0.849
COX5A	SDHC	9606.ENSP00000317780	9606.ENSP00000356953	0	0	0	0	0.862	0.056	0	0.288	0.899
COX5A	SDHB	9606.ENSP00000317780	9606.ENSP00000364649	0	0	0	0	0.865	0.368	0	0.582	0.961
COX5A	NDUFS5	9606.ENSP00000317780	9606.ENSP00000362060	0	0	0	0	0.633	0.932	0	0.391	0.983
COX5A	NDUFA5	9606.ENSP00000317780	9606.ENSP00000417142	0	0	0	0	0.833	0.822	0	0.51	0.984
COX5A	NDUFA13	9606.ENSP00000317780	9606.ENSP00000423673	0	0	0	0	0.728	0.935	0	0.182	0.984
COX5A	NDUFV1	9606.ENSP00000317780	9606.ENSP00000322450	0	0	0	0	0.262	0.968	0	0.475	0.986
COX5A	NDUFA8	9606.ENSP00000317780	9606.ENSP00000362873	0	0	0	0	0.885	0.822	0	0.562	0.99
COX5A	NDUFA12	9606.ENSP00000317780	9606.ENSP00000330737	0	0	0	0	0.881	0.96	0	0.411	0.996
COX5A	NDUFB6	9606.ENSP00000317780	9606.ENSP00000369176	0	0	0	0	0.887	0.948	0	0.506	0.996
COX5A	COX6C	9606.ENSP00000317780	9606.ENSP00000428895	0	0	0	0	0.936	0.991	0.8	0.788	0.999
COX6C	NDUFB4	9606.ENSP00000428895	9606.ENSP00000184266	0	0	0	0	0.46	0	0	0.377	0.649
COX6C	OXCT1	9606.ENSP00000428895	9606.ENSP00000196371	0	0	0	0	0	0	0	0.499	0.499
COX6C	NDUFB7	9606.ENSP00000428895	9606.ENSP00000215565	0	0	0	0	0.925	0	0	0.265	0.943
COX6C	NDUFS7	9606.ENSP00000428895	9606.ENSP00000233627	0	0	0	0	0.342	0.116	0	0.306	0.561
COX6C	NDUFB10	9606.ENSP00000428895	9606.ENSP00000268668	0	0	0	0	0.896	0.395	0	0.452	0.962
COX6C	NDUFS6	9606.ENSP00000428895	9606.ENSP00000274137	0	0	0	0	0.899	0	0	0.469	0.944
COX6C	NDUFB9	9606.ENSP00000428895	9606.ENSP00000276689	0	0	0	0	0.923	0.117	0	0.38	0.954
COX6C	UQCRFS1	9606.ENSP00000428895	9606.ENSP00000306397	0	0	0	0	0.346	0.735	0	0.375	0.882
COX6C	NDUFS8	9606.ENSP00000428895	9606.ENSP00000315774	0	0	0	0	0.401	0	0	0.243	0.527
COX6C	CYC1	9606.ENSP00000428895	9606.ENSP00000317159	0	0	0	0	0.251	0.73	0	0.224	0.829
COX6C	COX5A	9606.ENSP00000428895	9606.ENSP00000317780	0	0	0	0	0.936	0.991	0.8	0.788	0.999
COX6C	NDUFV1	9606.ENSP00000428895	9606.ENSP00000322450	0	0	0	0	0.113	0	0	0.396	0.442
COX6C	NDUFA12	9606.ENSP00000428895	9606.ENSP00000330737	0	0	0	0	0.881	0.729	0	0.16	0.97
COX6C	SDHC	9606.ENSP00000428895	9606.ENSP00000356953	0	0	0	0	0.832	0	0	0.183	0.857
COX6C	NDUFS5	9606.ENSP00000428895	9606.ENSP00000362060	0	0	0	0	0.899	0.402	0	0.355	0.957
COX6C	NDUFA8	9606.ENSP00000428895	9606.ENSP00000362873	0	0	0	0	0.596	0	0	0.476	0.779
COX6C	SDHB	9606.ENSP00000428895	9606.ENSP00000364649	0	0	0	0	0.446	0.368	0	0.271	0.722
COX6C	SDHD	9606.ENSP00000428895	9606.ENSP00000364699	0	0	0	0	0.319	0	0	0.198	0.43
COX6C	NDUFB6	9606.ENSP00000428895	9606.ENSP00000369176	0	0	0	0	0.608	0	0	0.427	0.766
COX6C	NDUFA5	9606.ENSP00000428895	9606.ENSP00000417142	0	0	0	0	0.93	0.128	0	0.402	0.96
COX6C	NDUFA13	9606.ENSP00000428895	9606.ENSP00000423673	0	0	0	0	0.648	0	0	0.268	0.732
CPT2	ACADS	9606.ENSP00000360541	9606.ENSP00000242592	0	0	0	0	0.089	0.395	0	0.684	0.811
CPT2	SDHA	9606.ENSP00000360541	9606.ENSP00000264932	0	0	0	0	0.284	0	0	0.234	0.428
CPT2	ECI1	9606.ENSP00000360541	9606.ENSP00000301729	0	0	0	0	0.194	0.392	0	0.539	0.754
CPT2	ACADM	9606.ENSP00000360541	9606.ENSP00000359871	0	0	0	0	0.231	0.391	0	0.768	0.882
CPT2	SDHB	9606.ENSP00000360541	9606.ENSP00000364649	0	0	0	0	0.313	0	0	0.227	0.446
CPT2	HADH	9606.ENSP00000360541	9606.ENSP00000474560	0	0	0	0	0.191	0.386	0	0.565	0.765
CYC1	NDUFB4	9606.ENSP00000317159	9606.ENSP00000184266	0	0	0	0	0.269	0.824	0	0.055	0.868
CYC1	DLD	9606.ENSP00000317159	9606.ENSP00000205402	0	0	0	0	0.588	0.368	0	0.146	0.758
CYC1	NDUFB7	9606.ENSP00000317159	9606.ENSP00000215565	0	0	0	0	0.895	0.981	0	0.359	0.998
CYC1	NDUFS7	9606.ENSP00000317159	9606.ENSP00000233627	0	0	0	0	0.94	0.981	0	0.45	0.999
CYC1	SDHA	9606.ENSP00000317159	9606.ENSP00000264932	0	0	0	0	0.856	0.435	0	0.688	0.972
CYC1	NDUFB10	9606.ENSP00000317159	9606.ENSP00000268668	0	0	0	0	0.706	0.987	0	0.203	0.996
CYC1	NDUFS6	9606.ENSP00000317159	9606.ENSP00000274137	0	0	0	0	0.719	0.955	0	0.223	0.989
CYC1	NDUFB9	9606.ENSP00000317159	9606.ENSP00000276689	0	0	0	0	0.868	0.969	0	0.235	0.996
CYC1	UQCRFS1	9606.ENSP00000317159	9606.ENSP00000306397	0.295	0.13	0.26	0	0.917	0.993	0.8	0.993	0.999
CYC1	NDUFS8	9606.ENSP00000317159	9606.ENSP00000315774	0	0	0	0	0.907	0.985	0	0.292	0.998
CYC1	SDHC	9606.ENSP00000317159	9606.ENSP00000356953	0	0	0	0	0.517	0.125	0	0.43	0.738
CYC1	SDHD	9606.ENSP00000317159	9606.ENSP00000364699	0	0	0	0	0.509	0.369	0	0.414	0.802
CYC1	COX6C	9606.ENSP00000317159	9606.ENSP00000428895	0	0	0	0	0.251	0.73	0	0.224	0.829
CYC1	IDH3B	9606.ENSP00000317159	9606.ENSP00000370223	0.042	0	0	0	0.854	0.249	0	0.088	0.891
CYC1	NDUFA5	9606.ENSP00000317159	9606.ENSP00000417142	0	0	0	0	0.315	0.839	0	0.416	0.93
CYC1	SDHB	9606.ENSP00000317159	9606.ENSP00000364649	0	0	0	0	0.892	0.368	0	0.582	0.969
CYC1	NDUFS5	9606.ENSP00000317159	9606.ENSP00000362060	0	0	0	0	0.296	0.959	0	0.058	0.971
CYC1	NDUFA13	9606.ENSP00000317159	9606.ENSP00000423673	0	0	0	0	0.771	0.9	0	0.113	0.978
CYC1	NDUFB6	9606.ENSP00000317159	9606.ENSP00000369176	0	0	0	0	0.61	0.96	0	0.185	0.986
CYC1	NDUFA8	9606.ENSP00000317159	9606.ENSP00000362873	0	0	0	0	0.942	0.842	0	0.223	0.992
CYC1	NDUFA12	9606.ENSP00000317159	9606.ENSP00000330737	0	0	0	0	0.623	0.982	0	0.251	0.994
CYC1	COX5A	9606.ENSP00000317159	9606.ENSP00000317780	0	0	0	0	0.901	0.99	0.54	0.697	0.999
CYC1	NDUFV1	9606.ENSP00000317159	9606.ENSP00000322450	0	0	0	0	0.938	0.981	0	0.606	0.999
DLD	OXCT1	9606.ENSP00000205402	9606.ENSP00000196371	0	0	0	0	0.145	0	0	0.464	0.522
DLD	NDUFB7	9606.ENSP00000205402	9606.ENSP00000215565	0	0	0	0	0.092	0.368	0	0	0.401
DLD	NDUFS6	9606.ENSP00000205402	9606.ENSP00000274137	0	0	0	0	0.09	0.368	0	0.043	0.402
DLD	NDUFS7	9606.ENSP00000205402	9606.ENSP00000233627	0	0	0	0	0.113	0.368	0	0.055	0.424
DLD	GAPDH	9606.ENSP00000205402	9606.ENSP00000229239	0.072	0	0	0	0.125	0	0	0.403	0.474
DLD	NDUFS8	9606.ENSP00000205402	9606.ENSP00000315774	0.059	0	0	0	0.217	0.252	0	0.176	0.486
DLD	NDUFA8	9606.ENSP00000205402	9606.ENSP00000362873	0	0	0	0	0.485	0	0	0.049	0.489
DLD	ACADM	9606.ENSP00000205402	9606.ENSP00000359871	0.058	0	0	0	0.424	0	0	0.265	0.567
DLD	SDHC	9606.ENSP00000205402	9606.ENSP00000356953	0.167	0	0	0	0.24	0	0	0.387	0.578
DLD	SDHD	9606.ENSP00000205402	9606.ENSP00000364699	0	0	0	0	0.426	0	0	0.302	0.582
DLD	NDUFV1	9606.ENSP00000205402	9606.ENSP00000322450	0	0	0	0	0.398	0.349	0	0	0.591
DLD	CYC1	9606.ENSP00000205402	9606.ENSP00000317159	0	0	0	0	0.588	0.368	0	0.146	0.758
DLD	NDUFB10	9606.ENSP00000205402	9606.ENSP00000268668	0	0	0	0	0.659	0.348	0	0.049	0.77
DLD	UQCRFS1	9606.ENSP00000205402	9606.ENSP00000306397	0	0	0	0	0.542	0.368	0	0.31	0.783
DLD	IDH3B	9606.ENSP00000205402	9606.ENSP00000370223	0.077	0	0	0	0.465	0.346	0	0.566	0.841
DLD	SDHA	9606.ENSP00000205402	9606.ENSP00000264932	0.165	0	0	0	0.499	0.439	0	0.442	0.852
DLD	SDHB	9606.ENSP00000205402	9606.ENSP00000364649	0.167	0	0	0	0.271	0.511	0	0.592	0.863
ECI1	OXCT1	9606.ENSP00000301729	9606.ENSP00000196371	0.072	0	0	0	0.063	0	0	0.395	0.428
ECI1	ACADS	9606.ENSP00000301729	9606.ENSP00000242592	0.049	0	0.317	0	0.237	0.397	0	0.553	0.842
ECI1	ALDH6A1	9606.ENSP00000301729	9606.ENSP00000450436	0	0	0	0	0.141	0.14	0	0.307	0.444
ECI1	CPT2	9606.ENSP00000301729	9606.ENSP00000360541	0	0	0	0	0.194	0.392	0	0.539	0.754
ECI1	ACADM	9606.ENSP00000301729	9606.ENSP00000359871	0.049	0	0.261	0	0.227	0.394	0	0.49	0.801
ECI1	HADH	9606.ENSP00000301729	9606.ENSP00000474560	0.072	0	0.334	0	0.25	0.389	0	0.506	0.834
GAPDH	DLD	9606.ENSP00000229239	9606.ENSP00000205402	0.072	0	0	0	0.125	0	0	0.403	0.474
GAPDH	ALDH3A2	9606.ENSP00000229239	9606.ENSP00000345774	0.052	0	0	0	0.062	0.108	0	0.34	0.406
GAPDH	AHR	9606.ENSP00000229239	9606.ENSP00000242057	0	0	0	0	0	0	0	0.474	0.474
GAPDH	AKR1A1	9606.ENSP00000229239	9606.ENSP00000361140	0.045	0	0	0	0.122	0.283	0	0.297	0.522
GAPDH	SDHB	9606.ENSP00000229239	9606.ENSP00000364649	0	0	0	0	0.099	0	0	0.707	0.725
GAPDH	SDHA	9606.ENSP00000229239	9606.ENSP00000264932	0	0	0	0	0.122	0	0	0.783	0.801
GAPDH	SDHC	9606.ENSP00000229239	9606.ENSP00000356953	0	0	0	0	0.112	0	0	0.799	0.814
GAPDH	BPGM	9606.ENSP00000229239	9606.ENSP00000376840	0	0	0	0	0.231	0.225	0.9	0.406	0.959
HADH	OXCT1	9606.ENSP00000474560	9606.ENSP00000196371	0.167	0	0	0	0.092	0	0	0.487	0.578
HADH	ACADS	9606.ENSP00000474560	9606.ENSP00000242592	0.071	0.003	0.37	0	0.55	0.142	0	0.617	0.897
HADH	SDHA	9606.ENSP00000474560	9606.ENSP00000264932	0	0	0	0	0.11	0.132	0	0.406	0.501
HADH	ECI1	9606.ENSP00000474560	9606.ENSP00000301729	0.072	0	0.334	0	0.25	0.389	0	0.506	0.834
HADH	ACADM	9606.ENSP00000474560	9606.ENSP00000359871	0.071	0	0.374	0	0.29	0.389	0	0.688	0.907
HADH	CPT2	9606.ENSP00000474560	9606.ENSP00000360541	0	0	0	0	0.191	0.386	0	0.565	0.765
HADH	ALDH6A1	9606.ENSP00000474560	9606.ENSP00000450436	0	0.006	0	0	0.668	0	0	0.248	0.74
IDH3B	DLD	9606.ENSP00000370223	9606.ENSP00000205402	0.077	0	0	0	0.465	0.346	0	0.566	0.841
IDH3B	NDUFB7	9606.ENSP00000370223	9606.ENSP00000215565	0	0	0	0	0.232	0.257	0	0.205	0.507
IDH3B	NDUFS7	9606.ENSP00000370223	9606.ENSP00000233627	0	0	0	0	0.567	0.249	0	0.135	0.694
IDH3B	SDHA	9606.ENSP00000370223	9606.ENSP00000264932	0.182	0	0	0	0.367	0.391	0	0.676	0.884
IDH3B	NDUFS6	9606.ENSP00000370223	9606.ENSP00000274137	0	0	0	0	0.18	0.183	0	0.3	0.491
IDH3B	NDUFB9	9606.ENSP00000370223	9606.ENSP00000276689	0	0	0	0	0.308	0	0	0.254	0.462
IDH3B	UQCRFS1	9606.ENSP00000370223	9606.ENSP00000306397	0	0	0	0	0.504	0.249	0	0.112	0.64
IDH3B	CYC1	9606.ENSP00000370223	9606.ENSP00000317159	0.042	0	0	0	0.854	0.249	0	0.088	0.891
IDH3B	NDUFV1	9606.ENSP00000370223	9606.ENSP00000322450	0	0	0	0	0.726	0.248	0	0.294	0.842
IDH3B	SDHC	9606.ENSP00000370223	9606.ENSP00000356953	0.185	0	0	0	0.228	0	0	0.569	0.706
IDH3B	ACADM	9606.ENSP00000370223	9606.ENSP00000359871	0.06	0	0	0	0.104	0.078	0	0.373	0.449
IDH3B	NDUFA8	9606.ENSP00000370223	9606.ENSP00000362873	0	0	0	0	0.425	0.249	0	0.252	0.649
IDH3B	SDHB	9606.ENSP00000370223	9606.ENSP00000364649	0.185	0	0	0	0.687	0.523	0	0.622	0.948
IDH3B	SDHD	9606.ENSP00000370223	9606.ENSP00000364699	0	0	0	0	0.241	0.181	0	0.612	0.738
IDH3B	NDUFB6	9606.ENSP00000370223	9606.ENSP00000369176	0	0	0	0	0.188	0.181	0	0.183	0.41
IDH3B	NDUFA5	9606.ENSP00000370223	9606.ENSP00000417142	0	0	0	0	0.185	0.249	0	0.115	0.412
LHPP	NDUFS6	9606.ENSP00000357835	9606.ENSP00000274137	0	0	0	0	0.063	0	0	0.447	0.459
NDUFA12	NDUFB4	9606.ENSP00000330737	9606.ENSP00000184266	0	0	0	0	0.879	0.987	0.9	0.532	0.999
NDUFA12	NDUFB7	9606.ENSP00000330737	9606.ENSP00000215565	0	0	0	0	0.866	0.995	0.9	0.432	0.999
NDUFA12	NDUFS7	9606.ENSP00000330737	9606.ENSP00000233627	0	0	0	0	0.737	0.998	0.9	0.739	0.999
NDUFA12	SDHA	9606.ENSP00000330737	9606.ENSP00000264932	0	0	0	0	0.181	0.323	0	0.353	0.61
NDUFA12	NDUFB10	9606.ENSP00000330737	9606.ENSP00000268668	0	0	0	0	0.88	0.998	0.9	0.622	0.999
NDUFA12	NDUFS6	9606.ENSP00000330737	9606.ENSP00000274137	0	0	0	0	0.913	0.998	0.9	0.804	0.999
NDUFA12	NDUFB9	9606.ENSP00000330737	9606.ENSP00000276689	0	0	0	0	0.933	0.998	0.9	0.774	0.999
NDUFA12	UQCRFS1	9606.ENSP00000330737	9606.ENSP00000306397	0	0	0	0	0.895	0.995	0	0.303	0.999
NDUFA12	NDUFS8	9606.ENSP00000330737	9606.ENSP00000315774	0	0	0	0	0.82	0.998	0.9	0.723	0.999
NDUFA12	CYC1	9606.ENSP00000330737	9606.ENSP00000317159	0	0	0	0	0.623	0.982	0	0.251	0.994
NDUFA12	COX5A	9606.ENSP00000330737	9606.ENSP00000317780	0	0	0	0	0.881	0.96	0	0.411	0.996
NDUFA12	NDUFV1	9606.ENSP00000330737	9606.ENSP00000322450	0	0	0	0	0.507	0.995	0.9	0.753	0.999
NDUFA12	SDHD	9606.ENSP00000330737	9606.ENSP00000364699	0	0	0	0	0.324	0	0	0.227	0.455
NDUFA12	SDHC	9606.ENSP00000330737	9606.ENSP00000356953	0	0	0	0	0.796	0	0	0.097	0.808
NDUFA12	COX6C	9606.ENSP00000330737	9606.ENSP00000428895	0	0	0	0	0.881	0.729	0	0.16	0.97
NDUFA12	SDHB	9606.ENSP00000330737	9606.ENSP00000364649	0	0	0	0	0.582	0.915	0	0.253	0.971
NDUFA12	NDUFS5	9606.ENSP00000330737	9606.ENSP00000362060	0	0	0	0	0.832	0.995	0.9	0.683	0.999
NDUFA12	NDUFA8	9606.ENSP00000330737	9606.ENSP00000362873	0	0	0	0	0.877	0.99	0.9	0.752	0.999
NDUFA12	NDUFA5	9606.ENSP00000330737	9606.ENSP00000417142	0	0	0	0	0.907	0.995	0.9	0.795	0.999
NDUFA12	NDUFB6	9606.ENSP00000330737	9606.ENSP00000369176	0	0	0	0	0.93	0.995	0.9	0.637	0.999
NDUFA12	NDUFA13	9606.ENSP00000330737	9606.ENSP00000423673	0	0	0	0	0.902	0.999	0.9	0.556	0.999
NDUFA13	NDUFB4	9606.ENSP00000423673	9606.ENSP00000184266	0	0	0	0	0.453	0.844	0.9	0.504	0.995
NDUFA13	NDUFB7	9606.ENSP00000423673	9606.ENSP00000215565	0	0	0	0	0.985	0.955	0.9	0.672	0.999
NDUFA13	NDUFS7	9606.ENSP00000423673	9606.ENSP00000233627	0	0	0	0	0.923	0.999	0.9	0.562	0.999
NDUFA13	SDHA	9606.ENSP00000423673	9606.ENSP00000264932	0	0	0	0	0.284	0	0	0.413	0.562
NDUFA13	NDUFB10	9606.ENSP00000423673	9606.ENSP00000268668	0	0	0	0	0.845	0.952	0.9	0.638	0.999
NDUFA13	NDUFS6	9606.ENSP00000423673	9606.ENSP00000274137	0	0	0	0	0.799	0.975	0.9	0.614	0.999
NDUFA13	NDUFB9	9606.ENSP00000423673	9606.ENSP00000276689	0	0	0	0	0.969	0.953	0.9	0.391	0.999
NDUFA13	UQCRFS1	9606.ENSP00000423673	9606.ENSP00000306397	0	0	0	0	0.642	0.983	0	0.402	0.996
NDUFA13	NDUFS8	9606.ENSP00000423673	9606.ENSP00000315774	0	0	0	0	0.957	0.982	0.9	0.589	0.999
NDUFA13	CYC1	9606.ENSP00000423673	9606.ENSP00000317159	0	0	0	0	0.771	0.9	0	0.113	0.978
NDUFA13	COX5A	9606.ENSP00000423673	9606.ENSP00000317780	0	0	0	0	0.728	0.935	0	0.182	0.984
NDUFA13	NDUFV1	9606.ENSP00000423673	9606.ENSP00000322450	0	0	0	0	0.848	0.994	0.9	0.676	0.999
NDUFA13	NDUFA12	9606.ENSP00000423673	9606.ENSP00000330737	0	0	0	0	0.902	0.999	0.9	0.556	0.999
NDUFA13	SDHC	9606.ENSP00000423673	9606.ENSP00000356953	0	0	0	0	0.466	0	0	0.198	0.554
NDUFA13	NDUFS5	9606.ENSP00000423673	9606.ENSP00000362060	0	0	0	0	0.951	0.99	0.9	0.414	0.999
NDUFA13	NDUFA8	9606.ENSP00000423673	9606.ENSP00000362873	0	0	0	0	0.875	0.955	0.9	0.431	0.999
NDUFA13	SDHB	9606.ENSP00000423673	9606.ENSP00000364649	0	0	0	0	0.782	0	0	0.219	0.823
NDUFA13	SDHD	9606.ENSP00000423673	9606.ENSP00000364699	0	0	0	0	0.425	0	0	0.25	0.551
NDUFA13	NDUFB6	9606.ENSP00000423673	9606.ENSP00000369176	0	0	0	0	0.888	0.952	0.9	0.63	0.999
NDUFA13	NDUFA5	9606.ENSP00000423673	9606.ENSP00000417142	0	0	0	0	0.67	0.994	0.9	0.47	0.999
NDUFA13	COX6C	9606.ENSP00000423673	9606.ENSP00000428895	0	0	0	0	0.648	0	0	0.268	0.732
NDUFA5	NDUFB4	9606.ENSP00000417142	9606.ENSP00000184266	0	0	0	0	0.702	0.986	0.9	0.652	0.999
NDUFA5	NDUFB7	9606.ENSP00000417142	9606.ENSP00000215565	0	0	0	0	0.946	0.987	0.9	0.644	0.999
NDUFA5	NDUFS7	9606.ENSP00000417142	9606.ENSP00000233627	0	0	0	0	0.875	0.997	0.9	0.755	0.999
NDUFA5	SDHA	9606.ENSP00000417142	9606.ENSP00000264932	0	0	0	0	0.201	0.353	0	0.589	0.769
NDUFA5	NDUFB10	9606.ENSP00000417142	9606.ENSP00000268668	0	0	0	0	0.921	0.994	0.9	0.743	0.999
NDUFA5	NDUFS6	9606.ENSP00000417142	9606.ENSP00000274137	0	0	0	0	0.94	0.987	0.9	0.895	0.999
NDUFA5	NDUFB9	9606.ENSP00000417142	9606.ENSP00000276689	0	0	0	0	0.957	0.995	0.9	0.762	0.999
NDUFA5	UQCRFS1	9606.ENSP00000417142	9606.ENSP00000306397	0	0	0	0	0.761	0.986	0	0.639	0.998
NDUFA5	NDUFS8	9606.ENSP00000417142	9606.ENSP00000315774	0	0	0	0	0.818	0.987	0.9	0.822	0.999
NDUFA5	CYC1	9606.ENSP00000417142	9606.ENSP00000317159	0	0	0	0	0.315	0.839	0	0.416	0.93
NDUFA5	COX5A	9606.ENSP00000417142	9606.ENSP00000317780	0	0	0	0	0.833	0.822	0	0.51	0.984
NDUFA5	NDUFV1	9606.ENSP00000417142	9606.ENSP00000322450	0	0	0	0	0.462	0.987	0.9	0.636	0.999
NDUFA5	NDUFA12	9606.ENSP00000417142	9606.ENSP00000330737	0	0	0	0	0.907	0.995	0.9	0.795	0.999
NDUFA5	SDHC	9606.ENSP00000417142	9606.ENSP00000356953	0	0	0	0	0.883	0	0	0.295	0.914
NDUFA5	NDUFS5	9606.ENSP00000417142	9606.ENSP00000362060	0	0	0	0	0.96	0.995	0.9	0.764	0.999
NDUFA5	NDUFA8	9606.ENSP00000417142	9606.ENSP00000362873	0	0	0	0	0.939	0.988	0.9	0.675	0.999
NDUFA5	SDHB	9606.ENSP00000417142	9606.ENSP00000364649	0	0	0	0	0.445	0.368	0	0.553	0.829
NDUFA5	SDHD	9606.ENSP00000417142	9606.ENSP00000364699	0	0	0	0	0.84	0	0	0.583	0.93
NDUFA5	NDUFB6	9606.ENSP00000417142	9606.ENSP00000369176	0	0	0	0	0.848	0.976	0.9	0.549	0.999
NDUFA5	IDH3B	9606.ENSP00000417142	9606.ENSP00000370223	0	0	0	0	0.185	0.249	0	0.115	0.412
NDUFA5	COX6C	9606.ENSP00000417142	9606.ENSP00000428895	0	0	0	0	0.93	0.128	0	0.402	0.96
NDUFA5	NDUFA13	9606.ENSP00000417142	9606.ENSP00000423673	0	0	0	0	0.67	0.994	0.9	0.47	0.999
NDUFA8	NDUFB4	9606.ENSP00000362873	9606.ENSP00000184266	0	0	0	0	0.412	0.987	0.9	0.371	0.999
NDUFA8	DLD	9606.ENSP00000362873	9606.ENSP00000205402	0	0	0	0	0.485	0	0	0.049	0.489
NDUFA8	NDUFB7	9606.ENSP00000362873	9606.ENSP00000215565	0	0	0	0	0.962	0.995	0.9	0.647	0.999
NDUFA8	NDUFS7	9606.ENSP00000362873	9606.ENSP00000233627	0	0	0	0	0.931	0.995	0.9	0.676	0.999
NDUFA8	SDHA	9606.ENSP00000362873	9606.ENSP00000264932	0	0	0	0	0.242	0.363	0	0.407	0.689
NDUFA8	NDUFB10	9606.ENSP00000362873	9606.ENSP00000268668	0	0	0	0	0.959	0.988	0.9	0.782	0.999
NDUFA8	NDUFS6	9606.ENSP00000362873	9606.ENSP00000274137	0	0	0	0	0.9	0.994	0.9	0.504	0.999
NDUFA8	NDUFB9	9606.ENSP00000362873	9606.ENSP00000276689	0	0	0	0	0.953	0.992	0.9	0.751	0.999
NDUFA8	UQCRFS1	9606.ENSP00000362873	9606.ENSP00000306397	0	0	0	0	0.892	0.986	0	0.483	0.999
NDUFA8	NDUFS8	9606.ENSP00000362873	9606.ENSP00000315774	0	0	0	0	0.909	0.995	0.9	0.696	0.999
NDUFA8	CYC1	9606.ENSP00000362873	9606.ENSP00000317159	0	0	0	0	0.942	0.842	0	0.223	0.992
NDUFA8	COX5A	9606.ENSP00000362873	9606.ENSP00000317780	0	0	0	0	0.885	0.822	0	0.562	0.99
NDUFA8	NDUFV1	9606.ENSP00000362873	9606.ENSP00000322450	0	0	0	0	0.742	0.994	0.9	0.641	0.999
NDUFA8	NDUFA12	9606.ENSP00000362873	9606.ENSP00000330737	0	0	0	0	0.877	0.99	0.9	0.752	0.999
NDUFA8	SDHC	9606.ENSP00000362873	9606.ENSP00000356953	0	0	0	0	0.899	0.183	0	0.159	0.924
NDUFA8	NDUFS5	9606.ENSP00000362873	9606.ENSP00000362060	0	0	0	0	0.764	0.986	0.9	0.744	0.999
NDUFA8	IDH3B	9606.ENSP00000362873	9606.ENSP00000370223	0	0	0	0	0.425	0.249	0	0.252	0.649
NDUFA8	COX6C	9606.ENSP00000362873	9606.ENSP00000428895	0	0	0	0	0.596	0	0	0.476	0.779
NDUFA8	SDHD	9606.ENSP00000362873	9606.ENSP00000364699	0	0	0	0	0.884	0	0	0.331	0.919
NDUFA8	SDHB	9606.ENSP00000362873	9606.ENSP00000364649	0	0	0	0	0.796	0.932	0	0.402	0.991
NDUFA8	NDUFA13	9606.ENSP00000362873	9606.ENSP00000423673	0	0	0	0	0.875	0.955	0.9	0.431	0.999
NDUFA8	NDUFB6	9606.ENSP00000362873	9606.ENSP00000369176	0	0	0	0	0.945	0.965	0.9	0.636	0.999
NDUFA8	NDUFA5	9606.ENSP00000362873	9606.ENSP00000417142	0	0	0	0	0.939	0.988	0.9	0.675	0.999
NDUFB10	NDUFB4	9606.ENSP00000268668	9606.ENSP00000184266	0	0	0	0	0.481	0.969	0.9	0.818	0.999
NDUFB10	DLD	9606.ENSP00000268668	9606.ENSP00000205402	0	0	0	0	0.659	0.348	0	0.049	0.77
NDUFB10	NDUFB7	9606.ENSP00000268668	9606.ENSP00000215565	0	0	0	0	0.944	0.991	0.9	0.744	0.999
NDUFB10	NDUFS7	9606.ENSP00000268668	9606.ENSP00000233627	0	0	0	0	0.864	0.994	0.9	0.503	0.999
NDUFB10	SDHA	9606.ENSP00000268668	9606.ENSP00000264932	0	0	0	0	0.134	0.348	0	0.438	0.655
NDUFB10	SDHB	9606.ENSP00000268668	9606.ENSP00000364649	0	0	0	0	0.723	0.349	0	0.394	0.881
NDUFB10	SDHD	9606.ENSP00000268668	9606.ENSP00000364699	0	0	0	0	0.866	0	0	0.372	0.912
NDUFB10	SDHC	9606.ENSP00000268668	9606.ENSP00000356953	0	0	0	0	0.913	0	0	0.261	0.933
NDUFB10	COX6C	9606.ENSP00000268668	9606.ENSP00000428895	0	0	0	0	0.896	0.395	0	0.452	0.962
NDUFB10	UQCRFS1	9606.ENSP00000268668	9606.ENSP00000306397	0	0	0	0	0.596	0.869	0	0.353	0.962
NDUFB10	CYC1	9606.ENSP00000268668	9606.ENSP00000317159	0	0	0	0	0.706	0.987	0	0.203	0.996
NDUFB10	COX5A	9606.ENSP00000268668	9606.ENSP00000317780	0	0	0	0	0.869	0.953	0	0.639	0.997
NDUFB10	NDUFB9	9606.ENSP00000268668	9606.ENSP00000276689	0	0	0	0	0.948	0.99	0.9	0.685	0.999
NDUFB10	NDUFS5	9606.ENSP00000268668	9606.ENSP00000362060	0	0	0	0	0.878	0.998	0.9	0.699	0.999
NDUFB10	NDUFS6	9606.ENSP00000268668	9606.ENSP00000274137	0	0	0	0	0.929	0.992	0.9	0.597	0.999
NDUFB10	NDUFA12	9606.ENSP00000268668	9606.ENSP00000330737	0	0	0	0	0.88	0.998	0.9	0.622	0.999
NDUFB10	NDUFS8	9606.ENSP00000268668	9606.ENSP00000315774	0	0	0	0	0.934	0.95	0.9	0.742	0.999
NDUFB10	NDUFA8	9606.ENSP00000268668	9606.ENSP00000362873	0	0	0	0	0.959	0.988	0.9	0.782	0.999
NDUFB10	NDUFA13	9606.ENSP00000268668	9606.ENSP00000423673	0	0	0	0	0.845	0.952	0.9	0.638	0.999
NDUFB10	NDUFV1	9606.ENSP00000268668	9606.ENSP00000322450	0	0	0	0	0.512	0.99	0.9	0.678	0.999
NDUFB10	NDUFA5	9606.ENSP00000268668	9606.ENSP00000417142	0	0	0	0	0.921	0.994	0.9	0.743	0.999
NDUFB10	NDUFB6	9606.ENSP00000268668	9606.ENSP00000369176	0	0	0	0	0.911	0.985	0.9	0.681	0.999
NDUFB4	SDHB	9606.ENSP00000184266	9606.ENSP00000364649	0	0	0	0	0.252	0	0	0.292	0.448
NDUFB4	BPGM	9606.ENSP00000184266	9606.ENSP00000376840	0	0	0	0	0.062	0	0	0.461	0.473
NDUFB4	COX6C	9606.ENSP00000184266	9606.ENSP00000428895	0	0	0	0	0.46	0	0	0.377	0.649
NDUFB4	CYC1	9606.ENSP00000184266	9606.ENSP00000317159	0	0	0	0	0.269	0.824	0	0.055	0.868
NDUFB4	COX5A	9606.ENSP00000184266	9606.ENSP00000317780	0	0	0	0	0.386	0.822	0	0.46	0.936
NDUFB4	UQCRFS1	9606.ENSP00000184266	9606.ENSP00000306397	0	0	0	0	0.433	0.883	0	0.517	0.965
NDUFB4	NDUFS8	9606.ENSP00000184266	9606.ENSP00000315774	0	0	0	0	0.283	0.842	0.9	0.39	0.992
NDUFB4	NDUFA13	9606.ENSP00000184266	9606.ENSP00000423673	0	0	0	0	0.453	0.844	0.9	0.504	0.995
NDUFB4	NDUFS6	9606.ENSP00000184266	9606.ENSP00000274137	0	0	0	0	0.44	0.963	0.9	0.541	0.998
NDUFB4	NDUFB6	9606.ENSP00000184266	9606.ENSP00000369176	0	0	0	0	0.777	0.901	0.9	0.488	0.998
NDUFB4	NDUFA8	9606.ENSP00000184266	9606.ENSP00000362873	0	0	0	0	0.412	0.987	0.9	0.371	0.999
NDUFB4	NDUFS5	9606.ENSP00000184266	9606.ENSP00000362060	0	0	0	0	0.692	0.993	0.9	0.501	0.999
NDUFB4	NDUFS7	9606.ENSP00000184266	9606.ENSP00000233627	0	0	0	0	0.361	0.986	0.9	0.472	0.999
NDUFB4	NDUFB9	9606.ENSP00000184266	9606.ENSP00000276689	0	0	0	0	0.756	0.929	0.9	0.784	0.999
NDUFB4	NDUFV1	9606.ENSP00000184266	9606.ENSP00000322450	0	0	0	0	0.241	0.993	0.9	0.444	0.999
NDUFB4	NDUFB7	9606.ENSP00000184266	9606.ENSP00000215565	0	0	0	0	0.399	0.987	0.9	0.636	0.999
NDUFB4	NDUFB10	9606.ENSP00000184266	9606.ENSP00000268668	0	0	0	0	0.481	0.969	0.9	0.818	0.999
NDUFB4	NDUFA5	9606.ENSP00000184266	9606.ENSP00000417142	0	0	0	0	0.702	0.986	0.9	0.652	0.999
NDUFB4	NDUFA12	9606.ENSP00000184266	9606.ENSP00000330737	0	0	0	0	0.879	0.987	0.9	0.532	0.999
NDUFB6	NDUFB4	9606.ENSP00000369176	9606.ENSP00000184266	0	0	0	0	0.777	0.901	0.9	0.488	0.998
NDUFB6	NDUFB7	9606.ENSP00000369176	9606.ENSP00000215565	0	0	0	0	0.904	0.986	0.9	0.67	0.999
NDUFB6	NDUFS7	9606.ENSP00000369176	9606.ENSP00000233627	0	0	0	0	0.618	0.969	0.9	0.588	0.999
NDUFB6	SDHA	9606.ENSP00000369176	9606.ENSP00000264932	0	0	0	0	0.199	0	0	0.503	0.585
NDUFB6	NDUFB10	9606.ENSP00000369176	9606.ENSP00000268668	0	0	0	0	0.911	0.985	0.9	0.681	0.999
NDUFB6	NDUFS6	9606.ENSP00000369176	9606.ENSP00000274137	0	0	0	0	0.622	0.986	0.9	0.412	0.999
NDUFB6	NDUFB9	9606.ENSP00000369176	9606.ENSP00000276689	0	0	0	0	0.933	0.964	0.9	0.515	0.999
NDUFB6	UQCRFS1	9606.ENSP00000369176	9606.ENSP00000306397	0	0	0	0	0.58	0.87	0	0.375	0.963
NDUFB6	NDUFS8	9606.ENSP00000369176	9606.ENSP00000315774	0	0	0	0	0.825	0.864	0.9	0.674	0.999
NDUFB6	CYC1	9606.ENSP00000369176	9606.ENSP00000317159	0	0	0	0	0.61	0.96	0	0.185	0.986
NDUFB6	COX5A	9606.ENSP00000369176	9606.ENSP00000317780	0	0	0	0	0.887	0.948	0	0.506	0.996
NDUFB6	NDUFV1	9606.ENSP00000369176	9606.ENSP00000322450	0	0	0	0	0.428	0.966	0.9	0.771	0.999
NDUFB6	NDUFA12	9606.ENSP00000369176	9606.ENSP00000330737	0	0	0	0	0.93	0.995	0.9	0.637	0.999
NDUFB6	SDHC	9606.ENSP00000369176	9606.ENSP00000356953	0	0	0	0	0.627	0.248	0	0.523	0.854
NDUFB6	NDUFS5	9606.ENSP00000369176	9606.ENSP00000362060	0	0	0	0	0.777	0.995	0.9	0.742	0.999
NDUFB6	NDUFA8	9606.ENSP00000369176	9606.ENSP00000362873	0	0	0	0	0.945	0.965	0.9	0.636	0.999
NDUFB6	SDHB	9606.ENSP00000369176	9606.ENSP00000364649	0	0	0	0	0.696	0.437	0	0.474	0.902
NDUFB6	SDHD	9606.ENSP00000369176	9606.ENSP00000364699	0	0	0	0	0.877	0	0	0.407	0.924
NDUFB6	IDH3B	9606.ENSP00000369176	9606.ENSP00000370223	0	0	0	0	0.188	0.181	0	0.183	0.41
NDUFB6	COX6C	9606.ENSP00000369176	9606.ENSP00000428895	0	0	0	0	0.608	0	0	0.427	0.766
NDUFB6	NDUFA13	9606.ENSP00000369176	9606.ENSP00000423673	0	0	0	0	0.888	0.952	0.9	0.63	0.999
NDUFB6	NDUFA5	9606.ENSP00000369176	9606.ENSP00000417142	0	0	0	0	0.848	0.976	0.9	0.549	0.999
NDUFB7	NDUFB4	9606.ENSP00000215565	9606.ENSP00000184266	0	0	0	0	0.399	0.987	0.9	0.636	0.999
NDUFB7	DLD	9606.ENSP00000215565	9606.ENSP00000205402	0	0	0	0	0.092	0.368	0	0	0.401
NDUFB7	IDH3B	9606.ENSP00000215565	9606.ENSP00000370223	0	0	0	0	0.232	0.257	0	0.205	0.507
NDUFB7	SDHD	9606.ENSP00000215565	9606.ENSP00000364699	0	0	0	0	0.485	0	0	0.228	0.585
NDUFB7	SDHA	9606.ENSP00000215565	9606.ENSP00000264932	0	0	0	0	0.258	0.364	0	0.283	0.632
NDUFB7	SDHB	9606.ENSP00000215565	9606.ENSP00000364649	0	0	0	0	0.799	0.368	0	0.391	0.916
NDUFB7	SDHC	9606.ENSP00000215565	9606.ENSP00000356953	0	0	0	0	0.906	0	0	0.219	0.923
NDUFB7	COX6C	9606.ENSP00000215565	9606.ENSP00000428895	0	0	0	0	0.925	0	0	0.265	0.943
NDUFB7	COX5A	9606.ENSP00000215565	9606.ENSP00000317780	0	0	0	0	0.856	0.822	0	0.439	0.984
NDUFB7	UQCRFS1	9606.ENSP00000215565	9606.ENSP00000306397	0	0	0	0	0.525	0.981	0	0.471	0.995
NDUFB7	CYC1	9606.ENSP00000215565	9606.ENSP00000317159	0	0	0	0	0.895	0.981	0	0.359	0.998
NDUFB7	NDUFA13	9606.ENSP00000215565	9606.ENSP00000423673	0	0	0	0	0.985	0.955	0.9	0.672	0.999
NDUFB7	NDUFV1	9606.ENSP00000215565	9606.ENSP00000322450	0	0	0	0	0.902	0.987	0.9	0.837	0.999
NDUFB7	NDUFA5	9606.ENSP00000215565	9606.ENSP00000417142	0	0	0	0	0.946	0.987	0.9	0.644	0.999
NDUFB7	NDUFB10	9606.ENSP00000215565	9606.ENSP00000268668	0	0	0	0	0.944	0.991	0.9	0.744	0.999
NDUFB7	NDUFB6	9606.ENSP00000215565	9606.ENSP00000369176	0	0	0	0	0.904	0.986	0.9	0.67	0.999
NDUFB7	NDUFS8	9606.ENSP00000215565	9606.ENSP00000315774	0	0	0	0	0.942	0.985	0.9	0.689	0.999
NDUFB7	NDUFA8	9606.ENSP00000215565	9606.ENSP00000362873	0	0	0	0	0.962	0.995	0.9	0.647	0.999
NDUFB7	NDUFS6	9606.ENSP00000215565	9606.ENSP00000274137	0	0	0	0	0.945	0.992	0.9	0.723	0.999
NDUFB7	NDUFA12	9606.ENSP00000215565	9606.ENSP00000330737	0	0	0	0	0.866	0.995	0.9	0.432	0.999
NDUFB7	NDUFB9	9606.ENSP00000215565	9606.ENSP00000276689	0	0	0	0	0.969	0.991	0.9	0.568	0.999
NDUFB7	NDUFS5	9606.ENSP00000215565	9606.ENSP00000362060	0	0	0	0	0.947	0.995	0.9	0.672	0.999
NDUFB7	NDUFS7	9606.ENSP00000215565	9606.ENSP00000233627	0	0	0	0	0.945	0.993	0.9	0.712	0.999
NDUFB9	NDUFB4	9606.ENSP00000276689	9606.ENSP00000184266	0	0	0	0	0.756	0.929	0.9	0.784	0.999
NDUFB9	NDUFB7	9606.ENSP00000276689	9606.ENSP00000215565	0	0	0	0	0.969	0.991	0.9	0.568	0.999
NDUFB9	NDUFS7	9606.ENSP00000276689	9606.ENSP00000233627	0	0	0	0	0.946	0.99	0.9	0.609	0.999
NDUFB9	SDHA	9606.ENSP00000276689	9606.ENSP00000264932	0	0	0	0	0.201	0	0	0.38	0.484
NDUFB9	NDUFB10	9606.ENSP00000276689	9606.ENSP00000268668	0	0	0	0	0.948	0.99	0.9	0.685	0.999
NDUFB9	NDUFS6	9606.ENSP00000276689	9606.ENSP00000274137	0	0	0	0	0.943	0.99	0.9	0.571	0.999
NDUFB9	IDH3B	9606.ENSP00000276689	9606.ENSP00000370223	0	0	0	0	0.308	0	0	0.254	0.462
NDUFB9	SDHC	9606.ENSP00000276689	9606.ENSP00000356953	0	0	0	0	0.871	0	0	0.344	0.912
NDUFB9	SDHD	9606.ENSP00000276689	9606.ENSP00000364699	0	0	0	0	0.849	0	0	0.503	0.922
NDUFB9	COX6C	9606.ENSP00000276689	9606.ENSP00000428895	0	0	0	0	0.923	0.117	0	0.38	0.954
NDUFB9	SDHB	9606.ENSP00000276689	9606.ENSP00000364649	0	0	0	0	0.634	0.871	0	0.412	0.969
NDUFB9	CYC1	9606.ENSP00000276689	9606.ENSP00000317159	0	0	0	0	0.868	0.969	0	0.235	0.996
NDUFB9	COX5A	9606.ENSP00000276689	9606.ENSP00000317780	0	0	0	0	0.876	0.959	0	0.46	0.997
NDUFB9	UQCRFS1	9606.ENSP00000276689	9606.ENSP00000306397	0	0	0	0	0.867	0.955	0	0.558	0.997
NDUFB9	NDUFB6	9606.ENSP00000276689	9606.ENSP00000369176	0	0	0	0	0.933	0.964	0.9	0.515	0.999
NDUFB9	NDUFA12	9606.ENSP00000276689	9606.ENSP00000330737	0	0	0	0	0.933	0.998	0.9	0.774	0.999
NDUFB9	NDUFA5	9606.ENSP00000276689	9606.ENSP00000417142	0	0	0	0	0.957	0.995	0.9	0.762	0.999
NDUFB9	NDUFA13	9606.ENSP00000276689	9606.ENSP00000423673	0	0	0	0	0.969	0.953	0.9	0.391	0.999
NDUFB9	NDUFV1	9606.ENSP00000276689	9606.ENSP00000322450	0	0	0	0	0.942	0.987	0.9	0.656	0.999
NDUFB9	NDUFS5	9606.ENSP00000276689	9606.ENSP00000362060	0	0	0	0	0.915	0.998	0.9	0.477	0.999
NDUFB9	NDUFA8	9606.ENSP00000276689	9606.ENSP00000362873	0	0	0	0	0.953	0.992	0.9	0.751	0.999
NDUFB9	NDUFS8	9606.ENSP00000276689	9606.ENSP00000315774	0	0	0	0	0.952	0.986	0.9	0.809	0.999
NDUFS5	NDUFB4	9606.ENSP00000362060	9606.ENSP00000184266	0	0	0	0	0.692	0.993	0.9	0.501	0.999
NDUFS5	NDUFB7	9606.ENSP00000362060	9606.ENSP00000215565	0	0	0	0	0.947	0.995	0.9	0.672	0.999
NDUFS5	NDUFS7	9606.ENSP00000362060	9606.ENSP00000233627	0	0	0	0	0.798	0.998	0.9	0.55	0.999
NDUFS5	NDUFB10	9606.ENSP00000362060	9606.ENSP00000268668	0	0	0	0	0.878	0.998	0.9	0.699	0.999
NDUFS5	NDUFS6	9606.ENSP00000362060	9606.ENSP00000274137	0	0	0	0	0.758	0.998	0.9	0.672	0.999
NDUFS5	NDUFB9	9606.ENSP00000362060	9606.ENSP00000276689	0	0	0	0	0.915	0.998	0.9	0.477	0.999
NDUFS5	UQCRFS1	9606.ENSP00000362060	9606.ENSP00000306397	0	0	0	0	0.563	0.995	0	0.503	0.999
NDUFS5	NDUFS8	9606.ENSP00000362060	9606.ENSP00000315774	0	0	0	0	0.765	0.998	0.9	0.614	0.999
NDUFS5	CYC1	9606.ENSP00000362060	9606.ENSP00000317159	0	0	0	0	0.296	0.959	0	0.058	0.971
NDUFS5	COX5A	9606.ENSP00000362060	9606.ENSP00000317780	0	0	0	0	0.633	0.932	0	0.391	0.983
NDUFS5	NDUFV1	9606.ENSP00000362060	9606.ENSP00000322450	0	0	0	0	0.62	0.998	0.9	0.514	0.999
NDUFS5	NDUFA12	9606.ENSP00000362060	9606.ENSP00000330737	0	0	0	0	0.832	0.995	0.9	0.683	0.999
NDUFS5	SDHC	9606.ENSP00000362060	9606.ENSP00000356953	0	0	0	0	0.358	0	0	0.236	0.489
NDUFS5	SDHD	9606.ENSP00000362060	9606.ENSP00000364699	0	0	0	0	0.302	0	0	0.334	0.516
NDUFS5	COX6C	9606.ENSP00000362060	9606.ENSP00000428895	0	0	0	0	0.899	0.402	0	0.355	0.957
NDUFS5	SDHB	9606.ENSP00000362060	9606.ENSP00000364649	0	0	0	0	0.744	0.795	0	0.273	0.958
NDUFS5	NDUFA5	9606.ENSP00000362060	9606.ENSP00000417142	0	0	0	0	0.96	0.995	0.9	0.764	0.999
NDUFS5	NDUFB6	9606.ENSP00000362060	9606.ENSP00000369176	0	0	0	0	0.777	0.995	0.9	0.742	0.999
NDUFS5	NDUFA13	9606.ENSP00000362060	9606.ENSP00000423673	0	0	0	0	0.951	0.99	0.9	0.414	0.999
NDUFS5	NDUFA8	9606.ENSP00000362060	9606.ENSP00000362873	0	0	0	0	0.764	0.986	0.9	0.744	0.999
NDUFS6	NDUFB4	9606.ENSP00000274137	9606.ENSP00000184266	0	0	0	0	0.44	0.963	0.9	0.541	0.998
NDUFS6	DLD	9606.ENSP00000274137	9606.ENSP00000205402	0	0	0	0	0.09	0.368	0	0.043	0.402
NDUFS6	NDUFB7	9606.ENSP00000274137	9606.ENSP00000215565	0	0	0	0	0.945	0.992	0.9	0.723	0.999
NDUFS6	NDUFS7	9606.ENSP00000274137	9606.ENSP00000233627	0	0	0	0	0.797	0.996	0.9	0.797	0.999
NDUFS6	SDHA	9606.ENSP00000274137	9606.ENSP00000264932	0	0	0	0	0.153	0.131	0	0.49	0.592
NDUFS6	NDUFB10	9606.ENSP00000274137	9606.ENSP00000268668	0	0	0	0	0.929	0.992	0.9	0.597	0.999
NDUFS6	LHPP	9606.ENSP00000274137	9606.ENSP00000357835	0	0	0	0	0.063	0	0	0.447	0.459
NDUFS6	IDH3B	9606.ENSP00000274137	9606.ENSP00000370223	0	0	0	0	0.18	0.183	0	0.3	0.491
NDUFS6	SDHD	9606.ENSP00000274137	9606.ENSP00000364699	0	0	0	0	0.306	0	0	0.407	0.571
NDUFS6	SDHB	9606.ENSP00000274137	9606.ENSP00000364649	0	0	0	0	0.384	0	0	0.401	0.615
NDUFS6	SDHC	9606.ENSP00000274137	9606.ENSP00000356953	0	0	0	0	0.823	0	0	0.215	0.855
NDUFS6	COX6C	9606.ENSP00000274137	9606.ENSP00000428895	0	0	0	0	0.899	0	0	0.469	0.944
NDUFS6	UQCRFS1	9606.ENSP00000274137	9606.ENSP00000306397	0	0	0	0	0.648	0.823	0	0.507	0.966
NDUFS6	CYC1	9606.ENSP00000274137	9606.ENSP00000317159	0	0	0	0	0.719	0.955	0	0.223	0.989
NDUFS6	COX5A	9606.ENSP00000274137	9606.ENSP00000317780	0	0	0	0	0.851	0.955	0	0.497	0.996
NDUFS6	NDUFA8	9606.ENSP00000274137	9606.ENSP00000362873	0	0	0	0	0.9	0.994	0.9	0.504	0.999
NDUFS6	NDUFS5	9606.ENSP00000274137	9606.ENSP00000362060	0	0	0	0	0.758	0.998	0.9	0.672	0.999
NDUFS6	NDUFB9	9606.ENSP00000274137	9606.ENSP00000276689	0	0	0	0	0.943	0.99	0.9	0.571	0.999
NDUFS6	NDUFS8	9606.ENSP00000274137	9606.ENSP00000315774	0	0	0	0	0.877	0.998	0.9	0.768	0.999
NDUFS6	NDUFB6	9606.ENSP00000274137	9606.ENSP00000369176	0	0	0	0	0.622	0.986	0.9	0.412	0.999
NDUFS6	NDUFA5	9606.ENSP00000274137	9606.ENSP00000417142	0	0	0	0	0.94	0.987	0.9	0.895	0.999
NDUFS6	NDUFA12	9606.ENSP00000274137	9606.ENSP00000330737	0	0	0	0	0.913	0.998	0.9	0.804	0.999
NDUFS6	NDUFA13	9606.ENSP00000274137	9606.ENSP00000423673	0	0	0	0	0.799	0.975	0.9	0.614	0.999
NDUFS6	NDUFV1	9606.ENSP00000274137	9606.ENSP00000322450	0	0	0	0	0.739	0.998	0.9	0.781	0.999
NDUFS7	NDUFB4	9606.ENSP00000233627	9606.ENSP00000184266	0	0	0	0	0.361	0.986	0.9	0.472	0.999
NDUFS7	DLD	9606.ENSP00000233627	9606.ENSP00000205402	0	0	0	0	0.113	0.368	0	0.055	0.424
NDUFS7	NDUFB7	9606.ENSP00000233627	9606.ENSP00000215565	0	0	0	0	0.945	0.993	0.9	0.712	0.999
NDUFS7	PGM2	9606.ENSP00000233627	9606.ENSP00000371393	0.185	0	0	0	0.047	0	0	0.427	0.516
NDUFS7	COX6C	9606.ENSP00000233627	9606.ENSP00000428895	0	0	0	0	0.342	0.116	0	0.306	0.561
NDUFS7	SDHD	9606.ENSP00000233627	9606.ENSP00000364699	0	0	0	0	0.406	0	0	0.35	0.597
NDUFS7	IDH3B	9606.ENSP00000233627	9606.ENSP00000370223	0	0	0	0	0.567	0.249	0	0.135	0.694
NDUFS7	ALDH6A1	9606.ENSP00000233627	9606.ENSP00000450436	0	0	0	0	0.065	0.71	0	0	0.717
NDUFS7	SDHA	9606.ENSP00000233627	9606.ENSP00000264932	0.05	0	0	0	0.345	0.353	0	0.61	0.822
NDUFS7	SDHC	9606.ENSP00000233627	9606.ENSP00000356953	0.054	0	0	0	0.865	0	0	0.335	0.908
NDUFS7	COX5A	9606.ENSP00000233627	9606.ENSP00000317780	0	0	0	0	0.568	0.955	0	0.416	0.987
NDUFS7	SDHB	9606.ENSP00000233627	9606.ENSP00000364649	0.069	0	0	0	0.909	0.932	0	0.664	0.997
NDUFS7	NDUFA8	9606.ENSP00000233627	9606.ENSP00000362873	0	0	0	0	0.931	0.995	0.9	0.676	0.999
NDUFS7	NDUFS8	9606.ENSP00000233627	9606.ENSP00000315774	0.295	0	0.427	0	0.962	0.998	0.9	0.983	0.999
NDUFS7	NDUFB10	9606.ENSP00000233627	9606.ENSP00000268668	0	0	0	0	0.864	0.994	0.9	0.503	0.999
NDUFS7	NDUFB6	9606.ENSP00000233627	9606.ENSP00000369176	0	0	0	0	0.618	0.969	0.9	0.588	0.999
NDUFS7	UQCRFS1	9606.ENSP00000233627	9606.ENSP00000306397	0.045	0	0	0	0.889	0.986	0	0.534	0.999
NDUFS7	NDUFA5	9606.ENSP00000233627	9606.ENSP00000417142	0	0	0	0	0.875	0.997	0.9	0.755	0.999
NDUFS7	NDUFV1	9606.ENSP00000233627	9606.ENSP00000322450	0.295	0	0.245	0	0.947	0.997	0.9	0.884	0.999
NDUFS7	CYC1	9606.ENSP00000233627	9606.ENSP00000317159	0	0	0	0	0.94	0.981	0	0.45	0.999
NDUFS7	NDUFA13	9606.ENSP00000233627	9606.ENSP00000423673	0	0	0	0	0.923	0.999	0.9	0.562	0.999
NDUFS7	NDUFS5	9606.ENSP00000233627	9606.ENSP00000362060	0	0	0	0	0.798	0.998	0.9	0.55	0.999
NDUFS7	NDUFB9	9606.ENSP00000233627	9606.ENSP00000276689	0	0	0	0	0.946	0.99	0.9	0.609	0.999
NDUFS7	NDUFA12	9606.ENSP00000233627	9606.ENSP00000330737	0	0	0	0	0.737	0.998	0.9	0.739	0.999
NDUFS7	NDUFS6	9606.ENSP00000233627	9606.ENSP00000274137	0	0	0	0	0.797	0.996	0.9	0.797	0.999
NDUFS8	NDUFB4	9606.ENSP00000315774	9606.ENSP00000184266	0	0	0	0	0.283	0.842	0.9	0.39	0.992
NDUFS8	DLD	9606.ENSP00000315774	9606.ENSP00000205402	0.059	0	0	0	0.217	0.252	0	0.176	0.486
NDUFS8	NDUFB7	9606.ENSP00000315774	9606.ENSP00000215565	0	0	0	0	0.942	0.985	0.9	0.689	0.999
NDUFS8	NDUFS7	9606.ENSP00000315774	9606.ENSP00000233627	0.295	0	0.427	0	0.962	0.998	0.9	0.983	0.999
NDUFS8	SDHA	9606.ENSP00000315774	9606.ENSP00000264932	0.185	0	0	0	0.341	0.203	0	0.655	0.832
NDUFS8	NDUFB10	9606.ENSP00000315774	9606.ENSP00000268668	0	0	0	0	0.934	0.95	0.9	0.742	0.999
NDUFS8	NDUFS6	9606.ENSP00000315774	9606.ENSP00000274137	0	0	0	0	0.877	0.998	0.9	0.768	0.999
NDUFS8	NDUFB9	9606.ENSP00000315774	9606.ENSP00000276689	0	0	0	0	0.952	0.986	0.9	0.809	0.999
NDUFS8	UQCRFS1	9606.ENSP00000315774	9606.ENSP00000306397	0.255	0	0	0	0.538	0.843	0	0.654	0.978
NDUFS8	PGM2	9606.ENSP00000315774	9606.ENSP00000371393	0.184	0	0	0	0.067	0	0	0.297	0.419
NDUFS8	COX6C	9606.ENSP00000315774	9606.ENSP00000428895	0	0	0	0	0.401	0	0	0.243	0.527
NDUFS8	SDHD	9606.ENSP00000315774	9606.ENSP00000364699	0	0	0	0	0.606	0	0	0.43	0.766
NDUFS8	SDHC	9606.ENSP00000315774	9606.ENSP00000356953	0.073	0	0	0	0.858	0	0	0.441	0.92
NDUFS8	SDHB	9606.ENSP00000315774	9606.ENSP00000364649	0.163	0	0	0	0.819	0.43	0	0.722	0.972
NDUFS8	COX5A	9606.ENSP00000315774	9606.ENSP00000317780	0	0	0	0	0.842	0.842	0	0.502	0.986
NDUFS8	CYC1	9606.ENSP00000315774	9606.ENSP00000317159	0	0	0	0	0.907	0.985	0	0.292	0.998
NDUFS8	NDUFA8	9606.ENSP00000315774	9606.ENSP00000362873	0	0	0	0	0.909	0.995	0.9	0.696	0.999
NDUFS8	NDUFV1	9606.ENSP00000315774	9606.ENSP00000322450	0.295	0	0.364	0	0.967	0.998	0.9	0.907	0.999
NDUFS8	NDUFA13	9606.ENSP00000315774	9606.ENSP00000423673	0	0	0	0	0.957	0.982	0.9	0.589	0.999
NDUFS8	NDUFA5	9606.ENSP00000315774	9606.ENSP00000417142	0	0	0	0	0.818	0.987	0.9	0.822	0.999
NDUFS8	NDUFB6	9606.ENSP00000315774	9606.ENSP00000369176	0	0	0	0	0.825	0.864	0.9	0.674	0.999
NDUFS8	NDUFS5	9606.ENSP00000315774	9606.ENSP00000362060	0	0	0	0	0.765	0.998	0.9	0.614	0.999
NDUFS8	NDUFA12	9606.ENSP00000315774	9606.ENSP00000330737	0	0	0	0	0.82	0.998	0.9	0.723	0.999
NDUFV1	NDUFB4	9606.ENSP00000322450	9606.ENSP00000184266	0	0	0	0	0.241	0.993	0.9	0.444	0.999
NDUFV1	OXCT1	9606.ENSP00000322450	9606.ENSP00000196371	0	0	0	0	0.066	0.71	0	0.362	0.812
NDUFV1	DLD	9606.ENSP00000322450	9606.ENSP00000205402	0	0	0	0	0.398	0.349	0	0	0.591
NDUFV1	NDUFB7	9606.ENSP00000322450	9606.ENSP00000215565	0	0	0	0	0.902	0.987	0.9	0.837	0.999
NDUFV1	NDUFS7	9606.ENSP00000322450	9606.ENSP00000233627	0.295	0	0.245	0	0.947	0.997	0.9	0.884	0.999
NDUFV1	SDHA	9606.ENSP00000322450	9606.ENSP00000264932	0.291	0	0	0	0.886	0.55	0	0.742	0.989
NDUFV1	NDUFB10	9606.ENSP00000322450	9606.ENSP00000268668	0	0	0	0	0.512	0.99	0.9	0.678	0.999
NDUFV1	NDUFS6	9606.ENSP00000322450	9606.ENSP00000274137	0	0	0	0	0.739	0.998	0.9	0.781	0.999
NDUFV1	NDUFB9	9606.ENSP00000322450	9606.ENSP00000276689	0	0	0	0	0.942	0.987	0.9	0.656	0.999
NDUFV1	UQCRFS1	9606.ENSP00000322450	9606.ENSP00000306397	0	0	0	0	0.868	0.989	0	0.683	0.999
NDUFV1	NDUFS8	9606.ENSP00000322450	9606.ENSP00000315774	0.295	0	0.364	0	0.967	0.998	0.9	0.907	0.999
NDUFV1	CYC1	9606.ENSP00000322450	9606.ENSP00000317159	0	0	0	0	0.938	0.981	0	0.606	0.999
NDUFV1	COX5A	9606.ENSP00000322450	9606.ENSP00000317780	0	0	0	0	0.262	0.968	0	0.475	0.986
NDUFV1	COX6C	9606.ENSP00000322450	9606.ENSP00000428895	0	0	0	0	0.113	0	0	0.396	0.442
NDUFV1	POR	9606.ENSP00000322450	9606.ENSP00000419970	0.071	0	0	0	0.083	0.32	0	0.185	0.465
NDUFV1	SDHD	9606.ENSP00000322450	9606.ENSP00000364699	0	0	0	0	0.162	0	0	0.439	0.51
NDUFV1	ACADM	9606.ENSP00000322450	9606.ENSP00000359871	0	0	0	0	0.481	0	0	0.304	0.623
NDUFV1	SDHC	9606.ENSP00000322450	9606.ENSP00000356953	0	0	0	0	0.318	0	0	0.57	0.694
NDUFV1	IDH3B	9606.ENSP00000322450	9606.ENSP00000370223	0	0	0	0	0.726	0.248	0	0.294	0.842
NDUFV1	SDHB	9606.ENSP00000322450	9606.ENSP00000364649	0.042	0	0	0	0.854	0.839	0	0.72	0.992
NDUFV1	NDUFS5	9606.ENSP00000322450	9606.ENSP00000362060	0	0	0	0	0.62	0.998	0.9	0.514	0.999
NDUFV1	NDUFA12	9606.ENSP00000322450	9606.ENSP00000330737	0	0	0	0	0.507	0.995	0.9	0.753	0.999
NDUFV1	NDUFA8	9606.ENSP00000322450	9606.ENSP00000362873	0	0	0	0	0.742	0.994	0.9	0.641	0.999
NDUFV1	NDUFA5	9606.ENSP00000322450	9606.ENSP00000417142	0	0	0	0	0.462	0.987	0.9	0.636	0.999
NDUFV1	NDUFB6	9606.ENSP00000322450	9606.ENSP00000369176	0	0	0	0	0.428	0.966	0.9	0.771	0.999
NDUFV1	NDUFA13	9606.ENSP00000322450	9606.ENSP00000423673	0	0	0	0	0.848	0.994	0.9	0.676	0.999
OXCT1	ECI1	9606.ENSP00000196371	9606.ENSP00000301729	0.072	0	0	0	0.063	0	0	0.395	0.428
OXCT1	COX6C	9606.ENSP00000196371	9606.ENSP00000428895	0	0	0	0	0	0	0	0.499	0.499
OXCT1	DLD	9606.ENSP00000196371	9606.ENSP00000205402	0	0	0	0	0.145	0	0	0.464	0.522
OXCT1	HADH	9606.ENSP00000196371	9606.ENSP00000474560	0.167	0	0	0	0.092	0	0	0.487	0.578
OXCT1	ALDH6A1	9606.ENSP00000196371	9606.ENSP00000450436	0	0	0	0	0.063	0	0	0.596	0.605
OXCT1	NDUFV1	9606.ENSP00000196371	9606.ENSP00000322450	0	0	0	0	0.066	0.71	0	0.362	0.812
PGM2	NDUFS7	9606.ENSP00000371393	9606.ENSP00000233627	0.185	0	0	0	0.047	0	0	0.427	0.516
PGM2	PPAT	9606.ENSP00000371393	9606.ENSP00000264220	0	0	0	0	0.085	0	0	0.736	0.749
PGM2	PPARGC1B	9606.ENSP00000371393	9606.ENSP00000312649	0	0	0	0	0	0	0	0.403	0.403
PGM2	NDUFS8	9606.ENSP00000371393	9606.ENSP00000315774	0.184	0	0	0	0.067	0	0	0.297	0.419
PGM2	ACADM	9606.ENSP00000371393	9606.ENSP00000359871	0	0	0	0	0.066	0	0	0.431	0.446
PGM2	SDHB	9606.ENSP00000371393	9606.ENSP00000364649	0.169	0	0	0	0.058	0	0	0.3	0.404
PGM2	ALDH6A1	9606.ENSP00000371393	9606.ENSP00000450436	0	0	0	0	0.062	0.726	0	0.246	0.789
POR	NDUFV1	9606.ENSP00000419970	9606.ENSP00000322450	0.071	0	0	0	0.083	0.32	0	0.185	0.465
PPARGC1B	PGM2	9606.ENSP00000312649	9606.ENSP00000371393	0	0	0	0	0	0	0	0.403	0.403
PPAT	PGM2	9606.ENSP00000264220	9606.ENSP00000371393	0	0	0	0	0.085	0	0	0.736	0.749
SDHA	DLD	9606.ENSP00000264932	9606.ENSP00000205402	0.165	0	0	0	0.499	0.439	0	0.442	0.852
SDHA	NDUFB7	9606.ENSP00000264932	9606.ENSP00000215565	0	0	0	0	0.258	0.364	0	0.283	0.632
SDHA	GAPDH	9606.ENSP00000264932	9606.ENSP00000229239	0	0	0	0	0.122	0	0	0.783	0.801
SDHA	NDUFS7	9606.ENSP00000264932	9606.ENSP00000233627	0.05	0	0	0	0.345	0.353	0	0.61	0.822
SDHA	ACADS	9606.ENSP00000264932	9606.ENSP00000242592	0.068	0	0	0	0.183	0.158	0	0.313	0.501
SDHA	CPT2	9606.ENSP00000264932	9606.ENSP00000360541	0	0	0	0	0.284	0	0	0.234	0.428
SDHA	NDUFB9	9606.ENSP00000264932	9606.ENSP00000276689	0	0	0	0	0.201	0	0	0.38	0.484
SDHA	HADH	9606.ENSP00000264932	9606.ENSP00000474560	0	0	0	0	0.11	0.132	0	0.406	0.501
SDHA	NDUFA13	9606.ENSP00000264932	9606.ENSP00000423673	0	0	0	0	0.284	0	0	0.413	0.562
SDHA	NDUFB6	9606.ENSP00000264932	9606.ENSP00000369176	0	0	0	0	0.199	0	0	0.503	0.585
SDHA	NDUFS6	9606.ENSP00000264932	9606.ENSP00000274137	0	0	0	0	0.153	0.131	0	0.49	0.592
SDHA	ACADM	9606.ENSP00000264932	9606.ENSP00000359871	0.068	0	0	0	0.253	0.158	0	0.409	0.607
SDHA	NDUFA12	9606.ENSP00000264932	9606.ENSP00000330737	0	0	0	0	0.181	0.323	0	0.353	0.61
SDHA	NDUFB10	9606.ENSP00000264932	9606.ENSP00000268668	0	0	0	0	0.134	0.348	0	0.438	0.655
SDHA	NDUFA8	9606.ENSP00000264932	9606.ENSP00000362873	0	0	0	0	0.242	0.363	0	0.407	0.689
SDHA	NDUFA5	9606.ENSP00000264932	9606.ENSP00000417142	0	0	0	0	0.201	0.353	0	0.589	0.769
SDHA	COX5A	9606.ENSP00000264932	9606.ENSP00000317780	0	0	0	0	0.179	0.365	0	0.66	0.807
SDHA	NDUFS8	9606.ENSP00000264932	9606.ENSP00000315774	0.185	0	0	0	0.341	0.203	0	0.655	0.832
SDHA	IDH3B	9606.ENSP00000264932	9606.ENSP00000370223	0.182	0	0	0	0.367	0.391	0	0.676	0.884
SDHA	CYC1	9606.ENSP00000264932	9606.ENSP00000317159	0	0	0	0	0.856	0.435	0	0.688	0.972
SDHA	UQCRFS1	9606.ENSP00000264932	9606.ENSP00000306397	0.229	0	0	0	0.844	0.536	0	0.793	0.987
SDHA	NDUFV1	9606.ENSP00000264932	9606.ENSP00000322450	0.291	0	0	0	0.886	0.55	0	0.742	0.989
SDHA	SDHB	9606.ENSP00000264932	9606.ENSP00000364649	0.295	0	0.444	0	0.908	0.997	0.8	0.995	0.999
SDHA	SDHD	9606.ENSP00000264932	9606.ENSP00000364699	0	0	0	0	0.601	0.767	0.8	0.979	0.999
SDHA	SDHC	9606.ENSP00000264932	9606.ENSP00000356953	0.295	0	0	0	0.858	0.87	0.8	0.986	0.999
SDHB	NDUFB4	9606.ENSP00000364649	9606.ENSP00000184266	0	0	0	0	0.252	0	0	0.292	0.448
SDHB	DLD	9606.ENSP00000364649	9606.ENSP00000205402	0.167	0	0	0	0.271	0.511	0	0.592	0.863
SDHB	NDUFB7	9606.ENSP00000364649	9606.ENSP00000215565	0	0	0	0	0.799	0.368	0	0.391	0.916
SDHB	GAPDH	9606.ENSP00000364649	9606.ENSP00000229239	0	0	0	0	0.099	0	0	0.707	0.725
SDHB	NDUFS7	9606.ENSP00000364649	9606.ENSP00000233627	0.069	0	0	0	0.909	0.932	0	0.664	0.997
SDHB	SDHA	9606.ENSP00000364649	9606.ENSP00000264932	0.295	0	0.444	0	0.908	0.997	0.8	0.995	0.999
SDHB	NDUFB10	9606.ENSP00000364649	9606.ENSP00000268668	0	0	0	0	0.723	0.349	0	0.394	0.881
SDHB	NDUFS6	9606.ENSP00000364649	9606.ENSP00000274137	0	0	0	0	0.384	0	0	0.401	0.615
SDHB	NDUFB9	9606.ENSP00000364649	9606.ENSP00000276689	0	0	0	0	0.634	0.871	0	0.412	0.969
SDHB	UQCRFS1	9606.ENSP00000364649	9606.ENSP00000306397	0.134	0	0	0	0.901	0.406	0	0.774	0.987
SDHB	NDUFS8	9606.ENSP00000364649	9606.ENSP00000315774	0.163	0	0	0	0.819	0.43	0	0.722	0.972
SDHB	CYC1	9606.ENSP00000364649	9606.ENSP00000317159	0	0	0	0	0.892	0.368	0	0.582	0.969
SDHB	COX5A	9606.ENSP00000364649	9606.ENSP00000317780	0	0	0	0	0.865	0.368	0	0.582	0.961
SDHB	NDUFV1	9606.ENSP00000364649	9606.ENSP00000322450	0.042	0	0	0	0.854	0.839	0	0.72	0.992
SDHB	NDUFA12	9606.ENSP00000364649	9606.ENSP00000330737	0	0	0	0	0.582	0.915	0	0.253	0.971
SDHB	SDHC	9606.ENSP00000364649	9606.ENSP00000356953	0.295	0	0	0	0.943	0.897	0.8	0.994	0.999
SDHB	ACADM	9606.ENSP00000364649	9606.ENSP00000359871	0.078	0	0	0	0.292	0.168	0	0.26	0.545
SDHB	CPT2	9606.ENSP00000364649	9606.ENSP00000360541	0	0	0	0	0.313	0	0	0.227	0.446
SDHB	NDUFS5	9606.ENSP00000364649	9606.ENSP00000362060	0	0	0	0	0.744	0.795	0	0.273	0.958
SDHB	NDUFA8	9606.ENSP00000364649	9606.ENSP00000362873	0	0	0	0	0.796	0.932	0	0.402	0.991
SDHB	PGM2	9606.ENSP00000364649	9606.ENSP00000371393	0.169	0	0	0	0.058	0	0	0.3	0.404
SDHB	COX6C	9606.ENSP00000364649	9606.ENSP00000428895	0	0	0	0	0.446	0.368	0	0.271	0.722
SDHB	NDUFA13	9606.ENSP00000364649	9606.ENSP00000423673	0	0	0	0	0.782	0	0	0.219	0.823
SDHB	NDUFA5	9606.ENSP00000364649	9606.ENSP00000417142	0	0	0	0	0.445	0.368	0	0.553	0.829
SDHB	NDUFB6	9606.ENSP00000364649	9606.ENSP00000369176	0	0	0	0	0.696	0.437	0	0.474	0.902
SDHB	IDH3B	9606.ENSP00000364649	9606.ENSP00000370223	0.185	0	0	0	0.687	0.523	0	0.622	0.948
SDHB	SDHD	9606.ENSP00000364649	9606.ENSP00000364699	0	0	0	0	0.843	0.789	0.8	0.966	0.999
SDHC	DLD	9606.ENSP00000356953	9606.ENSP00000205402	0.167	0	0	0	0.24	0	0	0.387	0.578
SDHC	NDUFB7	9606.ENSP00000356953	9606.ENSP00000215565	0	0	0	0	0.906	0	0	0.219	0.923
SDHC	GAPDH	9606.ENSP00000356953	9606.ENSP00000229239	0	0	0	0	0.112	0	0	0.799	0.814
SDHC	NDUFS7	9606.ENSP00000356953	9606.ENSP00000233627	0.054	0	0	0	0.865	0	0	0.335	0.908
SDHC	SDHA	9606.ENSP00000356953	9606.ENSP00000264932	0.295	0	0	0	0.858	0.87	0.8	0.986	0.999
SDHC	NDUFB10	9606.ENSP00000356953	9606.ENSP00000268668	0	0	0	0	0.913	0	0	0.261	0.933
SDHC	NDUFS6	9606.ENSP00000356953	9606.ENSP00000274137	0	0	0	0	0.823	0	0	0.215	0.855
SDHC	NDUFB9	9606.ENSP00000356953	9606.ENSP00000276689	0	0	0	0	0.871	0	0	0.344	0.912
SDHC	UQCRFS1	9606.ENSP00000356953	9606.ENSP00000306397	0.05	0	0	0	0.84	0.056	0	0.684	0.948
SDHC	NDUFS8	9606.ENSP00000356953	9606.ENSP00000315774	0.073	0	0	0	0.858	0	0	0.441	0.92
SDHC	CYC1	9606.ENSP00000356953	9606.ENSP00000317159	0	0	0	0	0.517	0.125	0	0.43	0.738
SDHC	COX5A	9606.ENSP00000356953	9606.ENSP00000317780	0	0	0	0	0.862	0.056	0	0.288	0.899
SDHC	NDUFV1	9606.ENSP00000356953	9606.ENSP00000322450	0	0	0	0	0.318	0	0	0.57	0.694
SDHC	NDUFA12	9606.ENSP00000356953	9606.ENSP00000330737	0	0	0	0	0.796	0	0	0.097	0.808
SDHC	NDUFS5	9606.ENSP00000356953	9606.ENSP00000362060	0	0	0	0	0.358	0	0	0.236	0.489
SDHC	NDUFA13	9606.ENSP00000356953	9606.ENSP00000423673	0	0	0	0	0.466	0	0	0.198	0.554
SDHC	IDH3B	9606.ENSP00000356953	9606.ENSP00000370223	0.185	0	0	0	0.228	0	0	0.569	0.706
SDHC	NDUFB6	9606.ENSP00000356953	9606.ENSP00000369176	0	0	0	0	0.627	0.248	0	0.523	0.854
SDHC	COX6C	9606.ENSP00000356953	9606.ENSP00000428895	0	0	0	0	0.832	0	0	0.183	0.857
SDHC	NDUFA5	9606.ENSP00000356953	9606.ENSP00000417142	0	0	0	0	0.883	0	0	0.295	0.914
SDHC	NDUFA8	9606.ENSP00000356953	9606.ENSP00000362873	0	0	0	0	0.899	0.183	0	0.159	0.924
SDHC	SDHD	9606.ENSP00000356953	9606.ENSP00000364699	0	0	0	0	0.911	0.789	0.8	0.994	0.999
SDHC	SDHB	9606.ENSP00000356953	9606.ENSP00000364649	0.295	0	0	0	0.943	0.897	0.8	0.994	0.999
SDHD	DLD	9606.ENSP00000364699	9606.ENSP00000205402	0	0	0	0	0.426	0	0	0.302	0.582
SDHD	NDUFB7	9606.ENSP00000364699	9606.ENSP00000215565	0	0	0	0	0.485	0	0	0.228	0.585
SDHD	NDUFS7	9606.ENSP00000364699	9606.ENSP00000233627	0	0	0	0	0.406	0	0	0.35	0.597
SDHD	SDHA	9606.ENSP00000364699	9606.ENSP00000264932	0	0	0	0	0.601	0.767	0.8	0.979	0.999
SDHD	NDUFB10	9606.ENSP00000364699	9606.ENSP00000268668	0	0	0	0	0.866	0	0	0.372	0.912
SDHD	NDUFS6	9606.ENSP00000364699	9606.ENSP00000274137	0	0	0	0	0.306	0	0	0.407	0.571
SDHD	NDUFB9	9606.ENSP00000364699	9606.ENSP00000276689	0	0	0	0	0.849	0	0	0.503	0.922
SDHD	UQCRFS1	9606.ENSP00000364699	9606.ENSP00000306397	0	0	0	0	0.866	0	0	0.484	0.928
SDHD	NDUFS8	9606.ENSP00000364699	9606.ENSP00000315774	0	0	0	0	0.606	0	0	0.43	0.766
SDHD	CYC1	9606.ENSP00000364699	9606.ENSP00000317159	0	0	0	0	0.509	0.369	0	0.414	0.802
SDHD	COX5A	9606.ENSP00000364699	9606.ENSP00000317780	0	0	0	0	0.686	0	0	0.538	0.849
SDHD	NDUFV1	9606.ENSP00000364699	9606.ENSP00000322450	0	0	0	0	0.162	0	0	0.439	0.51
SDHD	NDUFA12	9606.ENSP00000364699	9606.ENSP00000330737	0	0	0	0	0.324	0	0	0.227	0.455
SDHD	SDHC	9606.ENSP00000364699	9606.ENSP00000356953	0	0	0	0	0.911	0.789	0.8	0.994	0.999
SDHD	ACADM	9606.ENSP00000364699	9606.ENSP00000359871	0	0	0	0	0.276	0.174	0	0.156	0.451
SDHD	NDUFS5	9606.ENSP00000364699	9606.ENSP00000362060	0	0	0	0	0.302	0	0	0.334	0.516
SDHD	NDUFA8	9606.ENSP00000364699	9606.ENSP00000362873	0	0	0	0	0.884	0	0	0.331	0.919
SDHD	SDHB	9606.ENSP00000364699	9606.ENSP00000364649	0	0	0	0	0.843	0.789	0.8	0.966	0.999
SDHD	COX6C	9606.ENSP00000364699	9606.ENSP00000428895	0	0	0	0	0.319	0	0	0.198	0.43
SDHD	NDUFA13	9606.ENSP00000364699	9606.ENSP00000423673	0	0	0	0	0.425	0	0	0.25	0.551
SDHD	IDH3B	9606.ENSP00000364699	9606.ENSP00000370223	0	0	0	0	0.241	0.181	0	0.612	0.738
SDHD	NDUFB6	9606.ENSP00000364699	9606.ENSP00000369176	0	0	0	0	0.877	0	0	0.407	0.924
SDHD	NDUFA5	9606.ENSP00000364699	9606.ENSP00000417142	0	0	0	0	0.84	0	0	0.583	0.93
UQCRFS1	NDUFB4	9606.ENSP00000306397	9606.ENSP00000184266	0	0	0	0	0.433	0.883	0	0.517	0.965
UQCRFS1	DLD	9606.ENSP00000306397	9606.ENSP00000205402	0	0	0	0	0.542	0.368	0	0.31	0.783
UQCRFS1	NDUFB7	9606.ENSP00000306397	9606.ENSP00000215565	0	0	0	0	0.525	0.981	0	0.471	0.995
UQCRFS1	NDUFS7	9606.ENSP00000306397	9606.ENSP00000233627	0.045	0	0	0	0.889	0.986	0	0.534	0.999
UQCRFS1	SDHA	9606.ENSP00000306397	9606.ENSP00000264932	0.229	0	0	0	0.844	0.536	0	0.793	0.987
UQCRFS1	NDUFB10	9606.ENSP00000306397	9606.ENSP00000268668	0	0	0	0	0.596	0.869	0	0.353	0.962
UQCRFS1	NDUFS6	9606.ENSP00000306397	9606.ENSP00000274137	0	0	0	0	0.648	0.823	0	0.507	0.966
UQCRFS1	NDUFB9	9606.ENSP00000306397	9606.ENSP00000276689	0	0	0	0	0.867	0.955	0	0.558	0.997
UQCRFS1	IDH3B	9606.ENSP00000306397	9606.ENSP00000370223	0	0	0	0	0.504	0.249	0	0.112	0.64
UQCRFS1	COX6C	9606.ENSP00000306397	9606.ENSP00000428895	0	0	0	0	0.346	0.735	0	0.375	0.882
UQCRFS1	SDHD	9606.ENSP00000306397	9606.ENSP00000364699	0	0	0	0	0.866	0	0	0.484	0.928
UQCRFS1	SDHC	9606.ENSP00000306397	9606.ENSP00000356953	0.05	0	0	0	0.84	0.056	0	0.684	0.948
UQCRFS1	NDUFB6	9606.ENSP00000306397	9606.ENSP00000369176	0	0	0	0	0.58	0.87	0	0.375	0.963
UQCRFS1	NDUFS8	9606.ENSP00000306397	9606.ENSP00000315774	0.255	0	0	0	0.538	0.843	0	0.654	0.978
UQCRFS1	SDHB	9606.ENSP00000306397	9606.ENSP00000364649	0.134	0	0	0	0.901	0.406	0	0.774	0.987
UQCRFS1	NDUFA13	9606.ENSP00000306397	9606.ENSP00000423673	0	0	0	0	0.642	0.983	0	0.402	0.996
UQCRFS1	NDUFA5	9606.ENSP00000306397	9606.ENSP00000417142	0	0	0	0	0.761	0.986	0	0.639	0.998
UQCRFS1	NDUFS5	9606.ENSP00000306397	9606.ENSP00000362060	0	0	0	0	0.563	0.995	0	0.503	0.999
UQCRFS1	COX5A	9606.ENSP00000306397	9606.ENSP00000317780	0	0	0	0	0.918	0.986	0.9	0.637	0.999
UQCRFS1	NDUFA12	9606.ENSP00000306397	9606.ENSP00000330737	0	0	0	0	0.895	0.995	0	0.303	0.999
UQCRFS1	NDUFA8	9606.ENSP00000306397	9606.ENSP00000362873	0	0	0	0	0.892	0.986	0	0.483	0.999
UQCRFS1	NDUFV1	9606.ENSP00000306397	9606.ENSP00000322450	0	0	0	0	0.868	0.989	0	0.683	0.999
UQCRFS1	CYC1	9606.ENSP00000306397	9606.ENSP00000317159	0.295	0.13	0.26	0	0.917	0.993	0.8	0.993	0.999

## Sheet: Table S8
Supplementary Table 8. The functions and pathways based on 43 genes were predicted by the analysis of GO and KEGG.
ONTOLOGY	ID	Description	GeneRatio	BgRatio	pvalue	p.adjust	qvalue	geneID	Count
BP	GO:0022900	electron transport chain	27/44	186/18670	7.55387e-44	4.70606e-41	3.47478e-41	COX6C/CYC1/DLD/IDH3B/NDUFA5/NDUFA8/NDUFB4/NDUFB6/NDUFB7/NDUFB9/NDUFB10/NDUFV1/NDUFS5/NDUFS6/NDUFS8/POR/SDHA/SDHB/SDHC/SDHD/UQCRFS1/COX5A/AKR1A1/NDUFA13/SDHAF2/NDUFA12/NDUFS7	27
BP	GO:0022904	respiratory electron transport chain	24/44	117/18670	1.73204e-42	5.3953e-40	3.98369e-40	COX6C/CYC1/DLD/NDUFA5/NDUFA8/NDUFB4/NDUFB6/NDUFB7/NDUFB9/NDUFB10/NDUFV1/NDUFS5/NDUFS6/NDUFS8/SDHA/SDHB/SDHC/SDHD/UQCRFS1/COX5A/NDUFA13/SDHAF2/NDUFA12/NDUFS7	24
BP	GO:0042775	mitochondrial ATP synthesis coupled electron transport	23/44	97/18670	3.178e-42	6.46065e-40	4.77031e-40	COX6C/CYC1/DLD/NDUFA5/NDUFA8/NDUFB4/NDUFB6/NDUFB7/NDUFB9/NDUFB10/NDUFV1/NDUFS5/NDUFS6/NDUFS8/SDHA/SDHC/SDHD/UQCRFS1/COX5A/NDUFA13/SDHAF2/NDUFA12/NDUFS7	23
BP	GO:0042773	ATP synthesis coupled electron transport	23/44	98/18670	4.14809e-42	6.46065e-40	4.77031e-40	COX6C/CYC1/DLD/NDUFA5/NDUFA8/NDUFB4/NDUFB6/NDUFB7/NDUFB9/NDUFB10/NDUFV1/NDUFS5/NDUFS6/NDUFS8/SDHA/SDHC/SDHD/UQCRFS1/COX5A/NDUFA13/SDHAF2/NDUFA12/NDUFS7	23
BP	GO:0045333	cellular respiration	25/44	193/18670	5.47949e-39	6.82745e-37	5.04113e-37	COX6C/CYC1/DLD/IDH3B/NDUFA5/NDUFA8/NDUFB4/NDUFB6/NDUFB7/NDUFB9/NDUFB10/NDUFV1/NDUFS5/NDUFS6/NDUFS8/SDHA/SDHB/SDHC/SDHD/UQCRFS1/COX5A/NDUFA13/SDHAF2/NDUFA12/NDUFS7	25
BP	GO:0006119	oxidative phosphorylation	23/44	145/18670	8.45449e-38	8.77858e-36	6.48177e-36	COX6C/CYC1/DLD/NDUFA5/NDUFA8/NDUFB4/NDUFB6/NDUFB7/NDUFB9/NDUFB10/NDUFV1/NDUFS5/NDUFS6/NDUFS8/SDHA/SDHC/SDHD/UQCRFS1/COX5A/NDUFA13/SDHAF2/NDUFA12/NDUFS7	23
BP	GO:0015980	energy derivation by oxidation of organic compounds	26/44	285/18670	1.51492e-36	1.34828e-34	9.95519e-35	COX6C/CYC1/DLD/IDH3B/NDUFA5/NDUFA8/NDUFB4/NDUFB6/NDUFB7/NDUFB9/NDUFB10/NDUFV1/NDUFS5/NDUFS6/NDUFS8/SDHA/SDHB/SDHC/SDHD/UQCRFS1/COX5A/NDUFA13/SDHAF2/PGM2/NDUFA12/NDUFS7	26
BP	GO:0009167	purine ribonucleoside monophosphate metabolic process	27/44	340/18670	1.96221e-36	1.47376e-34	1.08817e-34	BPGM/COX6C/CYC1/DLD/GAPDH/NDUFA5/NDUFA8/NDUFB4/NDUFB6/NDUFB7/NDUFB9/NDUFB10/NDUFV1/NDUFS5/NDUFS6/NDUFS8/PPAT/SDHA/SDHC/SDHD/UQCRFS1/COX5A/NDUFA13/SDHAF2/NDUFA12/LHPP/NDUFS7	27
BP	GO:0009126	purine nucleoside monophosphate metabolic process	27/44	341/18670	2.12903e-36	1.47376e-34	1.08817e-34	BPGM/COX6C/CYC1/DLD/GAPDH/NDUFA5/NDUFA8/NDUFB4/NDUFB6/NDUFB7/NDUFB9/NDUFB10/NDUFV1/NDUFS5/NDUFS6/NDUFS8/PPAT/SDHA/SDHC/SDHD/UQCRFS1/COX5A/NDUFA13/SDHAF2/NDUFA12/LHPP/NDUFS7	27
BP	GO:0009161	ribonucleoside monophosphate metabolic process	27/44	354/18670	6.0139e-36	3.74666e-34	2.76639e-34	BPGM/COX6C/CYC1/DLD/GAPDH/NDUFA5/NDUFA8/NDUFB4/NDUFB6/NDUFB7/NDUFB9/NDUFB10/NDUFV1/NDUFS5/NDUFS6/NDUFS8/PPAT/SDHA/SDHC/SDHD/UQCRFS1/COX5A/NDUFA13/SDHAF2/NDUFA12/LHPP/NDUFS7	27
BP	GO:0009123	nucleoside monophosphate metabolic process	27/44	375/18670	2.96553e-35	1.67957e-33	1.24013e-33	BPGM/COX6C/CYC1/DLD/GAPDH/NDUFA5/NDUFA8/NDUFB4/NDUFB6/NDUFB7/NDUFB9/NDUFB10/NDUFV1/NDUFS5/NDUFS6/NDUFS8/PPAT/SDHA/SDHC/SDHD/UQCRFS1/COX5A/NDUFA13/SDHAF2/NDUFA12/LHPP/NDUFS7	27
BP	GO:0046034	ATP metabolic process	25/44	305/18670	8.4252e-34	4.37408e-32	3.22966e-32	BPGM/COX6C/CYC1/DLD/GAPDH/NDUFA5/NDUFA8/NDUFB4/NDUFB6/NDUFB7/NDUFB9/NDUFB10/NDUFV1/NDUFS5/NDUFS6/NDUFS8/SDHA/SDHC/SDHD/UQCRFS1/COX5A/NDUFA13/SDHAF2/NDUFA12/NDUFS7	25
BP	GO:0009205	purine ribonucleoside triphosphate metabolic process	25/44	335/18670	9.36638e-33	4.48866e-31	3.31426e-31	BPGM/COX6C/CYC1/DLD/GAPDH/NDUFA5/NDUFA8/NDUFB4/NDUFB6/NDUFB7/NDUFB9/NDUFB10/NDUFV1/NDUFS5/NDUFS6/NDUFS8/SDHA/SDHC/SDHD/UQCRFS1/COX5A/NDUFA13/SDHAF2/NDUFA12/NDUFS7	25
BP	GO:0009199	ribonucleoside triphosphate metabolic process	25/44	341/18670	1.4754e-32	6.56552e-31	4.84773e-31	BPGM/COX6C/CYC1/DLD/GAPDH/NDUFA5/NDUFA8/NDUFB4/NDUFB6/NDUFB7/NDUFB9/NDUFB10/NDUFV1/NDUFS5/NDUFS6/NDUFS8/SDHA/SDHC/SDHD/UQCRFS1/COX5A/NDUFA13/SDHAF2/NDUFA12/NDUFS7	25
BP	GO:0009144	purine nucleoside triphosphate metabolic process	25/44	342/18670	1.59017e-32	6.6045e-31	4.87652e-31	BPGM/COX6C/CYC1/DLD/GAPDH/NDUFA5/NDUFA8/NDUFB4/NDUFB6/NDUFB7/NDUFB9/NDUFB10/NDUFV1/NDUFS5/NDUFS6/NDUFS8/SDHA/SDHC/SDHD/UQCRFS1/COX5A/NDUFA13/SDHAF2/NDUFA12/NDUFS7	25
BP	GO:0009141	nucleoside triphosphate metabolic process	25/44	362/18670	6.79089e-32	2.6442e-30	1.95238e-30	BPGM/COX6C/CYC1/DLD/GAPDH/NDUFA5/NDUFA8/NDUFB4/NDUFB6/NDUFB7/NDUFB9/NDUFB10/NDUFV1/NDUFS5/NDUFS6/NDUFS8/SDHA/SDHC/SDHD/UQCRFS1/COX5A/NDUFA13/SDHAF2/NDUFA12/NDUFS7	25
BP	GO:0006120	mitochondrial electron transport, NADH to ubiquinone	15/44	55/18670	2.90748e-28	1.06551e-26	7.8673e-27	DLD/NDUFA5/NDUFA8/NDUFB4/NDUFB6/NDUFB7/NDUFB9/NDUFB10/NDUFV1/NDUFS5/NDUFS6/NDUFS8/NDUFA13/NDUFA12/NDUFS7	15
BP	GO:0033108	mitochondrial respiratory chain complex assembly	16/44	96/18670	2.38099e-26	8.24088e-25	6.08476e-25	NDUFA5/NDUFA8/NDUFB4/NDUFB6/NDUFB7/NDUFB9/NDUFB10/NDUFV1/NDUFS5/NDUFS6/NDUFS8/NDUFA13/SDHAF2/NDUFA12/NDUFS7/SDHAF1	16
BP	GO:0010257	NADH dehydrogenase complex assembly	14/44	64/18670	7.15023e-25	2.2273e-23	1.64455e-23	NDUFA5/NDUFA8/NDUFB4/NDUFB6/NDUFB7/NDUFB9/NDUFB10/NDUFV1/NDUFS5/NDUFS6/NDUFS8/NDUFA13/NDUFA12/NDUFS7	14
BP	GO:0032981	mitochondrial respiratory chain complex I assembly	14/44	64/18670	7.15023e-25	2.2273e-23	1.64455e-23	NDUFA5/NDUFA8/NDUFB4/NDUFB6/NDUFB7/NDUFB9/NDUFB10/NDUFV1/NDUFS5/NDUFS6/NDUFS8/NDUFA13/NDUFA12/NDUFS7	14
BP	GO:0009060	aerobic respiration	11/44	87/18670	7.91071e-17	2.34684e-15	1.73282e-15	COX6C/DLD/IDH3B/NDUFS8/SDHA/SDHB/SDHC/SDHD/COX5A/SDHAF2/NDUFS7	11
BP	GO:0044282	small molecule catabolic process	14/44	445/18670	9.33579e-13	2.64373e-11	1.95203e-11	ACADM/ACADS/ALDH3A2/BPGM/CPT2/ECI1/DLD/GAPDH/HADH/ALDH6A1/OXCT1/PPAT/AKR1A1/PGM2	14
BP	GO:0006099	tricarboxylic acid cycle	7/44	34/18670	1.25524e-12	3.40007e-11	2.51049e-11	DLD/IDH3B/SDHA/SDHB/SDHC/SDHD/SDHAF2	7
BP	GO:0006101	citrate metabolic process	7/44	35/18670	1.56633e-12	4.06593e-11	3.00213e-11	DLD/IDH3B/SDHA/SDHB/SDHC/SDHD/SDHAF2	7
BP	GO:0072350	tricarboxylic acid metabolic process	7/44	39/18670	3.55785e-12	8.86615e-11	6.54644e-11	DLD/IDH3B/SDHA/SDHB/SDHC/SDHD/SDHAF2	7
BP	GO:0016054	organic acid catabolic process	10/44	275/18670	6.51666e-10	1.50366e-08	1.11024e-08	ACADM/ACADS/ALDH3A2/CPT2/ECI1/DLD/HADH/ALDH6A1/PPAT/AKR1A1	10
BP	GO:0046395	carboxylic acid catabolic process	10/44	275/18670	6.51666e-10	1.50366e-08	1.11024e-08	ACADM/ACADS/ALDH3A2/CPT2/ECI1/DLD/HADH/ALDH6A1/PPAT/AKR1A1	10
BP	GO:0016999	antibiotic metabolic process	8/44	151/18670	2.10463e-09	4.68279e-08	3.4576e-08	DLD/IDH3B/SDHA/SDHB/SDHC/SDHD/AKR1A1/SDHAF2	8
BP	GO:0019395	fatty acid oxidation	7/44	99/18670	3.10253e-09	6.66509e-08	4.92125e-08	ACADM/ACADS/ALDH3A2/CPT2/ECI1/HADH/POR	7
BP	GO:0034440	lipid oxidation	7/44	101/18670	3.57203e-09	7.41792e-08	5.47712e-08	ACADM/ACADS/ALDH3A2/CPT2/ECI1/HADH/POR	7
BP	GO:0006631	fatty acid metabolic process	10/44	383/18670	1.56498e-08	3.1451e-07	2.32222e-07	ACADM/ACADS/ALDH3A2/CPT2/ECI1/DLD/HADH/NDUFS6/POR/CYP2U1	10
BP	GO:0072329	monocarboxylic acid catabolic process	7/44	132/18670	2.31902e-08	4.51484e-07	3.33359e-07	ACADM/ACADS/ALDH3A2/CPT2/ECI1/HADH/AKR1A1	7
BP	GO:0009062	fatty acid catabolic process	6/44	108/18670	1.92305e-07	3.63048e-06	2.68061e-06	ACADM/ACADS/ALDH3A2/CPT2/ECI1/HADH	6
BP	GO:0006635	fatty acid beta-oxidation	5/44	72/18670	7.1563e-07	1.31129e-05	9.68205e-06	ACADM/ACADS/CPT2/ECI1/HADH	5
BP	GO:0030258	lipid modification	7/44	238/18670	1.28443e-06	2.28628e-05	1.6881e-05	ACADM/ACADS/ALDH3A2/CPT2/ECI1/HADH/POR	7
BP	GO:0044242	cellular lipid catabolic process	6/44	217/18670	1.1233e-05	0.000194394	0.000143533	ACADM/ACADS/ALDH3A2/CPT2/ECI1/HADH	6
BP	GO:0046365	monosaccharide catabolic process	4/44	67/18670	1.84549e-05	0.000310741	0.000229439	BPGM/GAPDH/AKR1A1/PGM2	4
BP	GO:0009127	purine nucleoside monophosphate biosynthetic process	5/44	183/18670	6.8236e-05	0.00109003	0.000804835	BPGM/CYC1/GAPDH/PPAT/LHPP	5
BP	GO:0009168	purine ribonucleoside monophosphate biosynthetic process	5/44	183/18670	6.8236e-05	0.00109003	0.000804835	BPGM/CYC1/GAPDH/PPAT/LHPP	5
BP	GO:0009156	ribonucleoside monophosphate biosynthetic process	5/44	197/18670	9.66539e-05	0.00150538	0.00111152	BPGM/CYC1/GAPDH/PPAT/LHPP	5
BP	GO:0016042	lipid catabolic process	6/44	333/18670	0.000122694	0.0018506	0.00136641	ACADM/ACADS/ALDH3A2/CPT2/ECI1/HADH	6
BP	GO:0009124	nucleoside monophosphate biosynthetic process	5/44	208/18670	0.000124759	0.0018506	0.00136641	BPGM/CYC1/GAPDH/PPAT/LHPP	5
BP	GO:1901293	nucleoside phosphate biosynthetic process	6/44	390/18670	0.000288459	0.00417052	0.00307936	BPGM/CYC1/DLD/GAPDH/PPAT/LHPP	6
BP	GO:0033539	fatty acid beta-oxidation using acyl-CoA dehydrogenase	2/44	11/18670	0.000294547	0.00417052	0.00307936	ACADM/ACADS	2
BP	GO:0019320	hexose catabolic process	3/44	57/18670	0.000326955	0.00452651	0.0033422	BPGM/GAPDH/PGM2	3
BP	GO:0009437	carnitine metabolic process	2/44	13/18670	0.000416471	0.00564047	0.00416471	ACADM/POR	2
BP	GO:0009152	purine ribonucleotide biosynthetic process	5/44	280/18670	0.0004927	0.00653089	0.00482217	BPGM/CYC1/DLD/GAPDH/PPAT	5
BP	GO:0006122	mitochondrial electron transport, ubiquinol to cytochrome c	2/44	15/18670	0.000558957	0.00725479	0.00535667	CYC1/UQCRFS1	2
BP	GO:1902600	proton transmembrane transport	4/44	163/18670	0.000579086	0.00736267	0.00543632	COX6C/CYC1/COX5A/NDUFS7	4
BP	GO:0009260	ribonucleotide biosynthetic process	5/44	293/18670	0.000605351	0.00754268	0.00556923	BPGM/CYC1/DLD/GAPDH/PPAT	5
BP	GO:0006164	purine nucleotide biosynthetic process	5/44	300/18670	0.000673502	0.00806907	0.0059579	BPGM/CYC1/DLD/GAPDH/PPAT	5
BP	GO:0046390	ribose phosphate biosynthetic process	5/44	300/18670	0.000673502	0.00806907	0.0059579	BPGM/CYC1/DLD/GAPDH/PPAT	5
BP	GO:0006081	cellular aldehyde metabolic process	3/44	74/18670	0.000704416	0.00828021	0.0061138	ALDH3A2/AKR1A1/PGM2	3
BP	GO:0006577	amino-acid betaine metabolic process	2/44	17/18670	0.000721816	0.00832762	0.0061488	ACADM/POR	2
BP	GO:0072522	purine-containing compound biosynthetic process	5/44	313/18670	0.000815166	0.0092336	0.00681775	BPGM/CYC1/DLD/GAPDH/PPAT	5
BP	GO:0019362	pyridine nucleotide metabolic process	4/44	189/18670	0.00100646	0.0110004	0.00812229	BPGM/DLD/GAPDH/PGM2	4
BP	GO:0046496	nicotinamide nucleotide metabolic process	4/44	189/18670	0.00100646	0.0110004	0.00812229	BPGM/DLD/GAPDH/PGM2	4
BP	GO:0006123	mitochondrial electron transport, cytochrome c to oxygen	2/44	21/18670	0.00110791	0.0113152	0.00835476	COX6C/COX5A	2
BP	GO:0009081	branched-chain amino acid metabolic process	2/44	21/18670	0.00110791	0.0113152	0.00835476	DLD/ALDH6A1	2
BP	GO:0009083	branched-chain amino acid catabolic process	2/44	21/18670	0.00110791	0.0113152	0.00835476	DLD/ALDH6A1	2
BP	GO:0019646	aerobic electron transport chain	2/44	21/18670	0.00110791	0.0113152	0.00835476	COX6C/COX5A	2
BP	GO:0072524	pyridine-containing compound metabolic process	4/44	195/18670	0.00112998	0.0113545	0.00838372	BPGM/DLD/GAPDH/PGM2	4
BP	GO:0016052	carbohydrate catabolic process	4/44	199/18670	0.00121802	0.0120448	0.00889346	BPGM/GAPDH/AKR1A1/PGM2	4
BP	GO:0006733	oxidoreduction coenzyme metabolic process	4/44	207/18670	0.00140835	0.0137094	0.0101225	BPGM/DLD/GAPDH/PGM2	4
BP	GO:0006006	glucose metabolic process	4/44	209/18670	0.001459	0.0139839	0.0103252	BPGM/GAPDH/AKR1A1/PGM2	4
BP	GO:0120162	positive regulation of cold-induced thermogenesis	3/44	97/18670	0.00154289	0.0145639	0.0107535	CPT2/HADH/PPARGC1B	3
BP	GO:0043648	dicarboxylic acid metabolic process	3/44	99/18670	0.00163598	0.0152122	0.0112321	DLD/SDHA/SDHB	3
BP	GO:1990542	mitochondrial transmembrane transport	3/44	101/18670	0.00173253	0.015873	0.01172	CPT2/CYC1/NDUFA13	3
BP	GO:0006735	NADH regeneration	2/44	27/18670	0.00183525	0.0161037	0.0118903	BPGM/GAPDH	2
BP	GO:0061621	canonical glycolysis	2/44	27/18670	0.00183525	0.0161037	0.0118903	BPGM/GAPDH	2
BP	GO:0061718	glucose catabolic process to pyruvate	2/44	27/18670	0.00183525	0.0161037	0.0118903	BPGM/GAPDH	2
BP	GO:0061615	glycolytic process through fructose-6-phosphate	2/44	28/18670	0.00197347	0.0167476	0.0123658	BPGM/GAPDH	2
BP	GO:0061620	glycolytic process through glucose-6-phosphate	2/44	28/18670	0.00197347	0.0167476	0.0123658	BPGM/GAPDH	2
BP	GO:1901606	alpha-amino acid catabolic process	3/44	106/18670	0.00198929	0.0167476	0.0123658	DLD/ALDH6A1/PPAT	3
BP	GO:0009165	nucleotide biosynthetic process	5/44	386/18670	0.00206072	0.0171177	0.0126391	BPGM/CYC1/DLD/GAPDH/PPAT	5
BP	GO:0006732	coenzyme metabolic process	5/44	403/18670	0.00248465	0.0203676	0.0150387	BPGM/DLD/GAPDH/AKR1A1/PGM2	5
BP	GO:0019318	hexose metabolic process	4/44	249/18670	0.00275863	0.0223198	0.0164801	BPGM/GAPDH/AKR1A1/PGM2	4
BP	GO:0006805	xenobiotic metabolic process	3/44	125/18670	0.00317621	0.0248169	0.0183239	AHR/POR/CYP2U1	3
BP	GO:0009063	cellular amino acid catabolic process	3/44	125/18670	0.00317621	0.0248169	0.0183239	DLD/ALDH6A1/PPAT	3
BP	GO:0006007	glucose catabolic process	2/44	36/18670	0.00325002	0.0248169	0.0183239	BPGM/GAPDH	2
BP	GO:0009112	nucleobase metabolic process	2/44	36/18670	0.00325002	0.0248169	0.0183239	ALDH6A1/PPAT	2
BP	GO:0009108	coenzyme biosynthetic process	4/44	261/18670	0.00326643	0.0248169	0.0183239	BPGM/DLD/GAPDH/AKR1A1	4
BP	GO:0006734	NADH metabolic process	2/44	40/18670	0.00399988	0.0300232	0.022168	BPGM/GAPDH	2
BP	GO:0042737	drug catabolic process	3/44	140/18670	0.00436569	0.0323788	0.0239073	OXCT1/POR/CYP2U1	3
BP	GO:0106106	cold-induced thermogenesis	3/44	143/18670	0.00463177	0.0335534	0.0247746	CPT2/HADH/PPARGC1B	3
BP	GO:0120161	regulation of cold-induced thermogenesis	3/44	143/18670	0.00463177	0.0335534	0.0247746	CPT2/HADH/PPARGC1B	3
BP	GO:0005996	monosaccharide metabolic process	4/44	292/18670	0.00486649	0.0348485	0.0257309	BPGM/GAPDH/AKR1A1/PGM2	4
BP	GO:0006090	pyruvate metabolic process	3/44	154/18670	0.0056907	0.0398349	0.0294126	BPGM/DLD/GAPDH	3
BP	GO:1990845	adaptive thermogenesis	3/44	154/18670	0.0056907	0.0398349	0.0294126	CPT2/HADH/PPARGC1B	3
BP	GO:0006754	ATP biosynthetic process	3/44	160/18670	0.00632463	0.0437805	0.0323259	BPGM/CYC1/GAPDH	3
BP	GO:0051188	cofactor biosynthetic process	4/44	326/18670	0.00715175	0.048962	0.0361517	BPGM/DLD/GAPDH/AKR1A1	4
BP	GO:0009206	purine ribonucleoside triphosphate biosynthetic process	3/44	171/18670	0.00759292	0.0511333	0.0377549	BPGM/CYC1/GAPDH	3
BP	GO:0009435	NAD biosynthetic process	2/44	56/18670	0.00771106	0.0511333	0.0377549	BPGM/GAPDH	2
BP	GO:0009145	purine nucleoside triphosphate biosynthetic process	3/44	172/18670	0.00771513	0.0511333	0.0377549	BPGM/CYC1/GAPDH	3
BP	GO:0001659	temperature homeostasis	3/44	173/18670	0.0078385	0.0514041	0.0379549	CPT2/HADH/PPARGC1B	3
BP	GO:0009201	ribonucleoside triphosphate biosynthetic process	3/44	177/18670	0.00834369	0.0541471	0.0399802	BPGM/CYC1/GAPDH	3
BP	GO:0071466	cellular response to xenobiotic stimulus	3/44	180/18670	0.00873492	0.0561016	0.0414233	AHR/POR/CYP2U1	3
BP	GO:0007585	respiratory gaseous exchange	2/44	62/18670	0.0093844	0.059658	0.0440492	BPGM/NDUFA12	2
BP	GO:0009142	nucleoside triphosphate biosynthetic process	3/44	188/18670	0.00983044	0.0618623	0.0456768	BPGM/CYC1/GAPDH	3
BP	GO:0014823	response to activity	2/44	65/18670	0.0102764	0.0640219	0.0472714	HADH/OXCT1	2
BP	GO:0097164	ammonium ion metabolic process	3/44	205/18670	0.0124148	0.0765785	0.0565427	ACADM/POR/AKR1A1	3
BP	GO:0019674	NAD metabolic process	2/44	76/18670	0.0138524	0.0842353	0.0621962	BPGM/GAPDH	2
BP	GO:0016051	carbohydrate biosynthetic process	3/44	214/18670	0.0139265	0.0842353	0.0621962	GAPDH/AKR1A1/PGM2	3
BP	GO:1901605	alpha-amino acid metabolic process	3/44	222/18670	0.0153548	0.0919812	0.0679155	DLD/ALDH6A1/PPAT	3
CC	GO:0098803	respiratory chain complex	21/44	85/19717	2.70441e-39	1.24403e-37	7.11686e-38	CYC1/NDUFA5/NDUFA8/NDUFB4/NDUFB6/NDUFB7/NDUFB9/NDUFB10/NDUFV1/NDUFS5/NDUFS6/NDUFS8/SDHA/SDHB/SDHC/SDHD/UQCRFS1/COX5A/NDUFA13/NDUFA12/NDUFS7	21
CC	GO:0005746	mitochondrial respiratory chain	21/44	88/19717	6.17423e-39	1.42007e-37	8.12399e-38	CYC1/NDUFA5/NDUFA8/NDUFB4/NDUFB6/NDUFB7/NDUFB9/NDUFB10/NDUFV1/NDUFS5/NDUFS6/NDUFS8/SDHA/SDHB/SDHC/SDHD/UQCRFS1/COX5A/NDUFA13/NDUFA12/NDUFS7	21
CC	GO:0070469	respiratory chain	21/44	100/19717	1.24958e-37	1.91602e-36	1.09612e-36	CYC1/NDUFA5/NDUFA8/NDUFB4/NDUFB6/NDUFB7/NDUFB9/NDUFB10/NDUFV1/NDUFS5/NDUFS6/NDUFS8/SDHA/SDHB/SDHC/SDHD/UQCRFS1/COX5A/NDUFA13/NDUFA12/NDUFS7	21
CC	GO:1990204	oxidoreductase complex	21/44	112/19717	1.72601e-36	1.98491e-35	1.13553e-35	CYC1/DLD/NDUFA5/NDUFA8/NDUFB4/NDUFB6/NDUFB7/NDUFB9/NDUFB10/NDUFV1/NDUFS5/NDUFS6/NDUFS8/SDHA/SDHB/SDHC/SDHD/UQCRFS1/NDUFA13/NDUFA12/NDUFS7	21
CC	GO:0098800	inner mitochondrial membrane protein complex	21/44	135/19717	1.2183e-34	1.12084e-33	6.41211e-34	CYC1/NDUFA5/NDUFA8/NDUFB4/NDUFB6/NDUFB7/NDUFB9/NDUFB10/NDUFV1/NDUFS5/NDUFS6/NDUFS8/SDHA/SDHB/SDHC/SDHD/UQCRFS1/COX5A/NDUFA13/NDUFA12/NDUFS7	21
CC	GO:0044455	mitochondrial membrane part	21/44	229/19717	1.44989e-29	1.11158e-28	6.35917e-29	CYC1/NDUFA5/NDUFA8/NDUFB4/NDUFB6/NDUFB7/NDUFB9/NDUFB10/NDUFV1/NDUFS5/NDUFS6/NDUFS8/SDHA/SDHB/SDHC/SDHD/UQCRFS1/COX5A/NDUFA13/NDUFA12/NDUFS7	21
CC	GO:0098798	mitochondrial protein complex	21/44	262/19717	2.66761e-28	1.753e-27	1.00286e-27	CYC1/NDUFA5/NDUFA8/NDUFB4/NDUFB6/NDUFB7/NDUFB9/NDUFB10/NDUFV1/NDUFS5/NDUFS6/NDUFS8/SDHA/SDHB/SDHC/SDHD/UQCRFS1/COX5A/NDUFA13/NDUFA12/NDUFS7	21
CC	GO:0005747	mitochondrial respiratory chain complex I	14/44	50/19717	6.68426e-27	3.07476e-26	1.75902e-26	NDUFA5/NDUFA8/NDUFB4/NDUFB6/NDUFB7/NDUFB9/NDUFB10/NDUFV1/NDUFS5/NDUFS6/NDUFS8/NDUFA13/NDUFA12/NDUFS7	14
CC	GO:0030964	NADH dehydrogenase complex	14/44	50/19717	6.68426e-27	3.07476e-26	1.75902e-26	NDUFA5/NDUFA8/NDUFB4/NDUFB6/NDUFB7/NDUFB9/NDUFB10/NDUFV1/NDUFS5/NDUFS6/NDUFS8/NDUFA13/NDUFA12/NDUFS7	14
CC	GO:0045271	respiratory chain complex I	14/44	50/19717	6.68426e-27	3.07476e-26	1.75902e-26	NDUFA5/NDUFA8/NDUFB4/NDUFB6/NDUFB7/NDUFB9/NDUFB10/NDUFV1/NDUFS5/NDUFS6/NDUFS8/NDUFA13/NDUFA12/NDUFS7	14
CC	GO:0005743	mitochondrial inner membrane	23/44	473/19717	4.09058e-26	1.71061e-25	9.78607e-26	COX6C/CPT2/CYC1/NDUFA5/NDUFA8/NDUFB4/NDUFB6/NDUFB7/NDUFB9/NDUFB10/NDUFV1/NDUFS5/NDUFS6/NDUFS8/SDHA/SDHB/SDHC/SDHD/UQCRFS1/COX5A/NDUFA13/NDUFA12/NDUFS7	23
CC	GO:0005759	mitochondrial matrix	12/44	469/19717	3.01696e-10	1.1565e-09	6.61614e-10	ACADM/ACADS/ECI1/DLD/HADH/IDH3B/ALDH6A1/NDUFS8/OXCT1/SDHAF2/NDUFS7/SDHAF1	12
CC	GO:0070069	cytochrome complex	3/44	34/19717	5.91166e-05	0.000209182	0.000119669	CYC1/UQCRFS1/COX5A	3
CC	GO:0005751	mitochondrial respiratory chain complex IV	2/44	12/19717	0.000316692	0.00104056	0.000595285	UQCRFS1/COX5A	2
CC	GO:0005750	mitochondrial respiratory chain complex III	2/44	14/19717	0.000435413	0.00125181	0.00071614	CYC1/UQCRFS1	2
CC	GO:0045275	respiratory chain complex III	2/44	14/19717	0.000435413	0.00125181	0.00071614	CYC1/UQCRFS1	2
CC	GO:0005758	mitochondrial intermembrane space	3/44	79/19717	0.000728412	0.001971	0.00112757	NDUFA8/NDUFB7/NDUFS5	3
CC	GO:0045277	respiratory chain complex IV	2/44	20/19717	0.000901401	0.00230358	0.00131784	UQCRFS1/COX5A	2
CC	GO:0031970	organelle envelope lumen	3/44	88/19717	0.000996771	0.00241324	0.00138057	NDUFA8/NDUFB7/NDUFS5	3
CC	GO:0045240	dihydrolipoyl dehydrogenase complex	1/44	11/19717	0.0242814	0.0558471	0.0319492	DLD	1
CC	GO:0045239	tricarboxylic acid cycle enzyme complex	1/44	14/19717	0.0308029	0.0674731	0.0386002	DLD	1
MF	GO:0003954	NADH dehydrogenase activity	14/44	46/17697	7.77193e-27	2.61655e-25	1.52712e-25	NDUFA5/NDUFA8/NDUFB4/NDUFB6/NDUFB7/NDUFB9/NDUFB10/NDUFV1/NDUFS5/NDUFS6/NDUFS8/NDUFA13/NDUFA12/NDUFS7	14
MF	GO:0008137	NADH dehydrogenase (ubiquinone) activity	14/44	46/17697	7.77193e-27	2.61655e-25	1.52712e-25	NDUFA5/NDUFA8/NDUFB4/NDUFB6/NDUFB7/NDUFB9/NDUFB10/NDUFV1/NDUFS5/NDUFS6/NDUFS8/NDUFA13/NDUFA12/NDUFS7	14
MF	GO:0050136	NADH dehydrogenase (quinone) activity	14/44	46/17697	7.77193e-27	2.61655e-25	1.52712e-25	NDUFA5/NDUFA8/NDUFB4/NDUFB6/NDUFB7/NDUFB9/NDUFB10/NDUFV1/NDUFS5/NDUFS6/NDUFS8/NDUFA13/NDUFA12/NDUFS7	14
MF	GO:0016651	oxidoreductase activity, acting on NAD(P)H	16/44	107/17697	3.58931e-25	9.06301e-24	5.28951e-24	DLD/NDUFA5/NDUFA8/NDUFB4/NDUFB6/NDUFB7/NDUFB9/NDUFB10/NDUFV1/NDUFS5/NDUFS6/NDUFS8/POR/NDUFA13/NDUFA12/NDUFS7	16
MF	GO:0016655	oxidoreductase activity, acting on NAD(P)H, quinone or similar compound as acceptor	14/44	60/17697	5.49647e-25	1.11029e-23	6.48004e-24	NDUFA5/NDUFA8/NDUFB4/NDUFB6/NDUFB7/NDUFB9/NDUFB10/NDUFV1/NDUFS5/NDUFS6/NDUFS8/NDUFA13/NDUFA12/NDUFS7	14
MF	GO:0009055	electron transfer activity	14/44	114/17697	9.09135e-21	1.53038e-19	8.93185e-20	COX6C/CYC1/DLD/IDH3B/NDUFS6/POR/SDHA/SDHB/SDHC/SDHD/UQCRFS1/COX5A/AKR1A1/NDUFA12	14
MF	GO:0050662	coenzyme binding	10/44	291/17697	1.87607e-09	2.7069e-08	1.57985e-08	ACADM/ACADS/DLD/GAPDH/HADH/IDH3B/ALDH6A1/NDUFV1/POR/SDHA	10
MF	GO:0016627	oxidoreductase activity, acting on the CH-CH group of donors	6/44	58/17697	6.08992e-09	7.68852e-08	4.48731e-08	ACADM/ACADS/SDHA/SDHB/SDHC/SDHD	6
MF	GO:0051536	iron-sulfur cluster binding	6/44	63/17697	1.01293e-08	1.02305e-07	5.97093e-08	NDUFV1/NDUFS8/PPAT/SDHB/UQCRFS1/NDUFS7	6
MF	GO:0051540	metal cluster binding	6/44	63/17697	1.01293e-08	1.02305e-07	5.97093e-08	NDUFV1/NDUFS8/PPAT/SDHB/UQCRFS1/NDUFS7	6
MF	GO:0051539	4 iron, 4 sulfur cluster binding	5/44	41/17697	5.26901e-08	4.83791e-07	2.82359e-07	NDUFV1/NDUFS8/PPAT/SDHB/NDUFS7	5
MF	GO:0051287	NAD binding	5/44	56/17697	2.61266e-07	2.19899e-06	1.28341e-06	DLD/GAPDH/HADH/IDH3B/NDUFV1	5
MF	GO:0050660	flavin adenine dinucleotide binding	5/44	79/17697	1.4777e-06	1.14806e-05	6.70051e-06	ACADM/ACADS/DLD/POR/SDHA	5
MF	GO:0016620	oxidoreductase activity, acting on the aldehyde or oxo group of donors, NAD or NADP as acceptor	4/44	35/17697	1.64491e-06	1.18668e-05	6.92592e-06	ALDH3A2/DLD/GAPDH/ALDH6A1	4
MF	GO:0016903	oxidoreductase activity, acting on the aldehyde or oxo group of donors	4/44	43/17697	3.82128e-06	2.573e-05	1.5017e-05	ALDH3A2/DLD/GAPDH/ALDH6A1	4
MF	GO:0048038	quinone binding	3/44	17/17697	9.51663e-06	6.00737e-05	3.50613e-05	SDHB/SDHD/NDUFS7	3
MF	GO:0016675	oxidoreductase activity, acting on a heme group of donors	3/44	29/17697	5.0083e-05	0.000297552	0.000173663	COX6C/POR/COX5A	3
MF	GO:0016614	oxidoreductase activity, acting on CH-OH group of donors	4/44	128/17697	0.000283322	0.00158975	0.000927837	ALDH3A2/HADH/IDH3B/AKR1A1	4
MF	GO:0003995	acyl-CoA dehydrogenase activity	2/44	11/17697	0.000327584	0.0016543	0.000965512	ACADM/ACADS	2
MF	GO:0016868	intramolecular transferase activity, phosphotransferases	2/44	11/17697	0.000327584	0.0016543	0.000965512	BPGM/PGM2	2
MF	GO:0020037	heme binding	4/44	135/17697	0.000347031	0.00166905	0.000974122	CYC1/SDHC/SDHD/CYP2U1	4
MF	GO:0046906	tetrapyrrole binding	4/44	145/17697	0.00045502	0.00208896	0.00121919	CYC1/SDHC/SDHD/CYP2U1	4
MF	GO:0010181	FMN binding	2/44	16/17697	0.000709102	0.00311388	0.00181738	NDUFV1/POR	2
MF	GO:0051537	2 iron, 2 sulfur cluster binding	2/44	22/17697	0.00135215	0.00569028	0.00332106	SDHB/UQCRFS1	2
MF	GO:0016866	intramolecular transferase activity	2/44	27/17697	0.00203841	0.00790596	0.00461422	BPGM/PGM2	2
MF	GO:0004129	cytochrome-c oxidase activity	2/44	28/17697	0.00219175	0.00790596	0.00461422	COX6C/COX5A	2
MF	GO:0015002	heme-copper terminal oxidase activity	2/44	28/17697	0.00219175	0.00790596	0.00461422	COX6C/COX5A	2
MF	GO:0016676	oxidoreductase activity, acting on a heme group of donors, oxygen as acceptor	2/44	28/17697	0.00219175	0.00790596	0.00461422	COX6C/COX5A	2
MF	GO:0016616	oxidoreductase activity, acting on the CH-OH group of donors, NAD or NADP as acceptor	3/44	119/17697	0.00321182	0.011186	0.00652857	HADH/IDH3B/AKR1A1	3
MF	GO:0016853	isomerase activity	3/44	158/17697	0.00707388	0.0238154	0.0138996	BPGM/ECI1/PGM2	3
MF	GO:0050661	NADP binding	2/44	52/17697	0.00740346	0.0241209	0.0140779	GAPDH/POR	2
MF	GO:0000287	magnesium ion binding	3/44	213/17697	0.0158493	0.0500244	0.0291961	IDH3B/PGM2/LHPP	3
MF	GO:0008121	ubiquinol-cytochrome-c reductase activity	1/44	10/17697	0.0245928	0.0730551	0.0426377	UQCRFS1	1
MF	GO:0016681	oxidoreductase activity, acting on diphenols and related substances as donors, cytochrome as acceptor	1/44	10/17697	0.0245928	0.0730551	0.0426377	UQCRFS1	1
MF	GO:0001094	TFIID-class transcription factor complex binding	1/44	11/17697	0.0270193	0.0758043	0.0442422	AHR	1
MF	GO:0016679	oxidoreductase activity, acting on diphenols and related substances as donors	1/44	11/17697	0.0270193	0.0758043	0.0442422	UQCRFS1	1
MF	GO:0016668	oxidoreductase activity, acting on a sulfur group of donors, NAD(P) as acceptor	1/44	12/17697	0.02944	0.0803631	0.0469029	DLD	1
MF	GO:0004032	alditol:NADP+ 1-oxidoreductase activity	1/44	13/17697	0.0318547	0.0823957	0.0480892	AKR1A1	1
MF	GO:0016653	oxidoreductase activity, acting on NAD(P)H, heme protein as acceptor	1/44	13/17697	0.0318547	0.0823957	0.0480892	POR	1
MF	GO:0016863	intramolecular oxidoreductase activity, transposing C=C bonds	1/44	14/17697	0.0342636	0.0823957	0.0480892	ECI1	1
MF	GO:0070330	aromatase activity	1/44	14/17697	0.0342636	0.0823957	0.0480892	CYP2U1	1
MF	GO:0070403	NAD+ binding	1/44	14/17697	0.0342636	0.0823957	0.0480892	HADH	1
MF	GO:0004029	aldehyde dehydrogenase (NAD) activity	1/44	15/17697	0.0366666	0.0861238	0.0502651	ALDH3A2	1
MF	GO:0015078	proton transmembrane transporter activity	2/44	133/17697	0.04319	0.0991407	0.0578622	COX6C/COX5A	2
KEGG	hsa00190	Oxidative phosphorylation	23/41	133/8076	2.09931e-31	1.04966e-29	5.08255e-30	COX6C/CYC1/NDUFA5/NDUFA8/NDUFB4/NDUFB6/NDUFB7/NDUFB9/NDUFB10/NDUFV1/NDUFS5/NDUFS6/NDUFS8/SDHA/SDHB/SDHC/SDHD/UQCRFS1/COX5A/NDUFA13/NDUFA12/LHPP/NDUFS7	23
KEGG	hsa04932	Non-alcoholic fatty liver disease	22/41	150/8076	3.06839e-28	7.67098e-27	3.71437e-27	COX6C/CYC1/NDUFA5/NDUFA8/NDUFB4/NDUFB6/NDUFB7/NDUFB9/NDUFB10/NDUFV1/NDUFS5/NDUFS6/NDUFS8/SDHA/SDHB/SDHC/SDHD/UQCRFS1/COX5A/NDUFA13/NDUFA12/NDUFS7	22
KEGG	hsa04714	Thermogenesis	23/41	231/8076	1.34528e-25	2.24214e-24	1.08567e-24	COX6C/CPT2/CYC1/NDUFA5/NDUFA8/NDUFB4/NDUFB6/NDUFB7/NDUFB9/NDUFB10/NDUFV1/NDUFS5/NDUFS6/NDUFS8/SDHA/SDHB/SDHC/SDHD/UQCRFS1/COX5A/NDUFA13/NDUFA12/NDUFS7	23
KEGG	hsa05012	Parkinson disease	22/41	249/8076	3.29912e-23	4.1239e-22	1.99683e-22	COX6C/CYC1/NDUFA5/NDUFA8/NDUFB4/NDUFB6/NDUFB7/NDUFB9/NDUFB10/NDUFV1/NDUFS5/NDUFS6/NDUFS8/SDHA/SDHB/SDHC/SDHD/UQCRFS1/COX5A/NDUFA13/NDUFA12/NDUFS7	22
KEGG	hsa05020	Prion disease	22/41	273/8076	2.57561e-22	2.57561e-21	1.24714e-21	COX6C/CYC1/NDUFA5/NDUFA8/NDUFB4/NDUFB6/NDUFB7/NDUFB9/NDUFB10/NDUFV1/NDUFS5/NDUFS6/NDUFS8/SDHA/SDHB/SDHC/SDHD/UQCRFS1/COX5A/NDUFA13/NDUFA12/NDUFS7	22
KEGG	hsa05016	Huntington disease	22/41	306/8076	3.23215e-21	2.69346e-20	1.3042e-20	COX6C/CYC1/NDUFA5/NDUFA8/NDUFB4/NDUFB6/NDUFB7/NDUFB9/NDUFB10/NDUFV1/NDUFS5/NDUFS6/NDUFS8/SDHA/SDHB/SDHC/SDHD/UQCRFS1/COX5A/NDUFA13/NDUFA12/NDUFS7	22
KEGG	hsa05010	Alzheimer disease	23/41	369/8076	7.28577e-21	5.20412e-20	2.51989e-20	COX6C/CYC1/GAPDH/NDUFA5/NDUFA8/NDUFB4/NDUFB6/NDUFB7/NDUFB9/NDUFB10/NDUFV1/NDUFS5/NDUFS6/NDUFS8/SDHA/SDHB/SDHC/SDHD/UQCRFS1/COX5A/NDUFA13/NDUFA12/NDUFS7	23
KEGG	hsa05014	Amyotrophic lateral sclerosis	22/41	364/8076	1.45694e-19	9.10587e-19	4.40916e-19	COX6C/CYC1/NDUFA5/NDUFA8/NDUFB4/NDUFB6/NDUFB7/NDUFB9/NDUFB10/NDUFV1/NDUFS5/NDUFS6/NDUFS8/SDHA/SDHB/SDHC/SDHD/UQCRFS1/COX5A/NDUFA13/NDUFA12/NDUFS7	22
KEGG	hsa05022	Pathways of neurodegeneration - multiple diseases	22/41	475/8076	4.56163e-17	2.53424e-16	1.2271e-16	COX6C/CYC1/NDUFA5/NDUFA8/NDUFB4/NDUFB6/NDUFB7/NDUFB9/NDUFB10/NDUFV1/NDUFS5/NDUFS6/NDUFS8/SDHA/SDHB/SDHC/SDHD/UQCRFS1/COX5A/NDUFA13/NDUFA12/NDUFS7	22
KEGG	hsa04723	Retrograde endocannabinoid signaling	14/41	148/8076	5.96854e-15	2.98427e-14	1.44501e-14	NDUFA5/NDUFA8/NDUFB4/NDUFB6/NDUFB7/NDUFB9/NDUFB10/NDUFV1/NDUFS5/NDUFS6/NDUFS8/NDUFA13/NDUFA12/NDUFS7	14
KEGG	hsa00280	Valine, leucine and isoleucine degradation	7/41	48/8076	3.20797e-09	1.45817e-08	7.06061e-09	ACADM/ACADS/ALDH3A2/DLD/HADH/ALDH6A1/OXCT1	7
KEGG	hsa01200	Carbon metabolism	9/41	118/8076	5.28209e-09	2.20087e-08	1.06568e-08	ACADS/DLD/GAPDH/IDH3B/ALDH6A1/SDHA/SDHB/SDHC/SDHD	9
KEGG	hsa00020	Citrate cycle (TCA cycle)	6/41	30/8076	6.34767e-09	2.44141e-08	1.18216e-08	DLD/IDH3B/SDHA/SDHB/SDHC/SDHD	6
KEGG	hsa00071	Fatty acid degradation	6/41	44/8076	7.16264e-08	2.55809e-07	1.23865e-07	ACADM/ACADS/ALDH3A2/CPT2/ECI1/HADH	6
KEGG	hsa00010	Glycolysis / Gluconeogenesis	6/41	67/8076	9.2936e-07	3.09787e-06	1.50002e-06	ALDH3A2/BPGM/DLD/GAPDH/AKR1A1/PGM2	6
KEGG	hsa01212	Fatty acid metabolism	4/41	57/8076	0.000185949	0.000581091	0.000281371	ACADM/ACADS/CPT2/HADH	4
KEGG	hsa00650	Butanoate metabolism	3/41	28/8076	0.000364327	0.00107155	0.000518856	ACADS/HADH/OXCT1	3
KEGG	hsa00410	beta-Alanine metabolism	3/41	30/8076	0.000448346	0.0012454	0.000603038	ACADS/ALDH3A2/ALDH6A1	3
KEGG	hsa00640	Propanoate metabolism	3/41	34/8076	0.000651568	0.00171465	0.000830253	ACADS/DLD/ALDH6A1	3
KEGG	hsa04260	Cardiac muscle contraction	4/41	87/8076	0.000938878	0.0023472	0.00113654	COX6C/CYC1/UQCRFS1/COX5A	4
KEGG	hsa00380	Tryptophan metabolism	3/41	42/8076	0.0012153	0.00289357	0.0014011	ALDH3A2/DLD/HADH	3
KEGG	hsa00310	Lysine degradation	3/41	63/8076	0.00390505	0.00887511	0.00429742	ALDH3A2/DLD/HADH	3
KEGG	hsa00053	Ascorbate and aldarate metabolism	2/41	30/8076	0.0099986	0.0217361	0.0105248	ALDH3A2/AKR1A1	2
KEGG	hsa00620	Pyruvate metabolism	2/41	39/8076	0.0165497	0.0344785	0.0166949	ALDH3A2/DLD	2
KEGG	hsa00260	Glycine, serine and threonine metabolism	2/41	40/8076	0.0173653	0.0347306	0.0168169	BPGM/DLD	2
KEGG	hsa00561	Glycerolipid metabolism	2/41	61/8076	0.0381133	0.0732947	0.0354901	ALDH3A2/AKR1A1	2
KEGG	hsa00072	Synthesis and degradation of ketone bodies	1/41	10/8076	0.0496505	0.0919454	0.0445209	OXCT1	1
KEGG	hsa01230	Biosynthesis of amino acids	2/41	75/8076	0.0552961	0.0987431	0.0478125	GAPDH/IDH3B	2

## Sheet: Table S9
Supplementary Table 9. The RiskScore of Nomogram established on SDHs and clinical characteristics.
sample_id	event	time	RiskScore				variant	coefficient
TCGA-3L-AA1B-01A-11R-A37K-07	0	475	-0.942554				T.stage=T1	0
TCGA-4N-A93T-01A-11R-A37K-07	0	146	1.52476				T.stage=T2	-0.942554
TCGA-4T-AA8H-01A-11R-A41B-07	0	385					T.stage=T3	0.16027
TCGA-5M-AAT4-01A-11R-A41B-07	1	49					T.stage=T4	0.963208
TCGA-5M-AAT6-01A-11R-A41B-07	1	290	2.51692				N.stage=N0	0
TCGA-5M-AATE-01A-11R-A41B-07	0	1200	0.715346				N.stage=N1	0.100637
TCGA-A6-2671-01A-01R-1410-07	1	1331	2.74837				N.stage=N2	0.729232
TCGA-A6-2672-01A-01R-0826-07	0	1419	1.05411				M.stage=M0	0
TCGA-A6-2674-01A-02R-0821-07	0	1331	2.23408				M.stage=M1	0.789502
TCGA-A6-2675-01A-02R-1723-07	0	1321					Age=<=65	0
TCGA-A6-2676-01A-01R-0826-07	1	1305	1.35111				Age=>65	0.758226
TCGA-A6-2677-01A-01R-0821-07	1	740	1.66156				Lymphatic.invasion=NO	0
TCGA-A6-2678-01A-01R-0821-07	0	1286	0.201726				Lymphatic.invasion=YES	0.311142
TCGA-A6-2679-01A-02R-1410-07	0	1366					SDHB=Low	0
TCGA-A6-2680-01A-01R-1410-07	0	1068	0.918496				SDHB=High	-0.0730156
TCGA-A6-2681-01A-01R-1410-07	0	1387	0.918496				SDHC=Low	0
TCGA-A6-2682-01A-01R-1410-07	1	424	2.92271				SDHC=High	-0.20315
TCGA-A6-2683-01A-01R-0821-07	1	504	1.75271				SDHD=Low	0
TCGA-A6-2684-01A-01R-1410-07	0	1127	-0.257344				SDHD=High	-0.0941566
TCGA-A6-2685-01A-01R-1410-07	0	1133	0.0872548
TCGA-A6-2686-01A-01R-A32Z-07	1	1126	0.751324
TCGA-A6-3807-01A-01R-1022-07	0	1054	0.830321
TCGA-A6-3808-01A-01R-1022-07	0	1014	0.548174
TCGA-A6-3809-01A-01R-1022-07	0	996	1.55426
TCGA-A6-3810-01A-01R-1022-07	0	1111	-0.115896
TCGA-A6-4105-01A-02R-1774-07	1	442	0.715346
TCGA-A6-4107-01A-02R-1410-07	0	987	0.295883
TCGA-A6-5656-01A-21R-1839-07	0	1001	-0.184328
TCGA-A6-5657-01A-01R-A32Z-07	0	962	0.572049
TCGA-A6-5659-01A-01R-1653-07	0	926	-0.387478
TCGA-A6-5660-01A-01R-1653-07	0	888	1.66156
TCGA-A6-5661-01A-01R-1653-07	0	1020	0.548174
TCGA-A6-5662-01A-01R-1653-07	0	718	1.69284
TCGA-A6-5664-01A-21R-1839-07	0	672
TCGA-A6-5665-01A-01R-1653-07	0	671	0.859315
TCGA-A6-5666-01A-01R-1653-07	0	995	1.42413
TCGA-A6-5667-01A-21R-1723-07	0	887
TCGA-A6-6137-01A-11R-1774-07	0	824	-0.0363997
TCGA-A6-6138-01A-11R-1774-07	0	685	-0.942554
TCGA-A6-6140-01A-11R-1774-07	0	734	0.0872548
TCGA-A6-6141-01A-11R-1774-07	0	255	0.0661139
TCGA-A6-6142-01A-11R-1774-07	0	763	1.36155
TCGA-A6-6648-01A-11R-1774-07	0	766	0.652465
TCGA-A6-6649-01A-11R-1774-07	0	735	1.12712
TCGA-A6-6650-01A-11R-1774-07	0	627	0.548174
TCGA-A6-6651-01A-21R-1839-07	0	662
TCGA-A6-6652-01A-11R-1774-07	0	751	0.746622
TCGA-A6-6653-01A-11R-1774-07	0	742	-0.278485
TCGA-A6-6654-01A-21R-1839-07	0	726	0.368898
TCGA-A6-6780-01A-11R-1839-07	0	612
TCGA-A6-6781-01A-22R-1928-07	0	598
TCGA-A6-6782-01A-11R-1839-07	0	617
TCGA-A6-A565-01A-31R-A28H-07	1	494
TCGA-A6-A566-01A-11R-A28H-07	1	758	1.37499
TCGA-A6-A567-01A-31R-A28H-07	1	1881	0.991228
TCGA-A6-A56B-01A-31R-A28H-07	1	1711	0.368898
TCGA-A6-A5ZU-01A-11R-A28H-07	0	293	0.572049
TCGA-AA-3488-01A-01R-1410-07	1	153
TCGA-AA-3489-01A-21R-1839-07	1	214
TCGA-AA-3492-01A-01R-1410-07	1	92	0.64233
TCGA-AA-3494-01A-01R-1410-07	0	31
TCGA-AA-3495-01A-01R-1410-07	0	1127
TCGA-AA-3496-01A-21R-1839-07	0	31
TCGA-AA-3502-01A-01R-1410-07	0	1065
TCGA-AA-3506-01A-01R-1410-07	0	1765
TCGA-AA-3509-01A-01R-1410-07	0	1915	-0.137036
TCGA-AA-3510-01A-01R-1410-07	0	1946	0.84548
TCGA-AA-3511-01A-21R-1839-07	0	212	0.998184
TCGA-AA-3514-01A-02R-0821-07	0	31	-0.184328
TCGA-AA-3516-01A-02R-0826-07	1	396	1.37156
TCGA-AA-3517-01A-01R-0821-07	0	1186	-0.0428799
TCGA-AA-3518-01A-02R-0826-07	0	31	0.548174
TCGA-AA-3519-01A-02R-0821-07	0	276	0.187892
TCGA-AA-3520-01A-01R-0821-07	0	731	0.548174
TCGA-AA-3522-01A-01R-0821-07	0	1127	0.859315
TCGA-AA-3524-01A-02R-0821-07	0	1096	0.548174
TCGA-AA-3525-01A-02R-0826-07	0	245	0.64881
TCGA-AA-3526-01A-02R-A32Z-07	0	580	-1.31288
TCGA-AA-3527-01A-01R-0821-07	0	0	0.918496
TCGA-AA-3529-01A-02R-0821-07	1	0	1.88585
TCGA-AA-3530-01A-01R-1022-07	0	580	-0.481635
TCGA-AA-3531-01A-01R-0821-07	0	1035	0.918496
TCGA-AA-3532-01A-01R-0821-07	0	882	-0.210052
TCGA-AA-3534-01A-01R-0821-07	0	882	1.15662
TCGA-AA-3538-01A-01R-0821-07	0	791	-1.21872
TCGA-AA-3542-01A-02R-1873-07	0	395	1.88585
TCGA-AA-3543-01A-01R-0826-07	0	30	-0.55465
TCGA-AA-3544-01A-01R-1873-07	0	426	-0.184328
TCGA-AA-3548-01A-01R-1873-07	0	1034	1.6827
TCGA-AA-3549-01A-02R-0821-07	0	639	-0.460494
TCGA-AA-3552-01A-01R-0821-07	1	396	1.66156
TCGA-AA-3553-01A-01R-0821-07	0	730	-1.10973
TCGA-AA-3554-01A-01R-0826-07	0	546	0.0872548
TCGA-AA-3555-01A-01R-0821-07	0	911	0.84548
TCGA-AA-3556-01A-01R-0821-07	0	700	-0.460494
TCGA-AA-3560-01A-01R-0821-07	0	608	1.6827
TCGA-AA-3561-01A-01R-0821-07	0	424	0.548174
TCGA-AA-3562-01A-02R-0821-07	0	608	1.7917
TCGA-AA-3655-01A-02R-1723-07	0	1856	0.824339
TCGA-AA-3660-01A-01R-1723-07	0	2375	-0.137036
TCGA-AA-3662-01A-01R-1723-07	0	184	3.16715
TCGA-AA-3663-01A-01R-1723-07	0	212	-0.210052
TCGA-AA-3664-01A-01R-0905-07	0	1643	0.715346
TCGA-AA-3666-01A-02R-0905-07	1	61	0.742967
TCGA-AA-3667-01A-01R-0905-07	0	426	-0.942554
TCGA-AA-3672-01A-01R-0905-07	0	28	1.01913
TCGA-AA-3673-01A-01R-0905-07	0	1522	-0.137036
TCGA-AA-3675-01A-02R-0905-07	0	1431	0.548174
TCGA-AA-3678-01A-01R-0905-07	0	1430	-0.733926
TCGA-AA-3679-01A-02R-0905-07	0	457	1.71398
TCGA-AA-3680-01A-01R-0905-07	1	335	3.27514
TCGA-AA-3681-01A-01R-0905-07	0	182	0.946117
TCGA-AA-3684-01A-02R-0905-07	0	0	2.79308
TCGA-AA-3685-01A-02R-A32Z-07	0	1127	0.859315
TCGA-AA-3688-01A-01R-0905-07	0	578	1.74945
TCGA-AA-3692-01A-01R-0905-07	1	1095	1.3817
TCGA-AA-3693-01A-01R-0905-07	0	0	2.55239
TCGA-AA-3696-01A-01R-0905-07	1	153	1.80863
TCGA-AA-3697-01A-01R-1723-07	0	2587
TCGA-AA-3710-01A-01R-1022-07	0	821	0.859315
TCGA-AA-3712-01A-21R-1723-07	0	0	0.997493
TCGA-AA-3713-01A-21R-1723-07	0	579
TCGA-AA-3715-01A-01R-0905-07	1	579	1.22964
TCGA-AA-3811-01A-01R-1022-07	1	306	1.88585
TCGA-AA-3812-01A-01R-0905-07	0	1066	1.22964
TCGA-AA-3814-01A-01R-0905-07	0	0	1.15662
TCGA-AA-3815-01A-01R-1022-07	0	1005	0.10109
TCGA-AA-3818-01A-01R-0905-07	1	30	0.84548
TCGA-AA-3819-01A-01R-0905-07	0	761	0.268262
TCGA-AA-3821-01A-01R-1022-07	0	31
TCGA-AA-3831-01A-01R-0905-07	0	547	0.859315
TCGA-AA-3833-01A-01R-0905-07	0	485	0.398396
TCGA-AA-3837-01A-01R-0905-07	0	1186	1.22964
TCGA-AA-3841-01A-01R-0905-07	0	1124	1.22964
TCGA-AA-3842-01A-01R-1022-07	0	1126	-0.697947
TCGA-AA-3844-01A-01R-1022-07	0	454	1.58855
TCGA-AA-3845-01A-01R-1022-07	1	0	0.859315
TCGA-AA-3846-01A-01R-1022-07	0	518	0.859315
TCGA-AA-3848-01A-01R-0905-07	1	306	1.95887
TCGA-AA-3850-01A-01R-1022-07	1	0	-0.243509
TCGA-AA-3851-01A-01R-1022-07	0	1006	0.859315
TCGA-AA-3852-01A-01R-0905-07	1	0	1.15662
TCGA-AA-3854-01A-01R-0905-07	0	1096	-0.0763367
TCGA-AA-3855-01A-01R-1022-07	0	975	-0.149352
TCGA-AA-3856-01A-01R-0905-07	0	30	0.377255
TCGA-AA-3858-01A-01R-0905-07	0	945	-0.0763367
TCGA-AA-3860-01A-02R-0905-07	0	945	0.295883
TCGA-AA-3861-01A-01R-1022-07	0	914	1.06247
TCGA-AA-3862-01A-01R-1022-07	0	914	0.859315
TCGA-AA-3864-01A-01R-1022-07	0	1612	0.751324
TCGA-AA-3866-01A-01R-1022-07	0	518	-0.55465
TCGA-AA-3867-01A-01R-1022-07	0	731	2.5812
TCGA-AA-3869-01A-01R-1022-07	1	822	3.27514
TCGA-AA-3870-01A-01R-1022-07	0	912	2.74837
TCGA-AA-3872-01A-01R-1022-07	0	0	2.58993
TCGA-AA-3875-01A-01R-0905-07	0	549	0.387903
TCGA-AA-3877-01A-01R-1022-07	0	943	0.387903
TCGA-AA-3930-01A-01R-1022-07	1	61	2.37805
TCGA-AA-3939-01A-01R-1022-07	0	395	0.548174
TCGA-AA-3941-01A-01R-1022-07	0	730	2.55239
TCGA-AA-3947-01A-01R-1022-07	0	1004	0.592886
TCGA-AA-3949-01A-01R-1022-07	0	791	0.64881
TCGA-AA-3950-01A-02R-1022-07	0	730	0.548174
TCGA-AA-3952-01A-01R-1022-07	1	61	1.6827
TCGA-AA-3955-01A-02R-1022-07	0	638	-0.272503
TCGA-AA-3956-01A-02R-1022-07	0	1035	-0.00690175
TCGA-AA-3966-01A-01R-1113-07	0	61	1.15662
TCGA-AA-3968-01A-01R-1022-07	0	669	-1.23986
TCGA-AA-3970-01A-01R-1022-07	0	1096	-0.210052
TCGA-AA-3971-01A-01R-1022-07	0	489	0.187892
TCGA-AA-3972-01A-01R-1022-07	0	1551	1.53247
TCGA-AA-3973-01A-01R-1022-07	0	397	2.71956
TCGA-AA-3975-01A-01R-1022-07	0	1036	-0.257344
TCGA-AA-3976-01A-01R-1022-07	0	791
TCGA-AA-3977-01A-01R-1022-07	0	761
TCGA-AA-3979-01A-01R-1022-07	0	730	0.548174
TCGA-AA-3980-01A-02R-1022-07	0	822	-0.243509
TCGA-AA-3982-01A-02R-1022-07	0	822	0.959952
TCGA-AA-3984-01A-02R-1022-07	0	0	0.30424
TCGA-AA-3986-01A-02R-1022-07	0	580	-0.460494
TCGA-AA-3989-01A-01R-1022-07	1	242	2.67536
TCGA-AA-3994-01A-01R-1113-07	0	822	0.815982
TCGA-AA-A004-01A-01R-A00A-07	0	424	0.918496
TCGA-AA-A00A-01A-01R-A002-07	0	1157	0.751324
TCGA-AA-A00D-01A-01R-A002-07	0	578	-0.257344
TCGA-AA-A00E-01A-01R-A002-07	0	913	0.0872548
TCGA-AA-A00F-01A-01R-A002-07	0	1035	1.95887
TCGA-AA-A00J-01A-02R-A002-07	0	549	1.76289
TCGA-AA-A00K-01A-02R-A002-07	0	549	0.84548
TCGA-AA-A00L-01A-01R-A002-07	0	1157	0.84548
TCGA-AA-A00N-01A-02R-A00A-07	1	122	1.95956
TCGA-AA-A00O-01A-02R-A089-07	0	822	1.88585
TCGA-AA-A00Q-01A-01R-A002-07	0	1278	2.13321
TCGA-AA-A00R-01A-01R-A002-07	0	30	-1.01557
TCGA-AA-A00U-01A-01R-A002-07	0	518	0.187892
TCGA-AA-A00W-01A-01R-A002-07	0	456	0.48206
TCGA-AA-A00Z-01A-01R-A002-07	0	669	1.15662
TCGA-AA-A010-01A-01R-A089-07	0	1064	0.796036
TCGA-AA-A017-01A-01R-A00A-07	0	457	0.471412
TCGA-AA-A01C-01A-01R-A00A-07	0	457	0.22745
TCGA-AA-A01D-01A-01R-A00A-07	1	334	0.997493
TCGA-AA-A01F-01A-01R-A002-07	0	974	1.12712
TCGA-AA-A01G-01A-01R-A002-07	0	365	0.0872548
TCGA-AA-A01I-01A-02R-A089-07	0	943	-0.460494
TCGA-AA-A01K-01A-01R-A00A-07	0	943	1.66156
TCGA-AA-A01P-01A-21R-A083-07	1	1158	1.33027
TCGA-AA-A01Q-01A-01R-A002-07	0	31	0.398396
TCGA-AA-A01R-01A-21R-A083-07	0	1065	1.20064
TCGA-AA-A01S-01A-21R-A083-07	0	31
TCGA-AA-A01T-01A-21R-A16W-07	0	1005	0.572049
TCGA-AA-A01V-01A-23R-A083-07	0	31
TCGA-AA-A01X-01A-21R-A083-07	0	791	0.0243
TCGA-AA-A01Z-01A-11R-A083-07	0	1126	1.15662
TCGA-AA-A022-01A-21R-A16W-07	0	0	2.03258
TCGA-AA-A024-01A-02R-A00A-07	1	1188
TCGA-AA-A029-01A-01R-A00A-07	0	1581
TCGA-AA-A02E-01A-01R-A00A-07	1	90	1.91663
TCGA-AA-A02F-01A-01R-A089-07	0	1216	2.11978
TCGA-AA-A02H-01A-01R-A089-07	1	61	2.74837
TCGA-AA-A02J-01A-01R-A00A-07	1	153	2.01914
TCGA-AA-A02K-01A-03R-A32Y-07	1	426	2.51692
TCGA-AA-A02O-01A-21R-A16W-07	0	28	1.22964
TCGA-AA-A02R-01A-01R-A00A-07	1	670	1.15662
TCGA-AA-A02W-01A-01R-A00A-07	0	1247
TCGA-AA-A02Y-01A-43R-A32Y-07	0	1216	-0.149352
TCGA-AA-A03F-01A-11R-A16W-07	1	549
TCGA-AA-A03J-01A-21R-A16W-07	0	1246
TCGA-AD-5900-01A-11R-1653-07	0	370
TCGA-AD-6548-01A-11R-1839-07	0	650	-0.3515
TCGA-AD-6888-01A-11R-1928-07	1	472	1.12712
TCGA-AD-6889-01A-11R-1928-07	1	2532	0.751324
TCGA-AD-6890-01A-11R-1928-07	0	746
TCGA-AD-6895-01A-11R-1928-07	0	763	1.33027
TCGA-AD-6899-01A-11R-1928-07	1	176
TCGA-AD-6901-01A-11R-1928-07	1	682
TCGA-AD-6963-01A-11R-1928-07	0	834
TCGA-AD-6964-01A-11R-1928-07	1	331
TCGA-AD-6965-01A-11R-1928-07	0	805	2.00358
TCGA-AD-A5EJ-01A-11R-A28H-07	0	0
TCGA-AD-A5EK-01A-11R-A28H-07	0	500
TCGA-AM-5820-01A-01R-1653-07	0	14	2.49578
TCGA-AM-5821-01A-01R-1653-07	0	28	0.751324
TCGA-AU-3779-01A-01R-1723-07	0	441	0.548174
TCGA-AU-6004-01A-11R-1723-07	0	824	-0.55465
TCGA-AY-4070-01A-01R-1113-07	1	496	1.20064
TCGA-AY-4071-01A-01R-1113-07	1	29
TCGA-AY-5543-01A-01R-1653-07	0	1004	0.680087
TCGA-AY-6196-01A-11R-1723-07	0	6
TCGA-AY-6197-01A-11R-1723-07	0	652
TCGA-AY-6386-01A-21R-1723-07	0	542	0.64881
TCGA-AY-A54L-01A-11R-A28H-07	0	525	-0.55465
TCGA-AY-A69D-01A-11R-A37K-07	0	543	-0.115896
TCGA-AY-A71X-01A-12R-A37K-07	0	588	-0.942554
TCGA-AY-A8YK-01A-11R-A41B-07	0	573	1.91713
TCGA-AZ-4308-01A-01R-1410-07	0	3324	0.499033
TCGA-AZ-4313-01A-01R-1410-07	0	2310	0.238126
TCGA-AZ-4315-01A-01R-1410-07	0	1776	-0.210052
TCGA-AZ-4323-01A-21R-1839-07	1	43
TCGA-AZ-4614-01A-01R-1410-07	1	172	2.8497
TCGA-AZ-4615-01A-01R-1410-07	0	1002	1.1631
TCGA-AZ-4616-01A-21R-1839-07	1	156	2.65421
TCGA-AZ-4682-01B-01R-A32Z-07	1	680	0.652465
TCGA-AZ-4684-01A-01R-1410-07	0	1977	1.91713
TCGA-AZ-5403-01A-01R-1653-07	1	1910
TCGA-AZ-5407-01A-01R-1723-07	0	2683	-0.370323
TCGA-AZ-6598-01A-11R-1774-07	1	1503
TCGA-AZ-6599-01A-11R-1774-07	1	206
TCGA-AZ-6600-01A-11R-1774-07	1	368	1.86718
TCGA-AZ-6601-01A-11R-1774-07	1	3042	1.06247
TCGA-AZ-6603-01A-11R-1839-07	1	899
TCGA-AZ-6605-01A-11R-1839-07	1	159	2.03906
TCGA-AZ-6606-01A-11R-1839-07	1	357	3.18099
TCGA-AZ-6607-01A-11R-1839-07	1	97	3.55131
TCGA-AZ-6608-01A-11R-1839-07	1	59	-0.697947
TCGA-CA-5254-01A-21R-1839-07	0	386
TCGA-CA-5255-01A-11R-1839-07	0	376
TCGA-CA-5256-01A-01R-1410-07	0	379
TCGA-CA-5796-01A-01R-1653-07	0	377
TCGA-CA-5797-01A-01R-1653-07	0	383
TCGA-CA-6715-01A-21R-1839-07	0	383
TCGA-CA-6716-01A-11R-1839-07	0	371
TCGA-CA-6717-01A-11R-1839-07	0	388
TCGA-CA-6718-01A-11R-1839-07	1	306
TCGA-CA-6719-01A-11R-1839-07	0	435
TCGA-CK-4947-01B-11R-1653-07	0	534
TCGA-CK-4948-01B-11R-1653-07	0	4502
TCGA-CK-4950-01A-01R-1723-07	0	2599	0.851961
TCGA-CK-4951-01A-01R-1410-07	1	2134	0.84548
TCGA-CK-4952-01A-01R-1723-07	0	475	1.69244
TCGA-CK-5912-01A-11R-1653-07	1	1493
TCGA-CK-5913-01A-11R-1653-07	0	1561
TCGA-CK-5914-01A-11R-1653-07	0	669
TCGA-CK-5915-01A-11R-1653-07	0	0
TCGA-CK-5916-01A-11R-1653-07	1	643	0.699045
TCGA-CK-6746-01A-11R-1839-07	0	0
TCGA-CK-6747-01A-11R-1839-07	0	2523
TCGA-CK-6748-01A-11R-1839-07	0	61	1.05041
TCGA-CK-6751-01A-11R-1839-07	0	3780
TCGA-CM-4743-01A-01R-1723-07	0	701	1.06247
TCGA-CM-4744-01A-01R-A32Z-07	0	609	-0.243509
TCGA-CM-4746-01A-01R-1410-07	0	1126	-1.21872
TCGA-CM-4747-01A-01R-1410-07	0	761	2.16449
TCGA-CM-4748-01A-01R-1410-07	0	792	1.09882
TCGA-CM-4750-01A-01R-1410-07	0	244	0.338763
TCGA-CM-4751-01A-02R-1839-07	0	822	0.274742
TCGA-CM-4752-01A-01R-1410-07	0	396	0.16027
TCGA-CM-5341-01A-01R-1410-07	0	884	-0.142872
TCGA-CM-5344-01A-21R-1723-07	0	670	0.477892
TCGA-CM-5348-01A-21R-1723-07	0	699	1.33027
TCGA-CM-5349-01A-21R-1723-07	0	915	0.715346
TCGA-CM-5860-01A-01R-1653-07	0	974	-0.210052
TCGA-CM-5861-01A-01R-1653-07	0	457	-0.137036
TCGA-CM-5862-01A-01R-1653-07	1	153	1.43831
TCGA-CM-5863-01A-21R-1839-07	0	457	0.260907
TCGA-CM-5864-01A-01R-1653-07	0	457	-1.31288
TCGA-CM-5868-01A-01R-1653-07	0	518	1.79417
TCGA-CM-6161-01A-11R-1653-07	0	457	-1.31288
TCGA-CM-6162-01A-11R-1653-07	0	365	0.572049
TCGA-CM-6163-01A-11R-1653-07	0	427	0.460919
TCGA-CM-6164-01A-11R-1653-07	0	883	0.0661139
TCGA-CM-6165-01A-11R-1653-07	0	488	0.548174
TCGA-CM-6166-01A-11R-1653-07	0	669	-1.03671
TCGA-CM-6167-01A-11R-1653-07	0	456	0.903337
TCGA-CM-6168-01A-11R-1653-07	0	395	0.715346
TCGA-CM-6169-01A-11R-1653-07	0	396	1.13548
TCGA-CM-6170-01A-11R-1653-07	0	457	-0.55465
TCGA-CM-6171-01A-11R-1653-07	0	427	-0.3515
TCGA-CM-6172-01A-11R-1653-07	0	335	0.721826
TCGA-CM-6674-01A-11R-1839-07	0	394	-0.210052
TCGA-CM-6675-01A-11R-1839-07	0	397	1.3817
TCGA-CM-6676-01A-11R-1839-07	0	337	0.126814
TCGA-CM-6677-01A-11R-1839-07	0	337	0.548174
TCGA-CM-6678-01A-11R-1839-07	0	335	1.57718
TCGA-CM-6679-01A-11R-1839-07	0	306	0.16027
TCGA-CM-6680-01A-11R-1839-07	0	366	1.64773
TCGA-D5-5537-01A-21R-1928-07	1	1381
TCGA-D5-5538-01A-01R-1653-07	1	1661	-0.109415
TCGA-D5-5539-01A-01R-1653-07	0	596	0.368898
TCGA-D5-5540-01A-01R-1653-07	0	1706	0.621189
TCGA-D5-5541-01A-01R-1653-07	0	1701	0.166751
TCGA-D5-6529-01A-11R-1774-07	0	614	0.715346
TCGA-D5-6530-01A-11R-1723-07	0	621	-1.03671
TCGA-D5-6531-01A-11R-1723-07	0	540	0.918496
TCGA-D5-6532-01A-11R-1723-07	0	555	-0.210052
TCGA-D5-6533-01A-11R-1723-07	0	775	1.35111
TCGA-D5-6534-01A-21R-1928-07	0	1316	0.0661139
TCGA-D5-6535-01A-11R-1723-07	0	460
TCGA-D5-6536-01A-11R-1723-07	0	543	0.715346
TCGA-D5-6537-01A-11R-1723-07	1	146
TCGA-D5-6538-01A-11R-1723-07	0	521	1.64773
TCGA-D5-6539-01A-11R-1723-07	0	380	-0.137036
TCGA-D5-6540-01A-11R-1723-07	0	491	-0.184328
TCGA-D5-6541-01A-11R-1723-07	0	474	-0.210052
TCGA-D5-6898-01A-11R-1928-07	0	229	-1.31288
TCGA-D5-6920-01A-11R-1928-07	0	377	0.548174
TCGA-D5-6922-01A-11R-1928-07	0	308	1.12712
TCGA-D5-6923-01A-11R-A32Z-07	0	378	-1.1457
TCGA-D5-6924-01A-11R-1928-07	0	435	0.918496
TCGA-D5-6926-01A-11R-1928-07	0	275	1.06385
TCGA-D5-6927-01A-21R-1928-07	0	287	-0.00690175
TCGA-D5-6928-01A-11R-1928-07	0	354	0.84548
TCGA-D5-6929-01A-31R-1928-07	0	408	1.26739
TCGA-D5-6930-01A-11R-1928-07	0	406	0.751324
TCGA-D5-6931-01A-11R-1928-07	0	365	2.55866
TCGA-D5-6932-01A-11R-1928-07	0	346	0.548174
TCGA-D5-7000-01A-11R-A32Z-07	0	312	-0.184328
TCGA-DM-A0X9-01A-11R-A155-07	0	3641	0.548174
TCGA-DM-A0XD-01A-12R-A155-07	1	743	0.0661139
TCGA-DM-A0XF-01A-11R-A155-07	1	1162	1.27741
TCGA-DM-A1D0-01A-11R-A155-07	0	3974	0.84548
TCGA-DM-A1D4-01A-21R-A155-07	1	2821	0.621189
TCGA-DM-A1D6-01A-21R-A155-07	1	1518	0.715346
TCGA-DM-A1D7-01A-11R-A155-07	1	405	0.751324
TCGA-DM-A1D8-01A-11R-A155-07	1	383
TCGA-DM-A1D9-01A-11R-A155-07	0	4270	0.548174
TCGA-DM-A1DA-01A-11R-A155-07	1	228
TCGA-DM-A1DB-01A-11R-A155-07	1	1348	0.824339
TCGA-DM-A1HA-01A-11R-A155-07	0	4000
TCGA-DM-A1HB-01A-21R-A180-07	0	4126	0.851961
TCGA-DM-A280-01A-12R-A16W-07	1	236	0.824339
TCGA-DM-A282-01A-12R-A16W-07	0	4233	0.0661139
TCGA-DM-A285-01A-11R-A16W-07	1	179
TCGA-DM-A288-01A-11R-A16W-07	1	427	1.48056
TCGA-DM-A28A-01A-21R-A32Y-07	1	805	1.35042
TCGA-DM-A28C-01A-11R-A32Y-07	1	2475
TCGA-DM-A28E-01A-11R-A32Y-07	0	3648	0.751324
TCGA-DM-A28F-01A-11R-A32Y-07	1	1094
TCGA-DM-A28G-01A-11R-A16W-07	1	1849	0.548174
TCGA-DM-A28H-01A-11R-A16W-07	0	3561	0.51918
TCGA-DM-A28K-01A-21R-A32Y-07	0	2988	0.715346
TCGA-DM-A28M-01A-12R-A16W-07	0	2895	-0.137036
TCGA-F4-6459-01A-11R-1774-07	1	262	0.686352
TCGA-F4-6460-01A-11R-1774-07	1	972	0.260907
TCGA-F4-6461-01A-11R-1774-07	1	338	1.69244
TCGA-F4-6463-01A-11R-1723-07	0	1087	0.0661139
TCGA-F4-6569-01A-11R-1774-07	0	1087	-0.942554
TCGA-F4-6570-01A-11R-1774-07	1	188	0.918496
TCGA-F4-6703-01A-11R-1839-07	0	1456	0.16027
TCGA-F4-6704-01A-11R-1839-07	0	47
TCGA-F4-6805-01A-11R-1839-07	0	1047	-0.137036
TCGA-F4-6806-01A-11R-1839-07	0	1260	-1.23986
TCGA-F4-6807-01A-11R-1839-07	0	1309	0.51918
TCGA-F4-6808-01A-11R-1839-07	0	1024	-0.167172
TCGA-F4-6809-01A-11R-1839-07	1	403	0.883237
TCGA-F4-6854-01A-11R-1928-07	0	16	0.84548
TCGA-F4-6855-01A-11R-1928-07	0	1442	0.918496
TCGA-F4-6856-01A-11R-1928-07	0	1074	-0.942554
TCGA-G4-6293-01A-11R-1723-07	0	4051	-0.0363997
TCGA-G4-6294-01A-11R-1774-07	1	858	1.64146
TCGA-G4-6295-01A-11R-1723-07	0	254	0.824339
TCGA-G4-6297-01A-11R-1723-07	0	2506	1.787
TCGA-G4-6298-01A-11R-1723-07	1	715
TCGA-G4-6299-01A-11R-1774-07	0	2268	1.75572
TCGA-G4-6302-01A-11R-1723-07	1	2047	1.22964
TCGA-G4-6303-01A-11R-1774-07	1	2003	1.06424
TCGA-G4-6304-01A-11R-1928-07	0	1631	1.55426
TCGA-G4-6306-01A-11R-1774-07	0	1359
TCGA-G4-6307-01A-11R-1723-07	0	1674	0.477892
TCGA-G4-6309-01A-21R-1839-07	0	2600	-0.109415
TCGA-G4-6310-01A-11R-1723-07	0	1935	0.924976
TCGA-G4-6311-01A-11R-1723-07	0	1199
TCGA-G4-6314-01A-11R-1723-07	0	1093	2.74837
TCGA-G4-6315-01A-11R-1723-07	0	1883	1.71448
TCGA-G4-6317-01A-11R-1723-07	0	1095
TCGA-G4-6320-01A-11R-1723-07	0	804
TCGA-G4-6321-01A-11R-1723-07	0	672
TCGA-G4-6322-01A-11R-1723-07	0	792
TCGA-G4-6323-01A-11R-1723-07	0	419
TCGA-G4-6586-01A-11R-1774-07	0	1089	0.859315
TCGA-G4-6588-01A-11R-1774-07	0	796	-0.00690175
TCGA-G4-6625-01A-21R-1774-07	0	2792	0.824339
TCGA-G4-6626-01A-11R-1774-07	1	1422	0.715346
TCGA-G4-6627-01A-11R-1774-07	0	2275	0.621189
TCGA-G4-6628-01A-11R-1839-07	0	2424	-0.55465
TCGA-NH-A50T-01A-11R-A28H-07	0	553
TCGA-NH-A50U-01A-33R-A37K-07	1	334	1.65855
TCGA-NH-A50V-01A-11R-A28H-07	0	588	1.27741
TCGA-NH-A5IV-01A-42R-A37K-07	0	588
TCGA-NH-A6GA-01A-11R-A37K-07	1	302
TCGA-NH-A6GB-01A-11R-A37K-07	0	476
TCGA-NH-A6GC-01A-12R-A41B-07	0	389	2.61157
TCGA-NH-A8F7-01A-11R-A41B-07	0	543
TCGA-NH-A8F8-01A-72R-A41B-07	1	511	3.55131
TCGA-QG-A5YV-01A-11R-A28H-07	0	1301
TCGA-QG-A5YW-01A-11R-A28H-07	0	896
TCGA-QG-A5YX-01A-11R-A28H-07	0	1003
TCGA-QG-A5Z1-01A-11R-A28H-07	1	256
TCGA-QG-A5Z2-01A-11R-A28H-07	0	952	-1.23986
TCGA-QL-A97D-01A-12R-A41B-07	0	666
TCGA-RU-A8FL-01A-11R-A37K-07	0	1177
TCGA-SS-A7HO-01A-21R-A37K-07	0	1829	0.977043
TCGA-T9-A92H-01A-11R-A37K-07	0	362	0.548174
TCGA-WS-AB45-01A-11R-A41B-07	0	2130

## Sheet: Table S10
Supplementary Table 10. The ssGSEA analysis based on SDH factor expression for COAD and different types of immune cells.
sample_id	cells	ssGSEA_score	SDHA	SDHB	SDHC	SDHD
TCGA-3L-AA1B-01A-11R-A37K-07	aDC	0.249355	Low	Low	Low	Low
TCGA-4N-A93T-01A-11R-A37K-07	aDC	0.18635	Low	Low	High	High
TCGA-4T-AA8H-01A-11R-A41B-07	aDC	0.21293	High	Low	Low	Low
TCGA-5M-AAT4-01A-11R-A41B-07	aDC	0.227289	Low	Low	Low	High
TCGA-5M-AAT5-01A-21R-A41B-07	aDC	0.240516	Low	Low	High	High
TCGA-5M-AAT6-01A-11R-A41B-07	aDC	0.53633	Low	High	High	Low
TCGA-5M-AATA-01A-31R-A41B-07	aDC	0.331995	Low	Low	Low	Low
TCGA-5M-AATE-01A-11R-A41B-07	aDC	0.196183	Low	Low	High	Low
TCGA-A6-2671-01A-01R-1410-07	aDC	0.403753	High	Low	Low	Low
TCGA-A6-2672-01A-01R-0826-07	aDC	0.501899	High	High	High	Low
TCGA-A6-2674-01A-02R-0821-07	aDC	0.341903	Low	Low	High	Low
TCGA-A6-2675-01A-02R-1723-07	aDC	0.44497	Low	Low	Low	High
TCGA-A6-2676-01A-01R-0826-07	aDC	0.498208	High	High	High	High
TCGA-A6-2677-01A-01R-0821-07	aDC	0.153371	High	Low	High	High
TCGA-A6-2678-01A-01R-0821-07	aDC	0.343226	Low	High	High	High
TCGA-A6-2679-01A-02R-1410-07	aDC	0.368425	High	Low	Low	Low
TCGA-A6-2680-01A-01R-1410-07	aDC	0.415339	High	Low	Low	Low
TCGA-A6-2681-01A-01R-1410-07	aDC	0.303642	High	Low	Low	Low
TCGA-A6-2682-01A-01R-1410-07	aDC	0.260135	Low	Low	Low	Low
TCGA-A6-2683-01A-01R-0821-07	aDC	0.235512	High	Low	Low	Low
TCGA-A6-2684-01A-01R-1410-07	aDC	0.469325	High	High	Low	Low
TCGA-A6-2685-01A-01R-1410-07	aDC	0.266981	High	High	Low	Low
TCGA-A6-2686-01A-01R-A32Z-07	aDC	0.465714	Low	High	Low	High
TCGA-A6-3807-01A-01R-1022-07	aDC	0.342497	Low	High	High	High
TCGA-A6-3808-01A-01R-1022-07	aDC	0.312625	Low	High	High	High
TCGA-A6-3809-01A-01R-1022-07	aDC	0.501448	High	High	Low	High
TCGA-A6-3810-01A-01R-1022-07	aDC	0.400869	Low	High	High	Low
TCGA-A6-4105-01A-02R-1774-07	aDC	0.475021	Low	Low	High	Low
TCGA-A6-4107-01A-02R-1410-07	aDC	0.344105	High	High	High	Low
TCGA-A6-5656-01A-21R-1839-07	aDC	0.198803	Low	Low	Low	Low
TCGA-A6-5657-01A-01R-A32Z-07	aDC	0.4758	Low	Low	Low	Low
TCGA-A6-5659-01A-01R-1653-07	aDC	0.318439	Low	Low	High	Low
TCGA-A6-5660-01A-01R-1653-07	aDC	0.202218	Low	Low	High	High
TCGA-A6-5661-01A-01R-1653-07	aDC	0.350914	High	High	High	High
TCGA-A6-5662-01A-01R-1653-07	aDC	0.152887	Low	Low	High	High
TCGA-A6-5664-01A-21R-1839-07	aDC	0.367349	Low	Low	Low	Low
TCGA-A6-5665-01A-01R-1653-07	aDC	0.323284	High	High	High	High
TCGA-A6-5666-01A-01R-1653-07	aDC	0.207895	Low	Low	High	High
TCGA-A6-5667-01A-21R-1723-07	aDC	0.281428	Low	Low	High	High
TCGA-A6-6137-01A-11R-1774-07	aDC	0.431838	High	Low	High	High
TCGA-A6-6138-01A-11R-1774-07	aDC	0.564155	Low	Low	Low	Low
TCGA-A6-6140-01A-11R-1774-07	aDC	0.286347	Low	High	Low	Low
TCGA-A6-6141-01A-11R-1774-07	aDC	0.380722	High	Low	Low	High
TCGA-A6-6142-01A-11R-1774-07	aDC	0.311083	Low	Low	Low	Low
TCGA-A6-6648-01A-11R-1774-07	aDC	0.275807	Low	Low	High	High
TCGA-A6-6649-01A-11R-1774-07	aDC	0.391848	High	Low	High	Low
TCGA-A6-6650-01A-11R-1774-07	aDC	0.291496	High	High	High	High
TCGA-A6-6651-01A-21R-1839-07	aDC	0.372478	Low	Low	Low	Low
TCGA-A6-6652-01A-11R-1774-07	aDC	0.210506	Low	Low	High	Low
TCGA-A6-6653-01A-11R-1774-07	aDC	0.316219	High	Low	Low	High
TCGA-A6-6654-01A-21R-1839-07	aDC	0.528696	Low	Low	High	Low
TCGA-A6-6780-01A-11R-1839-07	aDC	0.483182	High	High	High	High
TCGA-A6-6781-01A-22R-1928-07	aDC	0.394132	Low	Low	Low	Low
TCGA-A6-6782-01A-11R-1839-07	aDC	0.418446	Low	High	Low	Low
TCGA-A6-A565-01A-31R-A28H-07	aDC	0.394418	Low	Low	Low	Low
TCGA-A6-A566-01A-11R-A28H-07	aDC	0.41702	Low	Low	Low	Low
TCGA-A6-A567-01A-31R-A28H-07	aDC	0.195353	Low	High	High	High
TCGA-A6-A56B-01A-31R-A28H-07	aDC	0.217069	Low	Low	High	Low
TCGA-A6-A5ZU-01A-11R-A28H-07	aDC	0.281823	Low	Low	Low	Low
TCGA-AA-3488-01A-01R-1410-07	aDC	0.298746	High	High	Low	Low
TCGA-AA-3489-01A-21R-1839-07	aDC	0.332991	Low	Low	Low	Low
TCGA-AA-3492-01A-01R-1410-07	aDC	0.358702	High	High	High	Low
TCGA-AA-3494-01A-01R-1410-07	aDC	0.237438	Low	High	Low	Low
TCGA-AA-3495-01A-01R-1410-07	aDC	0.360021	Low	High	Low	High
TCGA-AA-3496-01A-21R-1839-07	aDC	0.443007	Low	Low	Low	High
TCGA-AA-3502-01A-01R-1410-07	aDC	0.292257	High	High	Low	Low
TCGA-AA-3506-01A-01R-1410-07	aDC	0.388464	High	High	Low	Low
TCGA-AA-3509-01A-01R-1410-07	aDC	0.353493	Low	Low	High	High
TCGA-AA-3510-01A-01R-1410-07	aDC	0.333094	High	High	Low	Low
TCGA-AA-3511-01A-21R-1839-07	aDC	0.314056	Low	High	High	Low
TCGA-AA-3514-01A-02R-0821-07	aDC	0.300663	High	Low	Low	Low
TCGA-AA-3516-01A-02R-0826-07	aDC	0.559948	High	High	High	Low
TCGA-AA-3517-01A-01R-0821-07	aDC	0.295712	Low	Low	High	Low
TCGA-AA-3518-01A-02R-0826-07	aDC	0.467561	High	High	High	High
TCGA-AA-3519-01A-02R-0821-07	aDC	0.336545	Low	High	Low	Low
TCGA-AA-3520-01A-01R-0821-07	aDC	0.317115	Low	High	High	High
TCGA-AA-3521-01A-01R-0821-07	aDC	0.258839	Low	Low	Low	Low
TCGA-AA-3522-01A-01R-0821-07	aDC	0.315857	High	High	High	High
TCGA-AA-3524-01A-02R-0821-07	aDC	0.263828	Low	High	High	High
TCGA-AA-3525-01A-02R-0826-07	aDC	0.351152	High	High	High	High
TCGA-AA-3526-01A-02R-A32Z-07	aDC	0.505572	Low	High	High	High
TCGA-AA-3527-01A-01R-0821-07	aDC	0.394279	High	Low	Low	Low
TCGA-AA-3529-01A-02R-0821-07	aDC	0.210757	High	High	Low	Low
TCGA-AA-3530-01A-01R-1022-07	aDC	0.27399	Low	Low	High	High
TCGA-AA-3531-01A-01R-0821-07	aDC	0.259952	High	Low	Low	Low
TCGA-AA-3532-01A-01R-0821-07	aDC	0.481943	Low	High	High	High
TCGA-AA-3534-01A-01R-0821-07	aDC	0.341297	Low	High	Low	Low
TCGA-AA-3538-01A-01R-0821-07	aDC	0.245181	Low	High	High	Low
TCGA-AA-3542-01A-02R-1873-07	aDC	0.255753	High	High	Low	Low
TCGA-AA-3543-01A-01R-0826-07	aDC	0.490657	High	High	High	High
TCGA-AA-3544-01A-01R-1873-07	aDC	0.518399	High	Low	Low	Low
TCGA-AA-3548-01A-01R-1873-07	aDC	0.336735	Low	High	High	Low
TCGA-AA-3549-01A-02R-0821-07	aDC	0.339156	High	High	High	Low
TCGA-AA-3552-01A-01R-0821-07	aDC	0.41615	High	Low	High	High
TCGA-AA-3553-01A-01R-0821-07	aDC	0.434395	Low	High	Low	High
TCGA-AA-3554-01A-01R-0826-07	aDC	0.448741	High	High	Low	Low
TCGA-AA-3555-01A-01R-0821-07	aDC	0.386398	Low	High	Low	Low
TCGA-AA-3556-01A-01R-0821-07	aDC	0.452885	High	High	High	Low
TCGA-AA-3560-01A-01R-0821-07	aDC	0.363521	High	High	High	Low
TCGA-AA-3561-01A-01R-0821-07	aDC	0.300957	Low	High	High	High
TCGA-AA-3562-01A-02R-0821-07	aDC	0.324134	High	High	Low	High
TCGA-AA-3655-01A-02R-1723-07	aDC	0.415855	Low	Low	Low	High
TCGA-AA-3660-01A-01R-1723-07	aDC	0.290612	Low	Low	High	High
TCGA-AA-3662-01A-01R-1723-07	aDC	0.373011	Low	High	Low	Low
TCGA-AA-3663-01A-01R-1723-07	aDC	0.481692	High	High	High	High
TCGA-AA-3664-01A-01R-0905-07	aDC	0.434717	Low	Low	High	Low
TCGA-AA-3666-01A-02R-0905-07	aDC	0.411275	High	High	High	Low
TCGA-AA-3667-01A-01R-0905-07	aDC	0.320715	High	Low	Low	Low
TCGA-AA-3672-01A-01R-0905-07	aDC	0.459255	High	Low	Low	Low
TCGA-AA-3673-01A-01R-0905-07	aDC	0.368774	Low	Low	High	High
TCGA-AA-3675-01A-02R-0905-07	aDC	0.358159	High	High	High	High
TCGA-AA-3678-01A-01R-0905-07	aDC	0.450863	Low	Low	High	Low
TCGA-AA-3679-01A-02R-0905-07	aDC	0.297164	Low	High	High	Low
TCGA-AA-3680-01A-01R-0905-07	aDC	0.302669	High	High	High	Low
TCGA-AA-3681-01A-01R-0905-07	aDC	0.409809	High	High	Low	Low
TCGA-AA-3684-01A-02R-0905-07	aDC	0.405655	High	Low	Low	Low
TCGA-AA-3685-01A-02R-A32Z-07	aDC	0.500466	High	High	High	High
TCGA-AA-3688-01A-01R-0905-07	aDC	0.275852	Low	High	High	High
TCGA-AA-3692-01A-01R-0905-07	aDC	0.306719	Low	Low	High	High
TCGA-AA-3693-01A-01R-0905-07	aDC	0.255113	Low	High	High	High
TCGA-AA-3696-01A-01R-0905-07	aDC	0.409021	High	Low	Low	Low
TCGA-AA-3697-01A-01R-1723-07	aDC	0.308478	Low	Low	High	High
TCGA-AA-3710-01A-01R-1022-07	aDC	0.584493	High	High	High	High
TCGA-AA-3712-01A-21R-1723-07	aDC	0.334812	Low	Low	High	Low
TCGA-AA-3713-01A-21R-1723-07	aDC	0.443983	High	Low	High	High
TCGA-AA-3715-01A-01R-0905-07	aDC	0.56801	High	Low	Low	Low
TCGA-AA-3811-01A-01R-1022-07	aDC	0.383914	Low	High	Low	Low
TCGA-AA-3812-01A-01R-0905-07	aDC	0.272759	High	Low	Low	Low
TCGA-AA-3814-01A-01R-0905-07	aDC	0.361918	Low	High	Low	Low
TCGA-AA-3815-01A-01R-1022-07	aDC	0.573581	High	High	High	High
TCGA-AA-3818-01A-01R-0905-07	aDC	0.319132	Low	High	Low	Low
TCGA-AA-3819-01A-01R-0905-07	aDC	0.264185	Low	Low	High	Low
TCGA-AA-3821-01A-01R-1022-07	aDC	0.350341	Low	Low	Low	High
TCGA-AA-3831-01A-01R-0905-07	aDC	0.318346	High	High	High	High
TCGA-AA-3833-01A-01R-0905-07	aDC	0.435083	High	High	Low	Low
TCGA-AA-3837-01A-01R-0905-07	aDC	0.36921	High	Low	Low	Low
TCGA-AA-3841-01A-01R-0905-07	aDC	0.392342	High	Low	Low	Low
TCGA-AA-3842-01A-01R-1022-07	aDC	0.248514	High	High	Low	High
TCGA-AA-3844-01A-01R-1022-07	aDC	0.371204	High	High	High	High
TCGA-AA-3845-01A-01R-1022-07	aDC	0.448857	High	High	High	High
TCGA-AA-3846-01A-01R-1022-07	aDC	0.302074	Low	High	High	High
TCGA-AA-3848-01A-01R-0905-07	aDC	0.270645	High	Low	Low	Low
TCGA-AA-3850-01A-01R-1022-07	aDC	0.342411	High	High	High	High
TCGA-AA-3851-01A-01R-1022-07	aDC	0.348932	Low	High	High	High
TCGA-AA-3852-01A-01R-0905-07	aDC	0.338614	High	High	Low	Low
TCGA-AA-3854-01A-01R-0905-07	aDC	0.307009	Low	Low	High	Low
TCGA-AA-3855-01A-01R-1022-07	aDC	0.383033	High	High	High	Low
TCGA-AA-3856-01A-01R-0905-07	aDC	0.503906	High	Low	Low	High
TCGA-AA-3858-01A-01R-0905-07	aDC	0.31611	Low	Low	High	Low
TCGA-AA-3860-01A-02R-0905-07	aDC	0.417197	Low	High	High	Low
TCGA-AA-3861-01A-01R-1022-07	aDC	0.409147	Low	High	Low	High
TCGA-AA-3862-01A-01R-1022-07	aDC	0.50086	High	High	High	High
TCGA-AA-3864-01A-01R-1022-07	aDC	0.313598	Low	High	Low	High
TCGA-AA-3866-01A-01R-1022-07	aDC	0.508687	High	High	High	High
TCGA-AA-3867-01A-01R-1022-07	aDC	0.339069	Low	High	Low	High
TCGA-AA-3869-01A-01R-1022-07	aDC	0.39614	Low	High	High	Low
TCGA-AA-3870-01A-01R-1022-07	aDC	0.320132	High	Low	Low	Low
TCGA-AA-3872-01A-01R-1022-07	aDC	0.339986	Low	Low	High	Low
TCGA-AA-3875-01A-01R-0905-07	aDC	0.43376	Low	High	High	High
TCGA-AA-3877-01A-01R-1022-07	aDC	0.371564	High	High	High	High
TCGA-AA-3930-01A-01R-1022-07	aDC	0.365379	Low	High	High	High
TCGA-AA-3939-01A-01R-1022-07	aDC	0.342913	Low	High	High	High
TCGA-AA-3941-01A-01R-1022-07	aDC	0.269412	High	High	High	High
TCGA-AA-3947-01A-01R-1022-07	aDC	0.341247	Low	High	High	High
TCGA-AA-3949-01A-01R-1022-07	aDC	0.607591	High	High	High	High
TCGA-AA-3950-01A-02R-1022-07	aDC	0.495752	Low	High	High	High
TCGA-AA-3952-01A-01R-1022-07	aDC	0.237957	Low	High	High	Low
TCGA-AA-3955-01A-02R-1022-07	aDC	0.266041	Low	High	High	High
TCGA-AA-3956-01A-02R-1022-07	aDC	0.303246	Low	High	Low	High
TCGA-AA-3966-01A-01R-1113-07	aDC	0.540334	Low	High	Low	Low
TCGA-AA-3968-01A-01R-1022-07	aDC	0.340217	Low	Low	High	High
TCGA-AA-3970-01A-01R-1022-07	aDC	0.351808	Low	High	High	High
TCGA-AA-3971-01A-01R-1022-07	aDC	0.334789	Low	High	Low	Low
TCGA-AA-3972-01A-01R-1022-07	aDC	0.247855	Low	High	High	Low
TCGA-AA-3973-01A-01R-1022-07	aDC	0.199822	Low	Low	High	Low
TCGA-AA-3975-01A-01R-1022-07	aDC	0.314478	Low	High	Low	Low
TCGA-AA-3976-01A-01R-1022-07	aDC	0.285475	Low	High	High	High
TCGA-AA-3977-01A-01R-1022-07	aDC	0.493114	High	High	High	High
TCGA-AA-3979-01A-01R-1022-07	aDC	0.312194	Low	High	High	High
TCGA-AA-3980-01A-02R-1022-07	aDC	0.363278	High	High	High	High
TCGA-AA-3982-01A-02R-1022-07	aDC	0.34187	Low	High	High	High
TCGA-AA-3984-01A-02R-1022-07	aDC	0.535943	Low	High	Low	High
TCGA-AA-3986-01A-02R-1022-07	aDC	0.553756	High	High	High	Low
TCGA-AA-3989-01A-01R-1022-07	aDC	0.385507	Low	High	Low	Low
TCGA-AA-3994-01A-01R-1113-07	aDC	0.306121	Low	Low	High	Low
TCGA-AA-A004-01A-01R-A00A-07	aDC	0.346137	High	Low	Low	Low
TCGA-AA-A00A-01A-01R-A002-07	aDC	0.478697	High	High	Low	High
TCGA-AA-A00D-01A-01R-A002-07	aDC	0.566806	Low	High	Low	Low
TCGA-AA-A00E-01A-01R-A002-07	aDC	0.367444	Low	High	Low	Low
TCGA-AA-A00F-01A-01R-A002-07	aDC	0.267556	Low	Low	Low	Low
TCGA-AA-A00J-01A-02R-A002-07	aDC	0.358962	High	High	High	High
TCGA-AA-A00K-01A-02R-A002-07	aDC	0.403479	High	High	Low	Low
TCGA-AA-A00L-01A-01R-A002-07	aDC	0.276723	Low	High	Low	Low
TCGA-AA-A00N-01A-02R-A00A-07	aDC	0.334099	High	High	Low	Low
TCGA-AA-A00O-01A-02R-A089-07	aDC	0.337694	Low	High	Low	Low
TCGA-AA-A00Q-01A-01R-A002-07	aDC	0.313267	Low	Low	Low	Low
TCGA-AA-A00R-01A-01R-A002-07	aDC	0.623797	High	High	Low	Low
TCGA-AA-A00U-01A-01R-A002-07	aDC	0.343355	Low	High	Low	Low
TCGA-AA-A00W-01A-01R-A002-07	aDC	0.389488	High	High	High	Low
TCGA-AA-A00Z-01A-01R-A002-07	aDC	0.429797	Low	High	Low	Low
TCGA-AA-A010-01A-01R-A089-07	aDC	0.4106	High	High	Low	High
TCGA-AA-A017-01A-01R-A00A-07	aDC	0.230937	Low	Low	Low	Low
TCGA-AA-A01C-01A-01R-A00A-07	aDC	0.345898	High	Low	Low	Low
TCGA-AA-A01D-01A-01R-A00A-07	aDC	0.293562	High	Low	High	Low
TCGA-AA-A01F-01A-01R-A002-07	aDC	0.243767	High	Low	High	Low
TCGA-AA-A01G-01A-01R-A002-07	aDC	0.220006	Low	High	Low	Low
TCGA-AA-A01I-01A-02R-A089-07	aDC	0.333487	High	High	High	Low
TCGA-AA-A01K-01A-01R-A00A-07	aDC	0.292016	Low	Low	High	High
TCGA-AA-A01P-01A-21R-A083-07	aDC	0.618266	High	Low	Low	Low
TCGA-AA-A01Q-01A-01R-A002-07	aDC	0.421235	High	High	Low	Low
TCGA-AA-A01R-01A-21R-A083-07	aDC	0.547772	High	Low	Low	Low
TCGA-AA-A01S-01A-21R-A083-07	aDC	0.165626	High	High	Low	Low
TCGA-AA-A01T-01A-21R-A16W-07	aDC	0.347655	High	Low	Low	Low
TCGA-AA-A01V-01A-23R-A083-07	aDC	0.329082	High	High	Low	Low
TCGA-AA-A01X-01A-21R-A083-07	aDC	0.269136	High	Low	High	Low
TCGA-AA-A01Z-01A-11R-A083-07	aDC	0.17098	High	High	Low	Low
TCGA-AA-A022-01A-21R-A16W-07	aDC	0.571435	High	Low	Low	Low
TCGA-AA-A024-01A-02R-A00A-07	aDC	0.262019	High	Low	Low	Low
TCGA-AA-A029-01A-01R-A00A-07	aDC	0.384641	High	High	Low	Low
TCGA-AA-A02E-01A-01R-A00A-07	aDC	0.37957	High	Low	High	Low
TCGA-AA-A02F-01A-01R-A089-07	aDC	0.224493	High	Low	Low	Low
TCGA-AA-A02H-01A-01R-A089-07	aDC	0.223477	Low	Low	Low	Low
TCGA-AA-A02J-01A-01R-A00A-07	aDC	0.224884	Low	Low	Low	Low
TCGA-AA-A02K-01A-03R-A32Y-07	aDC	0.263275	High	High	High	Low
TCGA-AA-A02O-01A-21R-A16W-07	aDC	0.295638	High	Low	Low	Low
TCGA-AA-A02R-01A-01R-A00A-07	aDC	0.663228	High	High	Low	Low
TCGA-AA-A02W-01A-01R-A00A-07	aDC	0.280263	High	Low	Low	High
TCGA-AA-A02Y-01A-43R-A32Y-07	aDC	0.440954	High	High	High	Low
TCGA-AA-A03F-01A-11R-A16W-07	aDC	0.314098	High	Low	Low	Low
TCGA-AA-A03J-01A-21R-A16W-07	aDC	0.405356	High	Low	Low	Low
TCGA-AD-5900-01A-11R-1653-07	aDC	0.584668	High	High	High	High
TCGA-AD-6548-01A-11R-1839-07	aDC	0.506547	Low	High	Low	High
TCGA-AD-6888-01A-11R-1928-07	aDC	0.285296	Low	Low	High	Low
TCGA-AD-6889-01A-11R-1928-07	aDC	0.35738	High	High	Low	High
TCGA-AD-6890-01A-11R-1928-07	aDC	0.310112	High	Low	Low	Low
TCGA-AD-6895-01A-11R-1928-07	aDC	0.489686	High	Low	Low	Low
TCGA-AD-6899-01A-11R-1928-07	aDC	0.424327	High	Low	High	High
TCGA-AD-6901-01A-11R-1928-07	aDC	0.414325	Low	Low	Low	Low
TCGA-AD-6963-01A-11R-1928-07	aDC	0.398191	Low	Low	Low	Low
TCGA-AD-6964-01A-11R-1928-07	aDC	0.519636	High	High	Low	High
TCGA-AD-6965-01A-11R-1928-07	aDC	0.238826	High	Low	Low	Low
TCGA-AD-A5EJ-01A-11R-A28H-07	aDC	0.290548	High	High	Low	High
TCGA-AD-A5EK-01A-11R-A28H-07	aDC	0.268228	Low	Low	Low	Low
TCGA-AM-5820-01A-01R-1653-07	aDC	0.260971	Low	Low	High	High
TCGA-AM-5821-01A-01R-1653-07	aDC	0.558012	High	High	Low	High
TCGA-AU-3779-01A-01R-1723-07	aDC	0.437471	Low	High	High	High
TCGA-AU-6004-01A-11R-1723-07	aDC	0.433498	High	High	High	High
TCGA-AY-4070-01A-01R-1113-07	aDC	0.397104	Low	Low	Low	Low
TCGA-AY-4071-01A-01R-1113-07	aDC	0.384856	Low	High	Low	Low
TCGA-AY-5543-01A-01R-1653-07	aDC	0.482588	Low	High	High	High
TCGA-AY-6196-01A-11R-1723-07	aDC	0.54449	Low	Low	Low	Low
TCGA-AY-6197-01A-11R-1723-07	aDC	0.388891	High	High	High	High
TCGA-AY-6386-01A-21R-1723-07	aDC	0.338725	High	High	High	High
TCGA-AY-A54L-01A-11R-A28H-07	aDC	0.15195	Low	High	High	High
TCGA-AY-A69D-01A-11R-A37K-07	aDC	0.337665	High	High	High	Low
TCGA-AY-A71X-01A-12R-A37K-07	aDC	0.148276	High	Low	Low	Low
TCGA-AY-A8YK-01A-11R-A41B-07	aDC	0.307026	High	High	Low	Low
TCGA-AZ-4308-01A-01R-1410-07	aDC	0.275107	High	High	Low	Low
TCGA-AZ-4313-01A-01R-1410-07	aDC	0.279774	High	High	Low	Low
TCGA-AZ-4315-01A-01R-1410-07	aDC	0.441475	High	High	High	High
TCGA-AZ-4323-01A-21R-1839-07	aDC	0.411873	Low	Low	High	Low
TCGA-AZ-4614-01A-01R-1410-07	aDC	0.394419	High	High	Low	Low
TCGA-AZ-4615-01A-01R-1410-07	aDC	0.573052	High	High	Low	High
TCGA-AZ-4616-01A-21R-1839-07	aDC	0.390236	Low	Low	Low	High
TCGA-AZ-4682-01B-01R-A32Z-07	aDC	0.206717	Low	Low	High	High
TCGA-AZ-4684-01A-01R-1410-07	aDC	0.420839	High	High	Low	Low
TCGA-AZ-5403-01A-01R-1653-07	aDC	0.292716	Low	High	High	High
TCGA-AZ-5407-01A-01R-1723-07	aDC	0.260974	High	High	High	High
TCGA-AZ-6598-01A-11R-1774-07	aDC	0.3066	High	Low	Low	High
TCGA-AZ-6599-01A-11R-1774-07	aDC	0.270118	Low	Low	Low	High
TCGA-AZ-6600-01A-11R-1774-07	aDC	0.329367	Low	Low	High	High
TCGA-AZ-6601-01A-11R-1774-07	aDC	0.529097	High	High	Low	High
TCGA-AZ-6603-01A-11R-1839-07	aDC	0.416967	Low	Low	Low	High
TCGA-AZ-6605-01A-11R-1839-07	aDC	0.436725	Low	Low	Low	High
TCGA-AZ-6606-01A-11R-1839-07	aDC	0.301882	High	High	High	High
TCGA-AZ-6607-01A-11R-1839-07	aDC	0.472476	Low	Low	Low	Low
TCGA-AZ-6608-01A-11R-1839-07	aDC	0.298211	High	High	Low	High
TCGA-CA-5254-01A-21R-1839-07	aDC	0.351744	High	Low	High	High
TCGA-CA-5255-01A-11R-1839-07	aDC	0.417928	High	Low	High	High
TCGA-CA-5256-01A-01R-1410-07	aDC	0.380742	Low	High	Low	High
TCGA-CA-5796-01A-01R-1653-07	aDC	0.31911	High	Low	High	High
TCGA-CA-5797-01A-01R-1653-07	aDC	0.442606	High	High	High	High
TCGA-CA-6715-01A-21R-1839-07	aDC	0.257611	Low	Low	Low	Low
TCGA-CA-6716-01A-11R-1839-07	aDC	0.166186	Low	Low	High	Low
TCGA-CA-6717-01A-11R-1839-07	aDC	0.4396	High	High	High	High
TCGA-CA-6718-01A-11R-1839-07	aDC	0.537021	Low	High	High	Low
TCGA-CA-6719-01A-11R-1839-07	aDC	0.349358	Low	Low	High	Low
TCGA-CK-4947-01B-11R-1653-07	aDC	0.366516	High	High	High	High
TCGA-CK-4948-01B-11R-1653-07	aDC	0.395455	High	High	High	High
TCGA-CK-4950-01A-01R-1723-07	aDC	0.407488	High	High	Low	High
TCGA-CK-4951-01A-01R-1410-07	aDC	0.543435	High	High	Low	Low
TCGA-CK-4952-01A-01R-1723-07	aDC	0.381894	Low	Low	Low	Low
TCGA-CK-5912-01A-11R-1653-07	aDC	0.266814	Low	High	High	High
TCGA-CK-5913-01A-11R-1653-07	aDC	0.448226	High	High	Low	Low
TCGA-CK-5914-01A-11R-1653-07	aDC	0.369632	Low	Low	High	High
TCGA-CK-5915-01A-11R-1653-07	aDC	0.335758	Low	Low	Low	High
TCGA-CK-5916-01A-11R-1653-07	aDC	0.493388	High	High	High	High
TCGA-CK-6746-01A-11R-1839-07	aDC	0.613031	High	High	High	High
TCGA-CK-6747-01A-11R-1839-07	aDC	0.335798	High	High	High	High
TCGA-CK-6748-01A-11R-1839-07	aDC	0.34086	Low	Low	Low	Low
TCGA-CK-6751-01A-11R-1839-07	aDC	0.354515	High	High	High	High
TCGA-CM-4743-01A-01R-1723-07	aDC	0.468518	High	High	Low	High
TCGA-CM-4744-01A-01R-A32Z-07	aDC	0.478087	High	High	High	High
TCGA-CM-4746-01A-01R-1410-07	aDC	0.272426	Low	High	High	Low
TCGA-CM-4747-01A-01R-1410-07	aDC	0.219682	High	Low	Low	Low
TCGA-CM-4748-01A-01R-1410-07	aDC	0.340657	Low	High	High	Low
TCGA-CM-4750-01A-01R-1410-07	aDC	0.368712	High	High	Low	Low
TCGA-CM-4751-01A-02R-1839-07	aDC	0.484887	High	Low	High	High
TCGA-CM-4752-01A-01R-1410-07	aDC	0.364768	High	Low	Low	Low
TCGA-CM-5341-01A-01R-1410-07	aDC	0.417584	Low	High	High	High
TCGA-CM-5344-01A-21R-1723-07	aDC	0.224468	Low	Low	Low	High
TCGA-CM-5348-01A-21R-1723-07	aDC	0.362833	Low	Low	Low	Low
TCGA-CM-5349-01A-21R-1723-07	aDC	0.266909	Low	Low	High	Low
TCGA-CM-5860-01A-01R-1653-07	aDC	0.336334	Low	High	High	High
TCGA-CM-5861-01A-01R-1653-07	aDC	0.368248	High	Low	High	High
TCGA-CM-5862-01A-01R-1653-07	aDC	0.167469	Low	High	High	High
TCGA-CM-5863-01A-21R-1839-07	aDC	0.275869	Low	Low	Low	Low
TCGA-CM-5864-01A-01R-1653-07	aDC	0.284497	Low	High	High	High
TCGA-CM-5868-01A-01R-1653-07	aDC	0.241138	Low	High	High	High
TCGA-CM-6161-01A-11R-1653-07	aDC	0.300656	High	High	High	High
TCGA-CM-6162-01A-11R-1653-07	aDC	0.40062	High	Low	Low	Low
TCGA-CM-6163-01A-11R-1653-07	aDC	0.393147	High	Low	High	High
TCGA-CM-6164-01A-11R-1653-07	aDC	0.41827	Low	Low	Low	High
TCGA-CM-6165-01A-11R-1653-07	aDC	0.323624	High	High	High	High
TCGA-CM-6166-01A-11R-1653-07	aDC	0.313071	Low	Low	Low	High
TCGA-CM-6167-01A-11R-1653-07	aDC	0.358771	Low	Low	High	High
TCGA-CM-6168-01A-11R-1653-07	aDC	0.41229	High	Low	High	Low
TCGA-CM-6169-01A-11R-1653-07	aDC	0.461622	Low	Low	Low	High
TCGA-CM-6170-01A-11R-1653-07	aDC	0.308599	Low	High	High	High
TCGA-CM-6171-01A-11R-1653-07	aDC	0.34132	High	High	Low	High
TCGA-CM-6172-01A-11R-1653-07	aDC	0.238481	High	Low	High	High
TCGA-CM-6674-01A-11R-1839-07	aDC	0.471616	High	High	High	High
TCGA-CM-6675-01A-11R-1839-07	aDC	0.344544	High	Low	High	High
TCGA-CM-6676-01A-11R-1839-07	aDC	0.296466	Low	Low	Low	Low
TCGA-CM-6677-01A-11R-1839-07	aDC	0.398272	High	High	High	High
TCGA-CM-6678-01A-11R-1839-07	aDC	0.292514	High	High	High	Low
TCGA-CM-6679-01A-11R-1839-07	aDC	0.333184	Low	Low	Low	Low
TCGA-CM-6680-01A-11R-1839-07	aDC	0.428084	High	Low	Low	Low
TCGA-D5-5537-01A-21R-1928-07	aDC	0.286133	High	Low	Low	Low
TCGA-D5-5538-01A-01R-1653-07	aDC	0.350793	Low	High	High	High
TCGA-D5-5539-01A-01R-1653-07	aDC	0.326325	Low	Low	High	Low
TCGA-D5-5540-01A-01R-1653-07	aDC	0.35751	Low	Low	High	High
TCGA-D5-5541-01A-01R-1653-07	aDC	0.418336	Low	Low	Low	High
TCGA-D5-6529-01A-11R-1774-07	aDC	0.497999	High	Low	High	Low
TCGA-D5-6530-01A-11R-1723-07	aDC	0.498379	High	Low	Low	High
TCGA-D5-6531-01A-11R-1723-07	aDC	0.454452	Low	Low	Low	Low
TCGA-D5-6532-01A-11R-1723-07	aDC	0.269969	Low	High	High	High
TCGA-D5-6533-01A-11R-1723-07	aDC	0.423327	High	High	High	High
TCGA-D5-6534-01A-21R-1928-07	aDC	0.541703	Low	Low	Low	High
TCGA-D5-6535-01A-11R-1723-07	aDC	0.418175	Low	Low	High	Low
TCGA-D5-6536-01A-11R-1723-07	aDC	0.26786	Low	Low	High	Low
TCGA-D5-6537-01A-11R-1723-07	aDC	0.345881	Low	Low	Low	Low
TCGA-D5-6538-01A-11R-1723-07	aDC	0.230958	Low	Low	Low	Low
TCGA-D5-6539-01A-11R-1723-07	aDC	0.342775	High	Low	High	High
TCGA-D5-6540-01A-11R-1723-07	aDC	0.36938	High	Low	Low	Low
TCGA-D5-6541-01A-11R-1723-07	aDC	0.335737	High	High	High	High
TCGA-D5-6898-01A-11R-1928-07	aDC	0.407888	High	High	High	High
TCGA-D5-6920-01A-11R-1928-07	aDC	0.397002	High	High	High	High
TCGA-D5-6922-01A-11R-1928-07	aDC	0.338148	Low	Low	High	Low
TCGA-D5-6923-01A-11R-A32Z-07	aDC	0.354271	Low	Low	High	Low
TCGA-D5-6924-01A-11R-1928-07	aDC	0.510531	High	Low	Low	Low
TCGA-D5-6926-01A-11R-1928-07	aDC	0.399478	Low	Low	Low	Low
TCGA-D5-6927-01A-21R-1928-07	aDC	0.433513	High	High	Low	High
TCGA-D5-6928-01A-11R-1928-07	aDC	0.604326	High	High	Low	Low
TCGA-D5-6929-01A-31R-1928-07	aDC	0.240058	High	Low	Low	High
TCGA-D5-6930-01A-11R-1928-07	aDC	0.462641	High	High	Low	High
TCGA-D5-6931-01A-11R-1928-07	aDC	0.342132	High	Low	High	Low
TCGA-D5-6932-01A-11R-1928-07	aDC	0.309347	Low	High	High	High
TCGA-D5-7000-01A-11R-A32Z-07	aDC	0.437082	High	Low	Low	Low
TCGA-DM-A0X9-01A-11R-A155-07	aDC	0.297307	High	High	High	High
TCGA-DM-A0XD-01A-12R-A155-07	aDC	0.315939	Low	Low	Low	High
TCGA-DM-A0XF-01A-11R-A155-07	aDC	0.328129	Low	High	High	High
TCGA-DM-A1D0-01A-11R-A155-07	aDC	0.108173	Low	High	Low	Low
TCGA-DM-A1D4-01A-21R-A155-07	aDC	0.241991	Low	Low	High	High
TCGA-DM-A1D6-01A-21R-A155-07	aDC	0.186505	High	Low	High	Low
TCGA-DM-A1D7-01A-11R-A155-07	aDC	0.332239	High	High	Low	High
TCGA-DM-A1D8-01A-11R-A155-07	aDC	0.212952	High	Low	Low	High
TCGA-DM-A1D9-01A-11R-A155-07	aDC	0.247786	High	High	High	High
TCGA-DM-A1DA-01A-11R-A155-07	aDC	0.236365	High	Low	Low	Low
TCGA-DM-A1DB-01A-11R-A155-07	aDC	0.301618	Low	Low	Low	High
TCGA-DM-A1HA-01A-11R-A155-07	aDC	0.331097	Low	High	High	Low
TCGA-DM-A1HB-01A-21R-A180-07	aDC	0.236133	High	High	Low	High
TCGA-DM-A280-01A-12R-A16W-07	aDC	0.179528	High	Low	Low	High
TCGA-DM-A282-01A-12R-A16W-07	aDC	0.252513	Low	Low	Low	High
TCGA-DM-A285-01A-11R-A16W-07	aDC	0.0824787	Low	Low	High	High
TCGA-DM-A288-01A-11R-A16W-07	aDC	0.0634892	Low	High	Low	High
TCGA-DM-A28A-01A-21R-A32Y-07	aDC	0.260454	Low	Low	High	High
TCGA-DM-A28C-01A-11R-A32Y-07	aDC	0.160407	High	High	High	High
TCGA-DM-A28E-01A-11R-A32Y-07	aDC	0.240359	Low	High	Low	High
TCGA-DM-A28F-01A-11R-A32Y-07	aDC	0.27575	Low	Low	High	High
TCGA-DM-A28G-01A-11R-A16W-07	aDC	0.212499	High	High	High	High
TCGA-DM-A28H-01A-11R-A16W-07	aDC	0.240362	Low	High	High	High
TCGA-DM-A28K-01A-21R-A32Y-07	aDC	0.21278	High	Low	High	Low
TCGA-DM-A28M-01A-12R-A16W-07	aDC	0.301754	Low	Low	High	High
TCGA-F4-6459-01A-11R-1774-07	aDC	0.24666	High	Low	High	Low
TCGA-F4-6460-01A-11R-1774-07	aDC	0.394338	Low	Low	Low	Low
TCGA-F4-6461-01A-11R-1774-07	aDC	0.289953	High	Low	Low	Low
TCGA-F4-6463-01A-11R-1723-07	aDC	0.363023	Low	Low	Low	High
TCGA-F4-6569-01A-11R-1774-07	aDC	0.383913	Low	Low	Low	Low
TCGA-F4-6570-01A-11R-1774-07	aDC	0.545093	High	Low	Low	Low
TCGA-F4-6703-01A-11R-1839-07	aDC	0.610787	High	Low	Low	Low
TCGA-F4-6704-01A-11R-1839-07	aDC	0.329945	Low	Low	Low	Low
TCGA-F4-6805-01A-11R-1839-07	aDC	0.413858	Low	Low	High	High
TCGA-F4-6806-01A-11R-1839-07	aDC	0.25643	High	Low	High	High
TCGA-F4-6807-01A-11R-1839-07	aDC	0.484134	High	High	High	High
TCGA-F4-6808-01A-11R-1839-07	aDC	0.260889	Low	High	Low	High
TCGA-F4-6809-01A-11R-1839-07	aDC	0.308861	Low	High	Low	High
TCGA-F4-6854-01A-11R-1928-07	aDC	0.389524	Low	High	Low	Low
TCGA-F4-6855-01A-11R-1928-07	aDC	0.260042	High	Low	Low	Low
TCGA-F4-6856-01A-11R-1928-07	aDC	0.327805	High	Low	Low	Low
TCGA-G4-6293-01A-11R-1723-07	aDC	0.442515	High	Low	High	High
TCGA-G4-6294-01A-11R-1774-07	aDC	0.322777	Low	High	Low	High
TCGA-G4-6295-01A-11R-1723-07	aDC	0.414178	Low	Low	Low	High
TCGA-G4-6297-01A-11R-1723-07	aDC	0.359121	Low	Low	High	Low
TCGA-G4-6298-01A-11R-1723-07	aDC	0.134356	Low	Low	Low	Low
TCGA-G4-6299-01A-11R-1774-07	aDC	0.429701	Low	Low	High	Low
TCGA-G4-6302-01A-11R-1723-07	aDC	0.351992	High	Low	Low	Low
TCGA-G4-6303-01A-11R-1774-07	aDC	0.288499	Low	Low	High	High
TCGA-G4-6304-01A-11R-1928-07	aDC	0.387075	High	High	Low	High
TCGA-G4-6306-01A-11R-1774-07	aDC	0.313407	Low	High	Low	High
TCGA-G4-6307-01A-11R-1723-07	aDC	0.148636	High	Low	Low	High
TCGA-G4-6309-01A-21R-1839-07	aDC	0.351735	High	High	High	High
TCGA-G4-6310-01A-11R-1723-07	aDC	0.178485	Low	Low	Low	High
TCGA-G4-6311-01A-11R-1723-07	aDC	0.291097	Low	Low	High	Low
TCGA-G4-6314-01A-11R-1723-07	aDC	0.330142	Low	Low	Low	Low
TCGA-G4-6315-01A-11R-1723-07	aDC	0.256986	Low	Low	Low	High
TCGA-G4-6317-01A-11R-1723-07	aDC	0.202139	Low	High	Low	High
TCGA-G4-6320-01A-11R-1723-07	aDC	0.241097	Low	Low	Low	Low
TCGA-G4-6321-01A-11R-1723-07	aDC	0.339942	High	Low	Low	Low
TCGA-G4-6322-01A-11R-1723-07	aDC	0.339294	High	Low	Low	High
TCGA-G4-6323-01A-11R-1723-07	aDC	0.374897	High	Low	High	High
TCGA-G4-6586-01A-11R-1774-07	aDC	0.359404	High	High	High	High
TCGA-G4-6588-01A-11R-1774-07	aDC	0.326938	High	High	Low	High
TCGA-G4-6625-01A-21R-1774-07	aDC	0.570291	High	Low	Low	High
TCGA-G4-6626-01A-11R-1774-07	aDC	0.22831	Low	Low	High	Low
TCGA-G4-6627-01A-11R-1774-07	aDC	0.512666	High	Low	High	High
TCGA-G4-6628-01A-11R-1839-07	aDC	0.63205	High	High	High	High
TCGA-NH-A50T-01A-11R-A28H-07	aDC	0.204049	High	High	High	High
TCGA-NH-A50U-01A-33R-A37K-07	aDC	0.280696	Low	Low	Low	High
TCGA-NH-A50V-01A-11R-A28H-07	aDC	0.37003	High	High	High	High
TCGA-NH-A5IV-01A-42R-A37K-07	aDC	0.296266	High	High	High	Low
TCGA-NH-A6GA-01A-11R-A37K-07	aDC	0.266151	Low	Low	High	High
TCGA-NH-A6GB-01A-11R-A37K-07	aDC	0.372036	Low	Low	Low	Low
TCGA-NH-A6GC-01A-12R-A41B-07	aDC	0.183479	Low	Low	Low	Low
TCGA-NH-A8F7-01A-11R-A41B-07	aDC	0.218166	Low	Low	Low	Low
TCGA-NH-A8F8-01A-72R-A41B-07	aDC	0.303582	Low	Low	Low	Low
TCGA-QG-A5YV-01A-11R-A28H-07	aDC	0.306891	Low	Low	High	High
TCGA-QG-A5YW-01A-11R-A28H-07	aDC	0.424837	High	High	High	High
TCGA-QG-A5YX-01A-11R-A28H-07	aDC	0.240138	High	High	High	High
TCGA-QG-A5Z1-01A-11R-A28H-07	aDC	0.221552	High	Low	Low	Low
TCGA-QG-A5Z2-01A-11R-A28H-07	aDC	0.39724	High	Low	High	High
TCGA-QL-A97D-01A-12R-A41B-07	aDC	0.420422	High	High	High	High
TCGA-RU-A8FL-01A-11R-A37K-07	aDC	0.17402	High	High	High	High
TCGA-SS-A7HO-01A-21R-A37K-07	aDC	0.221212	Low	Low	High	High
TCGA-T9-A92H-01A-11R-A37K-07	aDC	0.220539	High	High	High	High
TCGA-WS-AB45-01A-11R-A41B-07	aDC	0.47602	Low	Low	Low	Low
TCGA-3L-AA1B-01A-11R-A37K-07	B cells	0.283225	Low	Low	Low	Low
TCGA-4N-A93T-01A-11R-A37K-07	B cells	0.254072	Low	Low	High	High
TCGA-4T-AA8H-01A-11R-A41B-07	B cells	0.204468	High	Low	Low	Low
TCGA-5M-AAT4-01A-11R-A41B-07	B cells	0.10805	Low	Low	Low	High
TCGA-5M-AAT5-01A-21R-A41B-07	B cells	0.221581	Low	Low	High	High
TCGA-5M-AAT6-01A-11R-A41B-07	B cells	0.289768	Low	High	High	Low
TCGA-5M-AATA-01A-31R-A41B-07	B cells	0.153888	Low	Low	Low	Low
TCGA-5M-AATE-01A-11R-A41B-07	B cells	0.229308	Low	Low	High	Low
TCGA-A6-2671-01A-01R-1410-07	B cells	0.109956	High	Low	Low	Low
TCGA-A6-2672-01A-01R-0826-07	B cells	0.190474	High	High	High	Low
TCGA-A6-2674-01A-02R-0821-07	B cells	0.249263	Low	Low	High	Low
TCGA-A6-2675-01A-02R-1723-07	B cells	0.252317	Low	Low	Low	High
TCGA-A6-2676-01A-01R-0826-07	B cells	0.108213	High	High	High	High
TCGA-A6-2677-01A-01R-0821-07	B cells	0.129231	High	Low	High	High
TCGA-A6-2678-01A-01R-0821-07	B cells	0.178565	Low	High	High	High
TCGA-A6-2679-01A-02R-1410-07	B cells	0.275706	High	Low	Low	Low
TCGA-A6-2680-01A-01R-1410-07	B cells	0.23038	High	Low	Low	Low
TCGA-A6-2681-01A-01R-1410-07	B cells	0.219468	High	Low	Low	Low
TCGA-A6-2682-01A-01R-1410-07	B cells	0.141098	Low	Low	Low	Low
TCGA-A6-2683-01A-01R-0821-07	B cells	0.078503	High	Low	Low	Low
TCGA-A6-2684-01A-01R-1410-07	B cells	0.224544	High	High	Low	Low
TCGA-A6-2685-01A-01R-1410-07	B cells	0.268376	High	High	Low	Low
TCGA-A6-2686-01A-01R-A32Z-07	B cells	0.259131	Low	High	Low	High
TCGA-A6-3807-01A-01R-1022-07	B cells	0.185659	Low	High	High	High
TCGA-A6-3808-01A-01R-1022-07	B cells	0.254499	Low	High	High	High
TCGA-A6-3809-01A-01R-1022-07	B cells	0.216384	High	High	Low	High
TCGA-A6-3810-01A-01R-1022-07	B cells	0.202472	Low	High	High	Low
TCGA-A6-4105-01A-02R-1774-07	B cells	0.214603	Low	Low	High	Low
TCGA-A6-4107-01A-02R-1410-07	B cells	0.270469	High	High	High	Low
TCGA-A6-5656-01A-21R-1839-07	B cells	0.0590843	Low	Low	Low	Low
TCGA-A6-5657-01A-01R-A32Z-07	B cells	0.399161	Low	Low	Low	Low
TCGA-A6-5659-01A-01R-1653-07	B cells	0.207243	Low	Low	High	Low
TCGA-A6-5660-01A-01R-1653-07	B cells	0.15017	Low	Low	High	High
TCGA-A6-5661-01A-01R-1653-07	B cells	0.242967	High	High	High	High
TCGA-A6-5662-01A-01R-1653-07	B cells	0.0947388	Low	Low	High	High
TCGA-A6-5664-01A-21R-1839-07	B cells	0.282442	Low	Low	Low	Low
TCGA-A6-5665-01A-01R-1653-07	B cells	0.263537	High	High	High	High
TCGA-A6-5666-01A-01R-1653-07	B cells	0.131785	Low	Low	High	High
TCGA-A6-5667-01A-21R-1723-07	B cells	0.125815	Low	Low	High	High
TCGA-A6-6137-01A-11R-1774-07	B cells	0.263835	High	Low	High	High
TCGA-A6-6138-01A-11R-1774-07	B cells	0.271897	Low	Low	Low	Low
TCGA-A6-6140-01A-11R-1774-07	B cells	0.218101	Low	High	Low	Low
TCGA-A6-6141-01A-11R-1774-07	B cells	0.319995	High	Low	Low	High
TCGA-A6-6142-01A-11R-1774-07	B cells	0.165492	Low	Low	Low	Low
TCGA-A6-6648-01A-11R-1774-07	B cells	0.253751	Low	Low	High	High
TCGA-A6-6649-01A-11R-1774-07	B cells	0.275063	High	Low	High	Low
TCGA-A6-6650-01A-11R-1774-07	B cells	0.194935	High	High	High	High
TCGA-A6-6651-01A-21R-1839-07	B cells	0.361674	Low	Low	Low	Low
TCGA-A6-6652-01A-11R-1774-07	B cells	0.0331644	Low	Low	High	Low
TCGA-A6-6653-01A-11R-1774-07	B cells	0.15954	High	Low	Low	High
TCGA-A6-6654-01A-21R-1839-07	B cells	0.253849	Low	Low	High	Low
TCGA-A6-6780-01A-11R-1839-07	B cells	0.229275	High	High	High	High
TCGA-A6-6781-01A-22R-1928-07	B cells	0.230929	Low	Low	Low	Low
TCGA-A6-6782-01A-11R-1839-07	B cells	0.25209	Low	High	Low	Low
TCGA-A6-A565-01A-31R-A28H-07	B cells	0.424254	Low	Low	Low	Low
TCGA-A6-A566-01A-11R-A28H-07	B cells	0.155179	Low	Low	Low	Low
TCGA-A6-A567-01A-31R-A28H-07	B cells	0.179128	Low	High	High	High
TCGA-A6-A56B-01A-31R-A28H-07	B cells	0.0036449	Low	Low	High	Low
TCGA-A6-A5ZU-01A-11R-A28H-07	B cells	0.288317	Low	Low	Low	Low
TCGA-AA-3488-01A-01R-1410-07	B cells	0.161026	High	High	Low	Low
TCGA-AA-3489-01A-21R-1839-07	B cells	0.43799	Low	Low	Low	Low
TCGA-AA-3492-01A-01R-1410-07	B cells	0.157549	High	High	High	Low
TCGA-AA-3494-01A-01R-1410-07	B cells	0.190822	Low	High	Low	Low
TCGA-AA-3495-01A-01R-1410-07	B cells	0.251454	Low	High	Low	High
TCGA-AA-3496-01A-21R-1839-07	B cells	0.277032	Low	Low	Low	High
TCGA-AA-3502-01A-01R-1410-07	B cells	0.226137	High	High	Low	Low
TCGA-AA-3506-01A-01R-1410-07	B cells	0.275085	High	High	Low	Low
TCGA-AA-3509-01A-01R-1410-07	B cells	0.203991	Low	Low	High	High
TCGA-AA-3510-01A-01R-1410-07	B cells	0.271811	High	High	Low	Low
TCGA-AA-3511-01A-21R-1839-07	B cells	0.207755	Low	High	High	Low
TCGA-AA-3514-01A-02R-0821-07	B cells	0.147247	High	Low	Low	Low
TCGA-AA-3516-01A-02R-0826-07	B cells	0.183515	High	High	High	Low
TCGA-AA-3517-01A-01R-0821-07	B cells	0.21181	Low	Low	High	Low
TCGA-AA-3518-01A-02R-0826-07	B cells	0.223174	High	High	High	High
TCGA-AA-3519-01A-02R-0821-07	B cells	0.167499	Low	High	Low	Low
TCGA-AA-3520-01A-01R-0821-07	B cells	0.211954	Low	High	High	High
TCGA-AA-3521-01A-01R-0821-07	B cells	0.218888	Low	Low	Low	Low
TCGA-AA-3522-01A-01R-0821-07	B cells	0.3419	High	High	High	High
TCGA-AA-3524-01A-02R-0821-07	B cells	0.196955	Low	High	High	High
TCGA-AA-3525-01A-02R-0826-07	B cells	0.25242	High	High	High	High
TCGA-AA-3526-01A-02R-A32Z-07	B cells	0.229477	Low	High	High	High
TCGA-AA-3527-01A-01R-0821-07	B cells	0.17233	High	Low	Low	Low
TCGA-AA-3529-01A-02R-0821-07	B cells	0.114916	High	High	Low	Low
TCGA-AA-3530-01A-01R-1022-07	B cells	0.310399	Low	Low	High	High
TCGA-AA-3531-01A-01R-0821-07	B cells	0.127931	High	Low	Low	Low
TCGA-AA-3532-01A-01R-0821-07	B cells	0.298537	Low	High	High	High
TCGA-AA-3534-01A-01R-0821-07	B cells	0.217416	Low	High	Low	Low
TCGA-AA-3538-01A-01R-0821-07	B cells	0.246473	Low	High	High	Low
TCGA-AA-3542-01A-02R-1873-07	B cells	0.097765	High	High	Low	Low
TCGA-AA-3543-01A-01R-0826-07	B cells	0.239168	High	High	High	High
TCGA-AA-3544-01A-01R-1873-07	B cells	0.290629	High	Low	Low	Low
TCGA-AA-3548-01A-01R-1873-07	B cells	0.287726	Low	High	High	Low
TCGA-AA-3549-01A-02R-0821-07	B cells	0.205804	High	High	High	Low
TCGA-AA-3552-01A-01R-0821-07	B cells	0.324013	High	Low	High	High
TCGA-AA-3553-01A-01R-0821-07	B cells	0.241996	Low	High	Low	High
TCGA-AA-3554-01A-01R-0826-07	B cells	0.236386	High	High	Low	Low
TCGA-AA-3555-01A-01R-0821-07	B cells	0.105438	Low	High	Low	Low
TCGA-AA-3556-01A-01R-0821-07	B cells	0.257157	High	High	High	Low
TCGA-AA-3560-01A-01R-0821-07	B cells	0.236845	High	High	High	Low
TCGA-AA-3561-01A-01R-0821-07	B cells	0.143235	Low	High	High	High
TCGA-AA-3562-01A-02R-0821-07	B cells	0.248328	High	High	Low	High
TCGA-AA-3655-01A-02R-1723-07	B cells	0.174961	Low	Low	Low	High
TCGA-AA-3660-01A-01R-1723-07	B cells	0.228234	Low	Low	High	High
TCGA-AA-3662-01A-01R-1723-07	B cells	0.234982	Low	High	Low	Low
TCGA-AA-3663-01A-01R-1723-07	B cells	0.131743	High	High	High	High
TCGA-AA-3664-01A-01R-0905-07	B cells	0.156233	Low	Low	High	Low
TCGA-AA-3666-01A-02R-0905-07	B cells	0.259775	High	High	High	Low
TCGA-AA-3667-01A-01R-0905-07	B cells	0.184605	High	Low	Low	Low
TCGA-AA-3672-01A-01R-0905-07	B cells	0.197429	High	Low	Low	Low
TCGA-AA-3673-01A-01R-0905-07	B cells	0.266323	Low	Low	High	High
TCGA-AA-3675-01A-02R-0905-07	B cells	0.197274	High	High	High	High
TCGA-AA-3678-01A-01R-0905-07	B cells	0.236775	Low	Low	High	Low
TCGA-AA-3679-01A-02R-0905-07	B cells	0.232413	Low	High	High	Low
TCGA-AA-3680-01A-01R-0905-07	B cells	0.311996	High	High	High	Low
TCGA-AA-3681-01A-01R-0905-07	B cells	0.293513	High	High	Low	Low
TCGA-AA-3684-01A-02R-0905-07	B cells	0.259976	High	Low	Low	Low
TCGA-AA-3685-01A-02R-A32Z-07	B cells	0.265004	High	High	High	High
TCGA-AA-3688-01A-01R-0905-07	B cells	0.210154	Low	High	High	High
TCGA-AA-3692-01A-01R-0905-07	B cells	0.222946	Low	Low	High	High
TCGA-AA-3693-01A-01R-0905-07	B cells	0.146477	Low	High	High	High
TCGA-AA-3696-01A-01R-0905-07	B cells	0.187548	High	Low	Low	Low
TCGA-AA-3697-01A-01R-1723-07	B cells	0.267199	Low	Low	High	High
TCGA-AA-3710-01A-01R-1022-07	B cells	0.249164	High	High	High	High
TCGA-AA-3712-01A-21R-1723-07	B cells	0.134969	Low	Low	High	Low
TCGA-AA-3713-01A-21R-1723-07	B cells	0.318628	High	Low	High	High
TCGA-AA-3715-01A-01R-0905-07	B cells	0.238056	High	Low	Low	Low
TCGA-AA-3811-01A-01R-1022-07	B cells	0.296895	Low	High	Low	Low
TCGA-AA-3812-01A-01R-0905-07	B cells	0.18694	High	Low	Low	Low
TCGA-AA-3814-01A-01R-0905-07	B cells	0.234939	Low	High	Low	Low
TCGA-AA-3815-01A-01R-1022-07	B cells	0.267748	High	High	High	High
TCGA-AA-3818-01A-01R-0905-07	B cells	0.194531	Low	High	Low	Low
TCGA-AA-3819-01A-01R-0905-07	B cells	0.230474	Low	Low	High	Low
TCGA-AA-3821-01A-01R-1022-07	B cells	0.0560327	Low	Low	Low	High
TCGA-AA-3831-01A-01R-0905-07	B cells	0.260704	High	High	High	High
TCGA-AA-3833-01A-01R-0905-07	B cells	0.254385	High	High	Low	Low
TCGA-AA-3837-01A-01R-0905-07	B cells	0.269568	High	Low	Low	Low
TCGA-AA-3841-01A-01R-0905-07	B cells	0.253305	High	Low	Low	Low
TCGA-AA-3842-01A-01R-1022-07	B cells	0.0670253	High	High	Low	High
TCGA-AA-3844-01A-01R-1022-07	B cells	0.181697	High	High	High	High
TCGA-AA-3845-01A-01R-1022-07	B cells	0.270271	High	High	High	High
TCGA-AA-3846-01A-01R-1022-07	B cells	0.235445	Low	High	High	High
TCGA-AA-3848-01A-01R-0905-07	B cells	0.178303	High	Low	Low	Low
TCGA-AA-3850-01A-01R-1022-07	B cells	0.318918	High	High	High	High
TCGA-AA-3851-01A-01R-1022-07	B cells	0.298053	Low	High	High	High
TCGA-AA-3852-01A-01R-0905-07	B cells	0.234756	High	High	Low	Low
TCGA-AA-3854-01A-01R-0905-07	B cells	0.193337	Low	Low	High	Low
TCGA-AA-3855-01A-01R-1022-07	B cells	0.269721	High	High	High	Low
TCGA-AA-3856-01A-01R-0905-07	B cells	0.291862	High	Low	Low	High
TCGA-AA-3858-01A-01R-0905-07	B cells	0.24712	Low	Low	High	Low
TCGA-AA-3860-01A-02R-0905-07	B cells	0.289384	Low	High	High	Low
TCGA-AA-3861-01A-01R-1022-07	B cells	0.361098	Low	High	Low	High
TCGA-AA-3862-01A-01R-1022-07	B cells	0.230447	High	High	High	High
TCGA-AA-3864-01A-01R-1022-07	B cells	0.215806	Low	High	Low	High
TCGA-AA-3866-01A-01R-1022-07	B cells	0.261548	High	High	High	High
TCGA-AA-3867-01A-01R-1022-07	B cells	0.276153	Low	High	Low	High
TCGA-AA-3869-01A-01R-1022-07	B cells	0.215281	Low	High	High	Low
TCGA-AA-3870-01A-01R-1022-07	B cells	0.218125	High	Low	Low	Low
TCGA-AA-3872-01A-01R-1022-07	B cells	0.238975	Low	Low	High	Low
TCGA-AA-3875-01A-01R-0905-07	B cells	0.277082	Low	High	High	High
TCGA-AA-3877-01A-01R-1022-07	B cells	0.171763	High	High	High	High
TCGA-AA-3930-01A-01R-1022-07	B cells	0.26373	Low	High	High	High
TCGA-AA-3939-01A-01R-1022-07	B cells	0.269266	Low	High	High	High
TCGA-AA-3941-01A-01R-1022-07	B cells	0.209289	High	High	High	High
TCGA-AA-3947-01A-01R-1022-07	B cells	0.104991	Low	High	High	High
TCGA-AA-3949-01A-01R-1022-07	B cells	0.300035	High	High	High	High
TCGA-AA-3950-01A-02R-1022-07	B cells	0.151136	Low	High	High	High
TCGA-AA-3952-01A-01R-1022-07	B cells	0.10781	Low	High	High	Low
TCGA-AA-3955-01A-02R-1022-07	B cells	0.21042	Low	High	High	High
TCGA-AA-3956-01A-02R-1022-07	B cells	0.2725	Low	High	Low	High
TCGA-AA-3966-01A-01R-1113-07	B cells	0.20987	Low	High	Low	Low
TCGA-AA-3968-01A-01R-1022-07	B cells	0.263679	Low	Low	High	High
TCGA-AA-3970-01A-01R-1022-07	B cells	0.286463	Low	High	High	High
TCGA-AA-3971-01A-01R-1022-07	B cells	0.319915	Low	High	Low	Low
TCGA-AA-3972-01A-01R-1022-07	B cells	0.0928034	Low	High	High	Low
TCGA-AA-3973-01A-01R-1022-07	B cells	0.174183	Low	Low	High	Low
TCGA-AA-3975-01A-01R-1022-07	B cells	0.200783	Low	High	Low	Low
TCGA-AA-3976-01A-01R-1022-07	B cells	0.234898	Low	High	High	High
TCGA-AA-3977-01A-01R-1022-07	B cells	0.147587	High	High	High	High
TCGA-AA-3979-01A-01R-1022-07	B cells	0.0495588	Low	High	High	High
TCGA-AA-3980-01A-02R-1022-07	B cells	0.22867	High	High	High	High
TCGA-AA-3982-01A-02R-1022-07	B cells	0.236013	Low	High	High	High
TCGA-AA-3984-01A-02R-1022-07	B cells	0.235215	Low	High	Low	High
TCGA-AA-3986-01A-02R-1022-07	B cells	0.371262	High	High	High	Low
TCGA-AA-3989-01A-01R-1022-07	B cells	0.289965	Low	High	Low	Low
TCGA-AA-3994-01A-01R-1113-07	B cells	0.150835	Low	Low	High	Low
TCGA-AA-A004-01A-01R-A00A-07	B cells	0.279607	High	Low	Low	Low
TCGA-AA-A00A-01A-01R-A002-07	B cells	0.218301	High	High	Low	High
TCGA-AA-A00D-01A-01R-A002-07	B cells	0.292949	Low	High	Low	Low
TCGA-AA-A00E-01A-01R-A002-07	B cells	0.26284	Low	High	Low	Low
TCGA-AA-A00F-01A-01R-A002-07	B cells	0.208066	Low	Low	Low	Low
TCGA-AA-A00J-01A-02R-A002-07	B cells	0.125344	High	High	High	High
TCGA-AA-A00K-01A-02R-A002-07	B cells	0.197657	High	High	Low	Low
TCGA-AA-A00L-01A-01R-A002-07	B cells	0.10054	Low	High	Low	Low
TCGA-AA-A00N-01A-02R-A00A-07	B cells	0.198867	High	High	Low	Low
TCGA-AA-A00O-01A-02R-A089-07	B cells	0.125255	Low	High	Low	Low
TCGA-AA-A00Q-01A-01R-A002-07	B cells	0.179893	Low	Low	Low	Low
TCGA-AA-A00R-01A-01R-A002-07	B cells	0.266371	High	High	Low	Low
TCGA-AA-A00U-01A-01R-A002-07	B cells	0.157227	Low	High	Low	Low
TCGA-AA-A00W-01A-01R-A002-07	B cells	0.204768	High	High	High	Low
TCGA-AA-A00Z-01A-01R-A002-07	B cells	0.175268	Low	High	Low	Low
TCGA-AA-A010-01A-01R-A089-07	B cells	0.242077	High	High	Low	High
TCGA-AA-A017-01A-01R-A00A-07	B cells	0.209459	Low	Low	Low	Low
TCGA-AA-A01C-01A-01R-A00A-07	B cells	0.0985107	High	Low	Low	Low
TCGA-AA-A01D-01A-01R-A00A-07	B cells	0.137283	High	Low	High	Low
TCGA-AA-A01F-01A-01R-A002-07	B cells	0.0463404	High	Low	High	Low
TCGA-AA-A01G-01A-01R-A002-07	B cells	0.189681	Low	High	Low	Low
TCGA-AA-A01I-01A-02R-A089-07	B cells	0.185596	High	High	High	Low
TCGA-AA-A01K-01A-01R-A00A-07	B cells	0.181104	Low	Low	High	High
TCGA-AA-A01P-01A-21R-A083-07	B cells	0.29659	High	Low	Low	Low
TCGA-AA-A01Q-01A-01R-A002-07	B cells	0.141494	High	High	Low	Low
TCGA-AA-A01R-01A-21R-A083-07	B cells	0.173923	High	Low	Low	Low
TCGA-AA-A01S-01A-21R-A083-07	B cells	0.0865766	High	High	Low	Low
TCGA-AA-A01T-01A-21R-A16W-07	B cells	0.0796618	High	Low	Low	Low
TCGA-AA-A01V-01A-23R-A083-07	B cells	0.146278	High	High	Low	Low
TCGA-AA-A01X-01A-21R-A083-07	B cells	0.229249	High	Low	High	Low
TCGA-AA-A01Z-01A-11R-A083-07	B cells	0.139728	High	High	Low	Low
TCGA-AA-A022-01A-21R-A16W-07	B cells	0.210258	High	Low	Low	Low
TCGA-AA-A024-01A-02R-A00A-07	B cells	0.154855	High	Low	Low	Low
TCGA-AA-A029-01A-01R-A00A-07	B cells	0.0907116	High	High	Low	Low
TCGA-AA-A02E-01A-01R-A00A-07	B cells	0.163833	High	Low	High	Low
TCGA-AA-A02F-01A-01R-A089-07	B cells	0.0900512	High	Low	Low	Low
TCGA-AA-A02H-01A-01R-A089-07	B cells	0.145382	Low	Low	Low	Low
TCGA-AA-A02J-01A-01R-A00A-07	B cells	0.114177	Low	Low	Low	Low
TCGA-AA-A02K-01A-03R-A32Y-07	B cells	0.0965359	High	High	High	Low
TCGA-AA-A02O-01A-21R-A16W-07	B cells	0.165849	High	Low	Low	Low
TCGA-AA-A02R-01A-01R-A00A-07	B cells	0.234001	High	High	Low	Low
TCGA-AA-A02W-01A-01R-A00A-07	B cells	0.164833	High	Low	Low	High
TCGA-AA-A02Y-01A-43R-A32Y-07	B cells	0.166056	High	High	High	Low
TCGA-AA-A03F-01A-11R-A16W-07	B cells	0.239986	High	Low	Low	Low
TCGA-AA-A03J-01A-21R-A16W-07	B cells	0.168312	High	Low	Low	Low
TCGA-AD-5900-01A-11R-1653-07	B cells	0.296774	High	High	High	High
TCGA-AD-6548-01A-11R-1839-07	B cells	0.242045	Low	High	Low	High
TCGA-AD-6888-01A-11R-1928-07	B cells	0.109254	Low	Low	High	Low
TCGA-AD-6889-01A-11R-1928-07	B cells	0.0766685	High	High	Low	High
TCGA-AD-6890-01A-11R-1928-07	B cells	0.241124	High	Low	Low	Low
TCGA-AD-6895-01A-11R-1928-07	B cells	0.180098	High	Low	Low	Low
TCGA-AD-6899-01A-11R-1928-07	B cells	0.260971	High	Low	High	High
TCGA-AD-6901-01A-11R-1928-07	B cells	0.178686	Low	Low	Low	Low
TCGA-AD-6963-01A-11R-1928-07	B cells	0.198475	Low	Low	Low	Low
TCGA-AD-6964-01A-11R-1928-07	B cells	0.293148	High	High	Low	High
TCGA-AD-6965-01A-11R-1928-07	B cells	0.227271	High	Low	Low	Low
TCGA-AD-A5EJ-01A-11R-A28H-07	B cells	0.124529	High	High	Low	High
TCGA-AD-A5EK-01A-11R-A28H-07	B cells	0.0572695	Low	Low	Low	Low
TCGA-AM-5820-01A-01R-1653-07	B cells	0.0682194	Low	Low	High	High
TCGA-AM-5821-01A-01R-1653-07	B cells	0.239849	High	High	Low	High
TCGA-AU-3779-01A-01R-1723-07	B cells	0.255573	Low	High	High	High
TCGA-AU-6004-01A-11R-1723-07	B cells	0.277358	High	High	High	High
TCGA-AY-4070-01A-01R-1113-07	B cells	0.281101	Low	Low	Low	Low
TCGA-AY-4071-01A-01R-1113-07	B cells	0.292213	Low	High	Low	Low
TCGA-AY-5543-01A-01R-1653-07	B cells	0.269984	Low	High	High	High
TCGA-AY-6196-01A-11R-1723-07	B cells	0.399413	Low	Low	Low	Low
TCGA-AY-6197-01A-11R-1723-07	B cells	0.196172	High	High	High	High
TCGA-AY-6386-01A-21R-1723-07	B cells	0.247499	High	High	High	High
TCGA-AY-A54L-01A-11R-A28H-07	B cells	0.139953	Low	High	High	High
TCGA-AY-A69D-01A-11R-A37K-07	B cells	0.282789	High	High	High	Low
TCGA-AY-A71X-01A-12R-A37K-07	B cells	0.0867776	High	Low	Low	Low
TCGA-AY-A8YK-01A-11R-A41B-07	B cells	0.226078	High	High	Low	Low
TCGA-AZ-4308-01A-01R-1410-07	B cells	0.118738	High	High	Low	Low
TCGA-AZ-4313-01A-01R-1410-07	B cells	-0.0013798	High	High	Low	Low
TCGA-AZ-4315-01A-01R-1410-07	B cells	0.19379	High	High	High	High
TCGA-AZ-4323-01A-21R-1839-07	B cells	0.51165	Low	Low	High	Low
TCGA-AZ-4614-01A-01R-1410-07	B cells	0.0539463	High	High	Low	Low
TCGA-AZ-4615-01A-01R-1410-07	B cells	0.195764	High	High	Low	High
TCGA-AZ-4616-01A-21R-1839-07	B cells	0.177564	Low	Low	Low	High
TCGA-AZ-4682-01B-01R-A32Z-07	B cells	0.174701	Low	Low	High	High
TCGA-AZ-4684-01A-01R-1410-07	B cells	0.264214	High	High	Low	Low
TCGA-AZ-5403-01A-01R-1653-07	B cells	0.171127	Low	High	High	High
TCGA-AZ-5407-01A-01R-1723-07	B cells	0.288372	High	High	High	High
TCGA-AZ-6598-01A-11R-1774-07	B cells	0.170592	High	Low	Low	High
TCGA-AZ-6599-01A-11R-1774-07	B cells	0.230688	Low	Low	Low	High
TCGA-AZ-6600-01A-11R-1774-07	B cells	0.311779	Low	Low	High	High
TCGA-AZ-6601-01A-11R-1774-07	B cells	0.307055	High	High	Low	High
TCGA-AZ-6603-01A-11R-1839-07	B cells	0.194329	Low	Low	Low	High
TCGA-AZ-6605-01A-11R-1839-07	B cells	0.308184	Low	Low	Low	High
TCGA-AZ-6606-01A-11R-1839-07	B cells	0.217261	High	High	High	High
TCGA-AZ-6607-01A-11R-1839-07	B cells	0.202054	Low	Low	Low	Low
TCGA-AZ-6608-01A-11R-1839-07	B cells	0.107322	High	High	Low	High
TCGA-CA-5254-01A-21R-1839-07	B cells	0.170688	High	Low	High	High
TCGA-CA-5255-01A-11R-1839-07	B cells	0.163238	High	Low	High	High
TCGA-CA-5256-01A-01R-1410-07	B cells	0.227423	Low	High	Low	High
TCGA-CA-5796-01A-01R-1653-07	B cells	0.282904	High	Low	High	High
TCGA-CA-5797-01A-01R-1653-07	B cells	0.205769	High	High	High	High
TCGA-CA-6715-01A-21R-1839-07	B cells	0.0995659	Low	Low	Low	Low
TCGA-CA-6716-01A-11R-1839-07	B cells	0.131274	Low	Low	High	Low
TCGA-CA-6717-01A-11R-1839-07	B cells	0.35408	High	High	High	High
TCGA-CA-6718-01A-11R-1839-07	B cells	0.320597	Low	High	High	Low
TCGA-CA-6719-01A-11R-1839-07	B cells	0.215849	Low	Low	High	Low
TCGA-CK-4947-01B-11R-1653-07	B cells	0.299552	High	High	High	High
TCGA-CK-4948-01B-11R-1653-07	B cells	0.170002	High	High	High	High
TCGA-CK-4950-01A-01R-1723-07	B cells	0.317484	High	High	Low	High
TCGA-CK-4951-01A-01R-1410-07	B cells	0.129601	High	High	Low	Low
TCGA-CK-4952-01A-01R-1723-07	B cells	0.138542	Low	Low	Low	Low
TCGA-CK-5912-01A-11R-1653-07	B cells	0.198028	Low	High	High	High
TCGA-CK-5913-01A-11R-1653-07	B cells	0.0577679	High	High	Low	Low
TCGA-CK-5914-01A-11R-1653-07	B cells	0.10309	Low	Low	High	High
TCGA-CK-5915-01A-11R-1653-07	B cells	0.0835861	Low	Low	Low	High
TCGA-CK-5916-01A-11R-1653-07	B cells	0.25383	High	High	High	High
TCGA-CK-6746-01A-11R-1839-07	B cells	0.0941177	High	High	High	High
TCGA-CK-6747-01A-11R-1839-07	B cells	0.237757	High	High	High	High
TCGA-CK-6748-01A-11R-1839-07	B cells	0.116215	Low	Low	Low	Low
TCGA-CK-6751-01A-11R-1839-07	B cells	0.153883	High	High	High	High
TCGA-CM-4743-01A-01R-1723-07	B cells	0.168581	High	High	Low	High
TCGA-CM-4744-01A-01R-A32Z-07	B cells	0.246438	High	High	High	High
TCGA-CM-4746-01A-01R-1410-07	B cells	0.0305829	Low	High	High	Low
TCGA-CM-4747-01A-01R-1410-07	B cells	0.202355	High	Low	Low	Low
TCGA-CM-4748-01A-01R-1410-07	B cells	0.1392	Low	High	High	Low
TCGA-CM-4750-01A-01R-1410-07	B cells	0.250599	High	High	Low	Low
TCGA-CM-4751-01A-02R-1839-07	B cells	0.286086	High	Low	High	High
TCGA-CM-4752-01A-01R-1410-07	B cells	0.249695	High	Low	Low	Low
TCGA-CM-5341-01A-01R-1410-07	B cells	0.187809	Low	High	High	High
TCGA-CM-5344-01A-21R-1723-07	B cells	0.194048	Low	Low	Low	High
TCGA-CM-5348-01A-21R-1723-07	B cells	0.118405	Low	Low	Low	Low
TCGA-CM-5349-01A-21R-1723-07	B cells	0.263145	Low	Low	High	Low
TCGA-CM-5860-01A-01R-1653-07	B cells	0.159141	Low	High	High	High
TCGA-CM-5861-01A-01R-1653-07	B cells	0.0528669	High	Low	High	High
TCGA-CM-5862-01A-01R-1653-07	B cells	0.0803292	Low	High	High	High
TCGA-CM-5863-01A-21R-1839-07	B cells	0.220706	Low	Low	Low	Low
TCGA-CM-5864-01A-01R-1653-07	B cells	0.206051	Low	High	High	High
TCGA-CM-5868-01A-01R-1653-07	B cells	0.173617	Low	High	High	High
TCGA-CM-6161-01A-11R-1653-07	B cells	0.199361	High	High	High	High
TCGA-CM-6162-01A-11R-1653-07	B cells	0.28367	High	Low	Low	Low
TCGA-CM-6163-01A-11R-1653-07	B cells	0.28935	High	Low	High	High
TCGA-CM-6164-01A-11R-1653-07	B cells	0.189206	Low	Low	Low	High
TCGA-CM-6165-01A-11R-1653-07	B cells	0.230289	High	High	High	High
TCGA-CM-6166-01A-11R-1653-07	B cells	0.0579718	Low	Low	Low	High
TCGA-CM-6167-01A-11R-1653-07	B cells	0.298772	Low	Low	High	High
TCGA-CM-6168-01A-11R-1653-07	B cells	0.275942	High	Low	High	Low
TCGA-CM-6169-01A-11R-1653-07	B cells	0.231629	Low	Low	Low	High
TCGA-CM-6170-01A-11R-1653-07	B cells	0.250438	Low	High	High	High
TCGA-CM-6171-01A-11R-1653-07	B cells	0.167712	High	High	Low	High
TCGA-CM-6172-01A-11R-1653-07	B cells	0.20021	High	Low	High	High
TCGA-CM-6674-01A-11R-1839-07	B cells	0.203711	High	High	High	High
TCGA-CM-6675-01A-11R-1839-07	B cells	0.045988	High	Low	High	High
TCGA-CM-6676-01A-11R-1839-07	B cells	0.142301	Low	Low	Low	Low
TCGA-CM-6677-01A-11R-1839-07	B cells	0.215926	High	High	High	High
TCGA-CM-6678-01A-11R-1839-07	B cells	0.13362	High	High	High	Low
TCGA-CM-6679-01A-11R-1839-07	B cells	0.274974	Low	Low	Low	Low
TCGA-CM-6680-01A-11R-1839-07	B cells	0.247145	High	Low	Low	Low
TCGA-D5-5537-01A-21R-1928-07	B cells	0.192291	High	Low	Low	Low
TCGA-D5-5538-01A-01R-1653-07	B cells	0.261691	Low	High	High	High
TCGA-D5-5539-01A-01R-1653-07	B cells	0.252855	Low	Low	High	Low
TCGA-D5-5540-01A-01R-1653-07	B cells	0.0476416	Low	Low	High	High
TCGA-D5-5541-01A-01R-1653-07	B cells	0.223058	Low	Low	Low	High
TCGA-D5-6529-01A-11R-1774-07	B cells	0.288396	High	Low	High	Low
TCGA-D5-6530-01A-11R-1723-07	B cells	0.261923	High	Low	Low	High
TCGA-D5-6531-01A-11R-1723-07	B cells	0.182315	Low	Low	Low	Low
TCGA-D5-6532-01A-11R-1723-07	B cells	0.170049	Low	High	High	High
TCGA-D5-6533-01A-11R-1723-07	B cells	0.214813	High	High	High	High
TCGA-D5-6534-01A-21R-1928-07	B cells	0.306543	Low	Low	Low	High
TCGA-D5-6535-01A-11R-1723-07	B cells	0.201086	Low	Low	High	Low
TCGA-D5-6536-01A-11R-1723-07	B cells	0.0860469	Low	Low	High	Low
TCGA-D5-6537-01A-11R-1723-07	B cells	0.0949802	Low	Low	Low	Low
TCGA-D5-6538-01A-11R-1723-07	B cells	0.0595289	Low	Low	Low	Low
TCGA-D5-6539-01A-11R-1723-07	B cells	0.29263	High	Low	High	High
TCGA-D5-6540-01A-11R-1723-07	B cells	0.0817116	High	Low	Low	Low
TCGA-D5-6541-01A-11R-1723-07	B cells	0.236188	High	High	High	High
TCGA-D5-6898-01A-11R-1928-07	B cells	0.205075	High	High	High	High
TCGA-D5-6920-01A-11R-1928-07	B cells	0.264916	High	High	High	High
TCGA-D5-6922-01A-11R-1928-07	B cells	0.173768	Low	Low	High	Low
TCGA-D5-6923-01A-11R-A32Z-07	B cells	0.126242	Low	Low	High	Low
TCGA-D5-6924-01A-11R-1928-07	B cells	0.275055	High	Low	Low	Low
TCGA-D5-6926-01A-11R-1928-07	B cells	0.218211	Low	Low	Low	Low
TCGA-D5-6927-01A-21R-1928-07	B cells	0.233646	High	High	Low	High
TCGA-D5-6928-01A-11R-1928-07	B cells	0.403082	High	High	Low	Low
TCGA-D5-6929-01A-31R-1928-07	B cells	0.290653	High	Low	Low	High
TCGA-D5-6930-01A-11R-1928-07	B cells	0.361951	High	High	Low	High
TCGA-D5-6931-01A-11R-1928-07	B cells	0.279129	High	Low	High	Low
TCGA-D5-6932-01A-11R-1928-07	B cells	0.0981083	Low	High	High	High
TCGA-D5-7000-01A-11R-A32Z-07	B cells	0.201462	High	Low	Low	Low
TCGA-DM-A0X9-01A-11R-A155-07	B cells	0.185577	High	High	High	High
TCGA-DM-A0XD-01A-12R-A155-07	B cells	0.0897232	Low	Low	Low	High
TCGA-DM-A0XF-01A-11R-A155-07	B cells	0.0967356	Low	High	High	High
TCGA-DM-A1D0-01A-11R-A155-07	B cells	-0.00145302	Low	High	Low	Low
TCGA-DM-A1D4-01A-21R-A155-07	B cells	0.12695	Low	Low	High	High
TCGA-DM-A1D6-01A-21R-A155-07	B cells	0.0908537	High	Low	High	Low
TCGA-DM-A1D7-01A-11R-A155-07	B cells	0.189039	High	High	Low	High
TCGA-DM-A1D8-01A-11R-A155-07	B cells	0.0639028	High	Low	Low	High
TCGA-DM-A1D9-01A-11R-A155-07	B cells	0.127283	High	High	High	High
TCGA-DM-A1DA-01A-11R-A155-07	B cells	0.147262	High	Low	Low	Low
TCGA-DM-A1DB-01A-11R-A155-07	B cells	0.142326	Low	Low	Low	High
TCGA-DM-A1HA-01A-11R-A155-07	B cells	0.0170306	Low	High	High	Low
TCGA-DM-A1HB-01A-21R-A180-07	B cells	0.0704337	High	High	Low	High
TCGA-DM-A280-01A-12R-A16W-07	B cells	0.0549356	High	Low	Low	High
TCGA-DM-A282-01A-12R-A16W-07	B cells	0.089026	Low	Low	Low	High
TCGA-DM-A285-01A-11R-A16W-07	B cells	0.0613267	Low	Low	High	High
TCGA-DM-A288-01A-11R-A16W-07	B cells	0.0729928	Low	High	Low	High
TCGA-DM-A28A-01A-21R-A32Y-07	B cells	0.134056	Low	Low	High	High
TCGA-DM-A28C-01A-11R-A32Y-07	B cells	0.156196	High	High	High	High
TCGA-DM-A28E-01A-11R-A32Y-07	B cells	0.106984	Low	High	Low	High
TCGA-DM-A28F-01A-11R-A32Y-07	B cells	0.222383	Low	Low	High	High
TCGA-DM-A28G-01A-11R-A16W-07	B cells	0.190935	High	High	High	High
TCGA-DM-A28H-01A-11R-A16W-07	B cells	0.178315	Low	High	High	High
TCGA-DM-A28K-01A-21R-A32Y-07	B cells	-0.0250866	High	Low	High	Low
TCGA-DM-A28M-01A-12R-A16W-07	B cells	-0.00136902	Low	Low	High	High
TCGA-F4-6459-01A-11R-1774-07	B cells	0.210528	High	Low	High	Low
TCGA-F4-6460-01A-11R-1774-07	B cells	0.277237	Low	Low	Low	Low
TCGA-F4-6461-01A-11R-1774-07	B cells	0.424054	High	Low	Low	Low
TCGA-F4-6463-01A-11R-1723-07	B cells	0.2288	Low	Low	Low	High
TCGA-F4-6569-01A-11R-1774-07	B cells	0.298523	Low	Low	Low	Low
TCGA-F4-6570-01A-11R-1774-07	B cells	0.261904	High	Low	Low	Low
TCGA-F4-6703-01A-11R-1839-07	B cells	0.293271	High	Low	Low	Low
TCGA-F4-6704-01A-11R-1839-07	B cells	0.230321	Low	Low	Low	Low
TCGA-F4-6805-01A-11R-1839-07	B cells	0.264213	Low	Low	High	High
TCGA-F4-6806-01A-11R-1839-07	B cells	0.314994	High	Low	High	High
TCGA-F4-6807-01A-11R-1839-07	B cells	0.311937	High	High	High	High
TCGA-F4-6808-01A-11R-1839-07	B cells	0.134081	Low	High	Low	High
TCGA-F4-6809-01A-11R-1839-07	B cells	0.308843	Low	High	Low	High
TCGA-F4-6854-01A-11R-1928-07	B cells	0.214845	Low	High	Low	Low
TCGA-F4-6855-01A-11R-1928-07	B cells	0.178693	High	Low	Low	Low
TCGA-F4-6856-01A-11R-1928-07	B cells	0.236846	High	Low	Low	Low
TCGA-G4-6293-01A-11R-1723-07	B cells	0.292632	High	Low	High	High
TCGA-G4-6294-01A-11R-1774-07	B cells	0.0957536	Low	High	Low	High
TCGA-G4-6295-01A-11R-1723-07	B cells	0.35205	Low	Low	Low	High
TCGA-G4-6297-01A-11R-1723-07	B cells	0.255745	Low	Low	High	Low
TCGA-G4-6298-01A-11R-1723-07	B cells	0.155367	Low	Low	Low	Low
TCGA-G4-6299-01A-11R-1774-07	B cells	0.216258	Low	Low	High	Low
TCGA-G4-6302-01A-11R-1723-07	B cells	0.224439	High	Low	Low	Low
TCGA-G4-6303-01A-11R-1774-07	B cells	0.1831	Low	Low	High	High
TCGA-G4-6304-01A-11R-1928-07	B cells	0.146985	High	High	Low	High
TCGA-G4-6306-01A-11R-1774-07	B cells	0.190623	Low	High	Low	High
TCGA-G4-6307-01A-11R-1723-07	B cells	0.262544	High	Low	Low	High
TCGA-G4-6309-01A-21R-1839-07	B cells	0.189854	High	High	High	High
TCGA-G4-6310-01A-11R-1723-07	B cells	0.060036	Low	Low	Low	High
TCGA-G4-6311-01A-11R-1723-07	B cells	0.340816	Low	Low	High	Low
TCGA-G4-6314-01A-11R-1723-07	B cells	0.219412	Low	Low	Low	Low
TCGA-G4-6315-01A-11R-1723-07	B cells	0.25679	Low	Low	Low	High
TCGA-G4-6317-01A-11R-1723-07	B cells	0.0745437	Low	High	Low	High
TCGA-G4-6320-01A-11R-1723-07	B cells	0.276107	Low	Low	Low	Low
TCGA-G4-6321-01A-11R-1723-07	B cells	0.337092	High	Low	Low	Low
TCGA-G4-6322-01A-11R-1723-07	B cells	0.179523	High	Low	Low	High
TCGA-G4-6323-01A-11R-1723-07	B cells	0.472268	High	Low	High	High
TCGA-G4-6586-01A-11R-1774-07	B cells	0.182346	High	High	High	High
TCGA-G4-6588-01A-11R-1774-07	B cells	0.129881	High	High	Low	High
TCGA-G4-6625-01A-21R-1774-07	B cells	0.347277	High	Low	Low	High
TCGA-G4-6626-01A-11R-1774-07	B cells	0.16719	Low	Low	High	Low
TCGA-G4-6627-01A-11R-1774-07	B cells	0.332893	High	Low	High	High
TCGA-G4-6628-01A-11R-1839-07	B cells	0.250578	High	High	High	High
TCGA-NH-A50T-01A-11R-A28H-07	B cells	0.10364	High	High	High	High
TCGA-NH-A50U-01A-33R-A37K-07	B cells	0.00460897	Low	Low	Low	High
TCGA-NH-A50V-01A-11R-A28H-07	B cells	0.248619	High	High	High	High
TCGA-NH-A5IV-01A-42R-A37K-07	B cells	0.182297	High	High	High	Low
TCGA-NH-A6GA-01A-11R-A37K-07	B cells	0.174828	Low	Low	High	High
TCGA-NH-A6GB-01A-11R-A37K-07	B cells	0.193794	Low	Low	Low	Low
TCGA-NH-A6GC-01A-12R-A41B-07	B cells	0.194616	Low	Low	Low	Low
TCGA-NH-A8F7-01A-11R-A41B-07	B cells	0.0663016	Low	Low	Low	Low
TCGA-NH-A8F8-01A-72R-A41B-07	B cells	0.201088	Low	Low	Low	Low
TCGA-QG-A5YV-01A-11R-A28H-07	B cells	0.202822	Low	Low	High	High
TCGA-QG-A5YW-01A-11R-A28H-07	B cells	0.286069	High	High	High	High
TCGA-QG-A5YX-01A-11R-A28H-07	B cells	0.17727	High	High	High	High
TCGA-QG-A5Z1-01A-11R-A28H-07	B cells	0.150397	High	Low	Low	Low
TCGA-QG-A5Z2-01A-11R-A28H-07	B cells	0.392694	High	Low	High	High
TCGA-QL-A97D-01A-12R-A41B-07	B cells	0.305484	High	High	High	High
TCGA-RU-A8FL-01A-11R-A37K-07	B cells	0.117038	High	High	High	High
TCGA-SS-A7HO-01A-21R-A37K-07	B cells	0.0931118	Low	Low	High	High
TCGA-T9-A92H-01A-11R-A37K-07	B cells	0.164796	High	High	High	High
TCGA-WS-AB45-01A-11R-A41B-07	B cells	0.19966	Low	Low	Low	Low
TCGA-3L-AA1B-01A-11R-A37K-07	CD8 T cells	0.613589	Low	Low	Low	Low
TCGA-4N-A93T-01A-11R-A37K-07	CD8 T cells	0.570057	Low	Low	High	High
TCGA-4T-AA8H-01A-11R-A41B-07	CD8 T cells	0.605255	High	Low	Low	Low
TCGA-5M-AAT4-01A-11R-A41B-07	CD8 T cells	0.598195	Low	Low	Low	High
TCGA-5M-AAT5-01A-21R-A41B-07	CD8 T cells	0.61274	Low	Low	High	High
TCGA-5M-AAT6-01A-11R-A41B-07	CD8 T cells	0.626318	Low	High	High	Low
TCGA-5M-AATA-01A-31R-A41B-07	CD8 T cells	0.625036	Low	Low	Low	Low
TCGA-5M-AATE-01A-11R-A41B-07	CD8 T cells	0.601561	Low	Low	High	Low
TCGA-A6-2671-01A-01R-1410-07	CD8 T cells	0.589667	High	Low	Low	Low
TCGA-A6-2672-01A-01R-0826-07	CD8 T cells	0.633509	High	High	High	Low
TCGA-A6-2674-01A-02R-0821-07	CD8 T cells	0.618353	Low	Low	High	Low
TCGA-A6-2675-01A-02R-1723-07	CD8 T cells	0.608313	Low	Low	Low	High
TCGA-A6-2676-01A-01R-0826-07	CD8 T cells	0.582603	High	High	High	High
TCGA-A6-2677-01A-01R-0821-07	CD8 T cells	0.598293	High	Low	High	High
TCGA-A6-2678-01A-01R-0821-07	CD8 T cells	0.618105	Low	High	High	High
TCGA-A6-2679-01A-02R-1410-07	CD8 T cells	0.613277	High	Low	Low	Low
TCGA-A6-2680-01A-01R-1410-07	CD8 T cells	0.59584	High	Low	Low	Low
TCGA-A6-2681-01A-01R-1410-07	CD8 T cells	0.596823	High	Low	Low	Low
TCGA-A6-2682-01A-01R-1410-07	CD8 T cells	0.59565	Low	Low	Low	Low
TCGA-A6-2683-01A-01R-0821-07	CD8 T cells	0.565898	High	Low	Low	Low
TCGA-A6-2684-01A-01R-1410-07	CD8 T cells	0.597495	High	High	Low	Low
TCGA-A6-2685-01A-01R-1410-07	CD8 T cells	0.604604	High	High	Low	Low
TCGA-A6-2686-01A-01R-A32Z-07	CD8 T cells	0.613692	Low	High	Low	High
TCGA-A6-3807-01A-01R-1022-07	CD8 T cells	0.619846	Low	High	High	High
TCGA-A6-3808-01A-01R-1022-07	CD8 T cells	0.622491	Low	High	High	High
TCGA-A6-3809-01A-01R-1022-07	CD8 T cells	0.636032	High	High	Low	High
TCGA-A6-3810-01A-01R-1022-07	CD8 T cells	0.614589	Low	High	High	Low
TCGA-A6-4105-01A-02R-1774-07	CD8 T cells	0.632567	Low	Low	High	Low
TCGA-A6-4107-01A-02R-1410-07	CD8 T cells	0.595786	High	High	High	Low
TCGA-A6-5656-01A-21R-1839-07	CD8 T cells	0.601279	Low	Low	Low	Low
TCGA-A6-5657-01A-01R-A32Z-07	CD8 T cells	0.653248	Low	Low	Low	Low
TCGA-A6-5659-01A-01R-1653-07	CD8 T cells	0.597342	Low	Low	High	Low
TCGA-A6-5660-01A-01R-1653-07	CD8 T cells	0.617097	Low	Low	High	High
TCGA-A6-5661-01A-01R-1653-07	CD8 T cells	0.605329	High	High	High	High
TCGA-A6-5662-01A-01R-1653-07	CD8 T cells	0.587088	Low	Low	High	High
TCGA-A6-5664-01A-21R-1839-07	CD8 T cells	0.630483	Low	Low	Low	Low
TCGA-A6-5665-01A-01R-1653-07	CD8 T cells	0.64472	High	High	High	High
TCGA-A6-5666-01A-01R-1653-07	CD8 T cells	0.607291	Low	Low	High	High
TCGA-A6-5667-01A-21R-1723-07	CD8 T cells	0.581162	Low	Low	High	High
TCGA-A6-6137-01A-11R-1774-07	CD8 T cells	0.623005	High	Low	High	High
TCGA-A6-6138-01A-11R-1774-07	CD8 T cells	0.627221	Low	Low	Low	Low
TCGA-A6-6140-01A-11R-1774-07	CD8 T cells	0.598402	Low	High	Low	Low
TCGA-A6-6141-01A-11R-1774-07	CD8 T cells	0.637826	High	Low	Low	High
TCGA-A6-6142-01A-11R-1774-07	CD8 T cells	0.61956	Low	Low	Low	Low
TCGA-A6-6648-01A-11R-1774-07	CD8 T cells	0.5899	Low	Low	High	High
TCGA-A6-6649-01A-11R-1774-07	CD8 T cells	0.608232	High	Low	High	Low
TCGA-A6-6650-01A-11R-1774-07	CD8 T cells	0.58552	High	High	High	High
TCGA-A6-6651-01A-21R-1839-07	CD8 T cells	0.62831	Low	Low	Low	Low
TCGA-A6-6652-01A-11R-1774-07	CD8 T cells	0.602487	Low	Low	High	Low
TCGA-A6-6653-01A-11R-1774-07	CD8 T cells	0.609092	High	Low	Low	High
TCGA-A6-6654-01A-21R-1839-07	CD8 T cells	0.633119	Low	Low	High	Low
TCGA-A6-6780-01A-11R-1839-07	CD8 T cells	0.617753	High	High	High	High
TCGA-A6-6781-01A-22R-1928-07	CD8 T cells	0.635275	Low	Low	Low	Low
TCGA-A6-6782-01A-11R-1839-07	CD8 T cells	0.6221	Low	High	Low	Low
TCGA-A6-A565-01A-31R-A28H-07	CD8 T cells	0.657101	Low	Low	Low	Low
TCGA-A6-A566-01A-11R-A28H-07	CD8 T cells	0.634973	Low	Low	Low	Low
TCGA-A6-A567-01A-31R-A28H-07	CD8 T cells	0.606486	Low	High	High	High
TCGA-A6-A56B-01A-31R-A28H-07	CD8 T cells	0.599077	Low	Low	High	Low
TCGA-A6-A5ZU-01A-11R-A28H-07	CD8 T cells	0.594021	Low	Low	Low	Low
TCGA-AA-3488-01A-01R-1410-07	CD8 T cells	0.565957	High	High	Low	Low
TCGA-AA-3489-01A-21R-1839-07	CD8 T cells	0.623256	Low	Low	Low	Low
TCGA-AA-3492-01A-01R-1410-07	CD8 T cells	0.564806	High	High	High	Low
TCGA-AA-3494-01A-01R-1410-07	CD8 T cells	0.592993	Low	High	Low	Low
TCGA-AA-3495-01A-01R-1410-07	CD8 T cells	0.583543	Low	High	Low	High
TCGA-AA-3496-01A-21R-1839-07	CD8 T cells	0.616667	Low	Low	Low	High
[truncated: 9,967 more rows]

[truncated: 5 more sheets: Table S11, Table S12, Table S13, Table S14, Table S15]
